# Supplementary material for: Estimation of Response Styles Using the Multidimensional Nominal Response Model: A Tutorial and Comparison With Sum Scores
Source: Front Psychol. 2020 Feb 6;11:72. doi: 10.3389/fpsyg.2020.00072 (PMC7017717; doi:10.3389/fpsyg.2020.00072)
Supplement: Supplementary file 1 [file Data_Sheet_1.zip]

Archive with 39 entries (39 files):
- ers_reverse.inp
- ers_reverse.out
- ersmrs_reverse.inp
- ersmrs_reverse.out
- gpc_reverse.inp
- gpc_reverse.out
- mrs_reverse.inp
- mrs_reverse.out
- QOL.dat
- QOL_Calib_1dim.txt
- QOL_Calib_1dimERS.txt
- QOL_Calib_1dimERS-irt.txt
- QOL_Calib_1dimERSMRS.txt
- QOL_Calib_1dimERSMRS-irt.txt
- QOL_Calib_1dimERSMRS-prm.txt
- QOL_Calib_1dimERSMRS-sco.txt
- QOL_Calib_1dimERSMRS-ssc.txt
- QOL_Calib_1dimERS-prm.txt
- QOL_Calib_1dimERS-sco.txt
- QOL_Calib_1dimERS-ssc.txt
- QOL_Calib_1dim-irt.txt
- QOL_Calib_1dimMRS.txt
- QOL_Calib_1dimMRS-irt.txt
- QOL_Calib_1dimMRS-prm.txt
- QOL_Calib_1dimMRS-sco.txt
- QOL_Calib_1dimMRS-ssc.txt
- QOL_Calib_1dim-prm.txt
- QOL_Calib_1dim-sco.txt
- QOL_Calib_1dim-ssc.txt
- QOL_SSEAP_ERS.txt
- QOL_SSEAP_ERS-sco.txt
- QOL_SSEAP_ERS-ssc.txt
- QOL_SSEAP_MRS.txt
- QOL_SSEAP_MRS-sco.txt
- QOL_SSEAP_MRS-ssc.txt
- QOL_SSEAP_QOL.txt
- QOL_SSEAP_QOL-sco.txt
- QOL_SSEAP_QOL-ssc.txt
- AnnotatedControlFiles.pdf
