# Supplementary material for: Estimation of Response Styles Using the Multidimensional Nominal Response Model: A Tutorial and Comparison With Sum Scores
Source: Front Psychol. 2020 Feb 6;11:72. doi: 10.3389/fpsyg.2020.00072 (PMC7017717; doi:10.3389/fpsyg.2020.00072)
Supplement: Supplementary file 1 [file Data_Sheet_1.zip › ers_reverse.out]

Mplus VERSION 8
MUTHEN & MUTHEN
11/01/2018  12:39 PM

INPUT INSTRUCTIONS

    TITLE:	QOL + ERS example with GPC constraints on MNRM

    DATA:	FILE = QOL.dat;

    DEFINE:
      ! reverse code all items
      y1 = 7-y1;
      y2 = 7-y2;
      y3 = 7-y3;
      y4 = 7-y4;
      y5= 7-y5;
      y6 = 7-y6;
      y7 = 7-y7;
      y8 = 7-y8;
      y9 = 7-y9;
      y10 = 7-y10;
      y11 = 7-y11;
      y12 = 7-y12;
      y13 = 7-y13;
      y14 = 7-y14;
      y15 = 7-y15;
      y16 = 7-y16;
      y17 = 7-y17;
      y18 = 7-y18;
      y19 = 7-y19;
      y20 = 7-y20;
      y21 = 7-y21;
      y22 = 7-y22;
      y23 = 7-y23;
      y24 = 7-y24;
      y25 = 7-y25;
      y26 = 7-y26;
      y27 = 7-y27;
      y28 = 7-y28;
      y29 = 7-y29;
      y30 = 7-y30;
      y31 = 7-y31;
      y32 = 7-y32;
      y33 = 7-y33;
      y34 = 7-y34;
      y35 = 7-y35;

    VARIABLE:
    NAMES=y1-y35;
    USEVARIABLES = y1-y35;
    NOMINAL = y1-y35;
    MISSING = y1-y35 (-9);

    ANALYSIS:
    ESTIMATOR=ML;
    PROCESSORS = 6;

    MODEL:
    QOL BY
        y1#1* y1#2 y1#3 y1#4 y1#5 y1#6 (L1_6 - L1_1)
        y2#1* y2#2 y2#3 y2#4 y2#5 y2#6 (L2_6 - L2_1)
        y3#1* y3#2 y3#3 y3#4 y3#5 y3#6 (L3_6 - L3_1)
        y4#1* y4#2 y4#3 y4#4 y4#5 y4#6 (L4_6 - L4_1)
        y5#1* y5#2 y5#3 y5#4 y5#5 y5#6 (L5_6 - L5_1)
        y6#1* y6#2 y6#3 y6#4 y6#5 y6#6 (L6_6 - L6_1)
        y7#1* y7#2 y7#3 y7#4 y7#5 y7#6 (L7_6 - L7_1)
        y8#1* y8#2 y8#3 y8#4 y8#5 y8#6 (L8_6 - L8_1)
        y9#1* y9#2 y9#3 y9#4 y9#5 y9#6 (L9_6 - L9_1)
        y10#1* y10#2 y10#3 y10#4 y10#5 y10#6 (L10_6 - L10_1)
        y11#1* y11#2 y11#3 y11#4 y11#5 y11#6 (L11_6 - L11_1)
        y12#1* y12#2 y12#3 y12#4 y12#5 y12#6 (L12_6 - L12_1)
        y13#1* y13#2 y13#3 y13#4 y13#5 y13#6 (L13_6 - L13_1)
        y14#1* y14#2 y14#3 y14#4 y14#5 y14#6 (L14_6 - L14_1)
        y15#1* y15#2 y15#3 y15#4 y15#5 y15#6 (L15_6 - L15_1)
        y16#1* y16#2 y16#3 y16#4 y16#5 y16#6 (L16_6 - L16_1)
        y17#1* y17#2 y17#3 y17#4 y17#5 y17#6 (L17_6 - L17_1)
        y18#1* y18#2 y18#3 y18#4 y18#5 y18#6 (L18_6 - L18_1)
        y19#1* y19#2 y19#3 y19#4 y19#5 y19#6 (L19_6 - L19_1)
        y20#1* y20#2 y20#3 y20#4 y20#5 y20#6 (L20_6 - L20_1)
        y21#1* y21#2 y21#3 y21#4 y21#5 y21#6 (L21_6 - L21_1)
        y22#1* y22#2 y22#3 y22#4 y22#5 y22#6 (L22_6 - L22_1)
        y23#1* y23#2 y23#3 y23#4 y23#5 y23#6 (L23_6 - L23_1)
        y24#1* y24#2 y24#3 y24#4 y24#5 y24#6 (L24_6 - L24_1)
        y25#1* y25#2 y25#3 y25#4 y25#5 y25#6 (L25_6 - L25_1)
        y26#1* y26#2 y26#3 y26#4 y26#5 y26#6 (L26_6 - L26_1)
        y27#1* y27#2 y27#3 y27#4 y27#5 y27#6 (L27_6 - L27_1)
        y28#1* y28#2 y28#3 y28#4 y28#5 y28#6 (L28_6 - L28_1)
        y29#1* y29#2 y29#3 y29#4 y29#5 y29#6 (L29_6 - L29_1)
        y30#1* y30#2 y30#3 y30#4 y30#5 y30#6 (L30_6 - L30_1)
        y31#1* y31#2 y31#3 y31#4 y31#5 y31#6 (L31_6 - L31_1)
        y32#1* y32#2 y32#3 y32#4 y32#5 y32#6 (L32_6 - L32_1)
        y33#1* y33#2 y33#3 y33#4 y33#5 y33#6 (L33_6 - L33_1)
        y34#1* y34#2 y34#3 y34#4 y34#5 y34#6 (L34_6 - L34_1)
        y35#1* y35#2 y35#3 y35#4 y35#5 y35#6 (L35_6 - L35_1);

    ERS BY
        y1#1* y1#2*-1 y1#3*-1 y1#4*-1 y1#5*-1 y1#6*-1 (L1e_6 - L1e_1)
        y2#1* y2#2*-1 y2#3*-1 y2#4*-1 y2#5*-1 y2#6*-1 (L2e_6 - L2e_1)
        y3#1* y3#2*-1 y3#3*-1 y3#4*-1 y3#5*-1 y3#6*-1 (L3e_6 - L3e_1)
        y4#1* y4#2*-1 y4#3*-1 y4#4*-1 y4#5*-1 y4#6*-1 (L4e_6 - L4e_1)
        y5#1* y5#2*-1 y5#3*-1 y5#4*-1 y5#5*-1 y5#6*-1 (L5e_6 - L5e_1)
        y6#1* y6#2*-1 y6#3*-1 y6#4*-1 y6#5*-1 y6#6*-1 (L6e_6 - L6e_1)
        y7#1* y7#2*-1 y7#3*-1 y7#4*-1 y7#5*-1 y7#6*-1 (L7e_6 - L7e_1)
        y8#1* y8#2*-1 y8#3*-1 y8#4*-1 y8#5*-1 y8#6*-1 (L8e_6 - L8e_1)
        y9#1* y9#2*-1 y9#3*-1 y9#4*-1 y9#5*-1 y9#6*-1 (L9e_6 - L9e_1)
        y10#1* y10#2*-1 y10#3*-1 y10#4*-1 y10#5*-1 y10#6*-1 (L10e_6 - L10e_1)
        y11#1* y11#2*-1 y11#3*-1 y11#4*-1 y11#5*-1 y11#6*-1 (L11e_6 - L11e_1)
        y12#1* y12#2*-1 y12#3*-1 y12#4*-1 y12#5*-1 y12#6*-1 (L12e_6 - L12e_1)
        y13#1* y13#2*-1 y13#3*-1 y13#4*-1 y13#5*-1 y13#6*-1 (L13e_6 - L13e_1)
        y14#1* y14#2*-1 y14#3*-1 y14#4*-1 y14#5*-1 y14#6*-1 (L14e_6 - L14e_1)
        y15#1* y15#2*-1 y15#3*-1 y15#4*-1 y15#5*-1 y15#6*-1 (L15e_6 - L15e_1)
        y16#1* y16#2*-1 y16#3*-1 y16#4*-1 y16#5*-1 y16#6*-1 (L16e_6 - L16e_1)
        y17#1* y17#2*-1 y17#3*-1 y17#4*-1 y17#5*-1 y17#6*-1 (L17e_6 - L17e_1)
        y18#1* y18#2*-1 y18#3*-1 y18#4*-1 y18#5*-1 y18#6*-1 (L18e_6 - L18e_1)
        y19#1* y19#2*-1 y19#3*-1 y19#4*-1 y19#5*-1 y19#6*-1 (L19e_6 - L19e_1)
        y20#1* y20#2*-1 y20#3*-1 y20#4*-1 y20#5*-1 y20#6*-1 (L20e_6 - L20e_1)
        y21#1* y21#2*-1 y21#3*-1 y21#4*-1 y21#5*-1 y21#6*-1 (L21e_6 - L21e_1)
        y22#1* y22#2*-1 y22#3*-1 y22#4*-1 y22#5*-1 y22#6*-1 (L22e_6 - L22e_1)
        y23#1* y23#2*-1 y23#3*-1 y23#4*-1 y23#5*-1 y23#6*-1 (L23e_6 - L23e_1)
        y24#1* y24#2*-1 y24#3*-1 y24#4*-1 y24#5*-1 y24#6*-1 (L24e_6 - L24e_1)
        y25#1* y25#2*-1 y25#3*-1 y25#4*-1 y25#5*-1 y25#6*-1 (L25e_6 - L25e_1)
        y26#1* y26#2*-1 y26#3*-1 y26#4*-1 y26#5*-1 y26#6*-1 (L26e_6 - L26e_1)
        y27#1* y27#2*-1 y27#3*-1 y27#4*-1 y27#5*-1 y27#6*-1 (L27e_6 - L27e_1)
        y28#1* y28#2*-1 y28#3*-1 y28#4*-1 y28#5*-1 y28#6*-1 (L28e_6 - L28e_1)
        y29#1* y29#2*-1 y29#3*-1 y29#4*-1 y29#5*-1 y29#6*-1 (L29e_6 - L29e_1)
        y30#1* y30#2*-1 y30#3*-1 y30#4*-1 y30#5*-1 y30#6*-1 (L30e_6 - L30e_1)
        y31#1* y31#2*-1 y31#3*-1 y31#4*-1 y31#5*-1 y31#6*-1 (L31e_6 - L31e_1)
        y32#1* y32#2*-1 y32#3*-1 y32#4*-1 y32#5*-1 y32#6*-1 (L32e_6 - L32e_1)
        y33#1* y33#2*-1 y33#3*-1 y33#4*-1 y33#5*-1 y33#6*-1 (L33e_6 - L33e_1)
        y34#1* y34#2*-1 y34#3*-1 y34#4*-1 y34#5*-1 y34#6*-1 (L34e_6 - L34e_1)
        y35#1* y35#2*-1 y35#3*-1 y35#4*-1 y35#5*-1 y35#6*-1 (L35e_6 - L35e_1);

    QOL@1; !set the variance of QOL to be 1.
    [QOL@0]; !set the mean of QOL to be 0.
    ERS@1; [ERS@0];
    QOL WITH ERS; !cov/cor between QOL and ERS.

    [y1#1 y1#2 y1#3 y1#4 y1#5 y1#6] (I1_Int6 - I1_Int1);
    [y2#1 y2#2 y2#3 y2#4 y2#5 y2#6] (I2_Int6 - I2_Int1);
    [y3#1 y3#2 y3#3 y3#4 y3#5 y3#6] (I3_Int6 - I3_Int1);
    [y4#1 y4#2 y4#3 y4#4 y4#5 y4#6] (I4_Int6 - I4_Int1);
    [y5#1 y5#2 y5#3 y5#4 y5#5 y5#6] (I5_Int6 - I5_Int1);
    [y6#1 y6#2 y6#3 y6#4 y6#5 y6#6] (I6_Int6 - I6_Int1);
    [y7#1 y7#2 y7#3 y7#4 y7#5 y7#6] (I7_Int6 - I7_Int1);
    [y8#1 y8#2 y8#3 y8#4 y8#5 y8#6] (I8_Int6 - I8_Int1);
    [y9#1 y9#2 y9#3 y9#4 y9#5 y9#6] (I9_Int6 - I9_Int1);
    [y10#1 y10#2 y10#3 y10#4 y10#5 y10#6] (I10_Int6 - I10_Int1);
    [y11#1 y11#2 y11#3 y11#4 y11#5 y11#6] (I11_Int6 - I11_Int1);
    [y12#1 y12#2 y12#3 y12#4 y12#5 y12#6] (I12_Int6 - I12_Int1);
    [y13#1 y13#2 y13#3 y13#4 y13#5 y13#6] (I13_Int6 - I13_Int1);
    [y14#1 y14#2 y14#3 y14#4 y14#5 y14#6] (I14_Int6 - I14_Int1);
    [y15#1 y15#2 y15#3 y15#4 y15#5 y15#6] (I15_Int6 - I15_Int1);
    [y16#1 y16#2 y16#3 y16#4 y16#5 y16#6] (I16_Int6 - I16_Int1);
    [y17#1 y17#2 y17#3 y17#4 y17#5 y17#6] (I17_Int6 - I17_Int1);
    [y18#1 y18#2 y18#3 y18#4 y18#5 y18#6] (I18_Int6 - I18_Int1);
    [y19#1 y19#2 y19#3 y19#4 y19#5 y19#6] (I19_Int6 - I19_Int1);
    [y20#1 y20#2 y20#3 y20#4 y20#5 y20#6] (I20_Int6 - I20_Int1);
    [y21#1 y21#2 y21#3 y21#4 y21#5 y21#6] (I21_Int6 - I21_Int1);
    [y22#1 y22#2 y22#3 y22#4 y22#5 y22#6] (I22_Int6 - I22_Int1);
    [y23#1 y23#2 y23#3 y23#4 y23#5 y23#6] (I23_Int6 - I23_Int1);
    [y24#1 y24#2 y24#3 y24#4 y24#5 y24#6] (I24_Int6 - I24_Int1);
    [y25#1 y25#2 y25#3 y25#4 y25#5 y25#6] (I25_Int6 - I25_Int1);
    [y26#1 y26#2 y26#3 y26#4 y26#5 y26#6] (I26_Int6 - I26_Int1);
    [y27#1 y27#2 y27#3 y27#4 y27#5 y27#6] (I27_Int6 - I27_Int1);
    [y28#1 y28#2 y28#3 y28#4 y28#5 y28#6] (I28_Int6 - I28_Int1);
    [y29#1 y29#2 y29#3 y29#4 y29#5 y29#6] (I29_Int6 - I29_Int1);
    [y30#1 y30#2 y30#3 y30#4 y30#5 y30#6] (I30_Int6 - I30_Int1);
    [y31#1 y31#2 y31#3 y31#4 y31#5 y31#6] (I31_Int6 - I31_Int1);
    [y32#1 y32#2 y32#3 y32#4 y32#5 y32#6] (I32_Int6 - I32_Int1);
    [y33#1 y33#2 y33#3 y33#4 y33#5 y33#6] (I33_Int6 - I33_Int1);
    [y34#1 y34#2 y34#3 y34#4 y34#5 y34#6] (I34_Int6 - I34_Int1);
    [y35#1 y35#2 y35#3 y35#4 y35#5 y35#6] (I35_Int6 - I35_Int1);


    Model CONSTRAINT:

    ! Slopes
    NEW (I1_a1 I2_a1 I3_a1 I4_a1 I5_a1 I6_a1
         I7_a1 I8_a1 I9_a1 I10_a1 I11_a1 I12_a1
         I13_a1 I14_a1 I15_a1 I16_a1 I17_a1 I18_a1
         I19_a1 I20_a1 I21_a1 I22_a1 I23_a1 I24_a1
         I25_a1 I26_a1 I27_a1 I28_a1 I29_a1 I30_a1
         I31_a1 I32_a1 I33_a1 I34_a1 I35_a1
         I1_a2 I2_a2 I3_a2 I4_a2 I5_a2 I6_a2
         I7_a2 I8_a2 I9_a2 I10_a2 I11_a2 I12_a2
         I13_a2 I14_a2 I15_a2 I16_a2 I17_a2 I18_a2
         I19_a2 I20_a2 I21_a2 I22_a2 I23_a2 I24_a2
         I25_a2 I26_a2 I27_a2 I28_a2 I29_a2 I30_a2
         I31_a2 I32_a2 I33_a2 I34_a2 I35_a2);

    ! Intercepts
    NEW (I1_c1 I1_c2 I1_c3 I1_c4 I1_c5 I1_c6
         I2_c1 I2_c2 I2_c3 I2_c4 I2_c5 I2_c6
         I3_c1 I3_c2 I3_c3 I3_c4 I3_c5 I3_c6
         I4_c1 I4_c2 I4_c3 I4_c4 I4_c5 I4_c6
         I5_c1 I5_c2 I5_c3 I5_c4 I5_c5 I5_c6
         I6_c1 I6_c2 I6_c3 I6_c4 I6_c5 I6_c6
         I7_c1 I7_c2 I7_c3 I7_c4 I7_c5 I7_c6
         I8_c1 I8_c2 I8_c3 I8_c4 I8_c5 I8_c6
         I9_c1 I9_c2 I9_c3 I9_c4 I9_c5 I9_c6
         I10_c1 I10_c2 I10_c3 I10_c4 I10_c5 I10_c6
         I11_c1 I11_c2 I11_c3 I11_c4 I11_c5 I11_c6
         I12_c1 I12_c2 I12_c3 I12_c4 I12_c5 I12_c6
         I13_c1 I13_c2 I13_c3 I13_c4 I13_c5 I13_c6
         I14_c1 I14_c2 I14_c3 I14_c4 I14_c5 I14_c6
         I15_c1 I15_c2 I15_c3 I15_c4 I15_c5 I15_c6
         I16_c1 I16_c2 I16_c3 I16_c4 I16_c5 I16_c6
         I17_c1 I17_c2 I17_c3 I17_c4 I17_c5 I17_c6
         I18_c1 I18_c2 I18_c3 I18_c4 I18_c5 I18_c6
         I19_c1 I19_c2 I19_c3 I19_c4 I19_c5 I19_c6
         I20_c1 I20_c2 I20_c3 I20_c4 I20_c5 I20_c6
         I21_c1 I21_c2 I21_c3 I21_c4 I21_c5 I21_c6
         I22_c1 I22_c2 I22_c3 I22_c4 I22_c5 I22_c6
         I23_c1 I23_c2 I23_c3 I23_c4 I23_c5 I23_c6
         I24_c1 I24_c2 I24_c3 I24_c4 I24_c5 I24_c6
         I25_c1 I25_c2 I25_c3 I25_c4 I25_c5 I25_c6
         I26_c1 I26_c2 I26_c3 I26_c4 I26_c5 I26_c6
         I27_c1 I27_c2 I27_c3 I27_c4 I27_c5 I27_c6
         I28_c1 I28_c2 I28_c3 I28_c4 I28_c5 I28_c6
         I29_c1 I29_c2 I29_c3 I29_c4 I29_c5 I29_c6
         I30_c1 I30_c2 I30_c3 I30_c4 I30_c5 I30_c6
         I31_c1 I31_c2 I31_c3 I31_c4 I31_c5 I31_c6
         I32_c1 I32_c2 I32_c3 I32_c4 I32_c5 I32_c6
         I33_c1 I33_c2 I33_c3 I33_c4 I33_c5 I33_c6
         I34_c1 I34_c2 I34_c3 I34_c4 I34_c5 I34_c6
         I35_c1 I35_c2 I35_c3 I35_c4 I35_c5 I35_c6);

    ! Constraints necessary for GPC slopes
    L1_6=6*L1_1; L1_5=5*L1_1; L1_4=4*L1_1; L1_3=3*L1_1; L1_2=2*L1_1;
    L2_6=6*L2_1; L2_5=5*L2_1; L2_4=4*L2_1; L2_3=3*L2_1; L2_2=2*L2_1;
    L3_6=6*L3_1; L3_5=5*L3_1; L3_4=4*L3_1; L3_3=3*L3_1; L3_2=2*L3_1;
    L4_6=6*L4_1; L4_5=5*L4_1; L4_4=4*L4_1; L4_3=3*L4_1; L4_2=2*L4_1;
    L5_6=6*L5_1; L5_5=5*L5_1; L5_4=4*L5_1; L5_3=3*L5_1; L5_2=2*L5_1;
    L6_6=6*L6_1; L6_5=5*L6_1; L6_4=4*L6_1; L6_3=3*L6_1; L6_2=2*L6_1;
    L7_6=6*L7_1; L7_5=5*L7_1; L7_4=4*L7_1; L7_3=3*L7_1; L7_2=2*L7_1;
    L8_6=6*L8_1; L8_5=5*L8_1; L8_4=4*L8_1; L8_3=3*L8_1; L8_2=2*L8_1;
    L9_6=6*L9_1; L9_5=5*L9_1; L9_4=4*L9_1; L9_3=3*L9_1; L9_2=2*L9_1;
    L10_6=6*L10_1; L10_5=5*L10_1; L10_4=4*L10_1; L10_3=3*L10_1; L10_2=2*L10_1;
    L11_6=6*L11_1; L11_5=5*L11_1; L11_4=4*L11_1; L11_3=3*L11_1; L11_2=2*L11_1;
    L12_6=6*L12_1; L12_5=5*L12_1; L12_4=4*L12_1; L12_3=3*L12_1; L12_2=2*L12_1;
    L13_6=6*L13_1; L13_5=5*L13_1; L13_4=4*L13_1; L13_3=3*L13_1; L13_2=2*L13_1;
    L14_6=6*L14_1; L14_5=5*L14_1; L14_4=4*L14_1; L14_3=3*L14_1; L14_2=2*L14_1;
    L15_6=6*L15_1; L15_5=5*L15_1; L15_4=4*L15_1; L15_3=3*L15_1; L15_2=2*L15_1;
    L16_6=6*L16_1; L16_5=5*L16_1; L16_4=4*L16_1; L16_3=3*L16_1; L16_2=2*L16_1;
    L17_6=6*L17_1; L17_5=5*L17_1; L17_4=4*L17_1; L17_3=3*L17_1; L17_2=2*L17_1;
    L18_6=6*L18_1; L18_5=5*L18_1; L18_4=4*L18_1; L18_3=3*L18_1; L18_2=2*L18_1;
    L19_6=6*L19_1; L19_5=5*L19_1; L19_4=4*L19_1; L19_3=3*L19_1; L19_2=2*L19_1;
    L20_6=6*L20_1; L20_5=5*L20_1; L20_4=4*L20_1; L20_3=3*L20_1; L20_2=2*L20_1;
    L21_6=6*L21_1; L21_5=5*L21_1; L21_4=4*L21_1; L21_3=3*L21_1; L21_2=2*L21_1;
    L22_6=6*L22_1; L22_5=5*L22_1; L22_4=4*L22_1; L22_3=3*L22_1; L22_2=2*L22_1;
    L23_6=6*L23_1; L23_5=5*L23_1; L23_4=4*L23_1; L23_3=3*L23_1; L23_2=2*L23_1;
    L24_6=6*L24_1; L24_5=5*L24_1; L24_4=4*L24_1; L24_3=3*L24_1; L24_2=2*L24_1;
    L25_6=6*L25_1; L25_5=5*L25_1; L25_4=4*L25_1; L25_3=3*L25_1; L25_2=2*L25_1;
    L26_6=6*L26_1; L26_5=5*L26_1; L26_4=4*L26_1; L26_3=3*L26_1; L26_2=2*L26_1;
    L27_6=6*L27_1; L27_5=5*L27_1; L27_4=4*L27_1; L27_3=3*L27_1; L27_2=2*L27_1;
    L28_6=6*L28_1; L28_5=5*L28_1; L28_4=4*L28_1; L28_3=3*L28_1; L28_2=2*L28_1;
    L29_6=6*L29_1; L29_5=5*L29_1; L29_4=4*L29_1; L29_3=3*L29_1; L29_2=2*L29_1;
    L30_6=6*L30_1; L30_5=5*L30_1; L30_4=4*L30_1; L30_3=3*L30_1; L30_2=2*L30_1;
    L31_6=6*L31_1; L31_5=5*L31_1; L31_4=4*L31_1; L31_3=3*L31_1; L31_2=2*L31_1;
    L32_6=6*L32_1; L32_5=5*L32_1; L32_4=4*L32_1; L32_3=3*L32_1; L32_2=2*L32_1;
    L33_6=6*L33_1; L33_5=5*L33_1; L33_4=4*L33_1; L33_3=3*L33_1; L33_2=2*L33_1;
    L34_6=6*L34_1; L34_5=5*L34_1; L34_4=4*L34_1; L34_3=3*L34_1; L34_2=2*L34_1;
    L35_6=6*L35_1; L35_5=5*L35_1; L35_4=4*L35_1; L35_3=3*L35_1; L35_2=2*L35_1;

    ! Constraints necessary for ERS slopes
    L1e_6=0; L1e_5=L1e_1; L1e_4=L1e_1; L1e_3=L1e_1; L1e_2=L1e_1;
    L2e_6=0; L2e_5=L2e_1; L2e_4=L2e_1; L2e_3=L2e_1; L2e_2=L2e_1;
    L3e_6=0; L3e_5=L3e_1; L3e_4=L3e_1; L3e_3=L3e_1; L3e_2=L3e_1;
    L4e_6=0; L4e_5=L4e_1; L4e_4=L4e_1; L4e_3=L4e_1; L4e_2=L4e_1;
    L5e_6=0; L5e_5=L5e_1; L5e_4=L5e_1; L5e_3=L5e_1; L5e_2=L5e_1;
    L6e_6=0; L6e_5=L6e_1; L6e_4=L6e_1; L6e_3=L6e_1; L6e_2=L6e_1;
    L7e_6=0; L7e_5=L7e_1; L7e_4=L7e_1; L7e_3=L7e_1; L7e_2=L7e_1;
    L8e_6=0; L8e_5=L8e_1; L8e_4=L8e_1; L8e_3=L8e_1; L8e_2=L8e_1;
    L9e_6=0; L9e_5=L9e_1; L9e_4=L9e_1; L9e_3=L9e_1; L9e_2=L9e_1;
    L10e_6=0; L10e_5=L10e_1; L10e_4=L10e_1; L10e_3=L10e_1; L10e_2=L10e_1;
    L11e_6=0; L11e_5=L11e_1; L11e_4=L11e_1; L11e_3=L11e_1; L11e_2=L11e_1;
    L12e_6=0; L12e_5=L12e_1; L12e_4=L12e_1; L12e_3=L12e_1; L12e_2=L12e_1;
    L13e_6=0; L13e_5=L13e_1; L13e_4=L13e_1; L13e_3=L13e_1; L13e_2=L13e_1;
    L14e_6=0; L14e_5=L14e_1; L14e_4=L14e_1; L14e_3=L14e_1; L14e_2=L14e_1;
    L15e_6=0; L15e_5=L15e_1; L15e_4=L15e_1; L15e_3=L15e_1; L15e_2=L15e_1;
    L16e_6=0; L16e_5=L16e_1; L16e_4=L16e_1; L16e_3=L16e_1; L16e_2=L16e_1;
    L17e_6=0; L17e_5=L17e_1; L17e_4=L17e_1; L17e_3=L17e_1; L17e_2=L17e_1;
    L18e_6=0; L18e_5=L18e_1; L18e_4=L18e_1; L18e_3=L18e_1; L18e_2=L18e_1;
    L19e_6=0; L19e_5=L19e_1; L19e_4=L19e_1; L19e_3=L19e_1; L19e_2=L19e_1;
    L20e_6=0; L20e_5=L20e_1; L20e_4=L20e_1; L20e_3=L20e_1; L20e_2=L20e_1;
    L21e_6=0; L21e_5=L21e_1; L21e_4=L21e_1; L21e_3=L21e_1; L21e_2=L21e_1;
    L22e_6=0; L22e_5=L22e_1; L22e_4=L22e_1; L22e_3=L22e_1; L22e_2=L22e_1;
    L23e_6=0; L23e_5=L23e_1; L23e_4=L23e_1; L23e_3=L23e_1; L23e_2=L23e_1;
    L24e_6=0; L24e_5=L24e_1; L24e_4=L24e_1; L24e_3=L24e_1; L24e_2=L24e_1;
    L25e_6=0; L25e_5=L25e_1; L25e_4=L25e_1; L25e_3=L25e_1; L25e_2=L25e_1;
    L26e_6=0; L26e_5=L26e_1; L26e_4=L26e_1; L26e_3=L26e_1; L26e_2=L26e_1;
    L27e_6=0; L27e_5=L27e_1; L27e_4=L27e_1; L27e_3=L27e_1; L27e_2=L27e_1;
    L28e_6=0; L28e_5=L28e_1; L28e_4=L28e_1; L28e_3=L28e_1; L28e_2=L28e_1;
    L29e_6=0; L29e_5=L29e_1; L29e_4=L29e_1; L29e_3=L29e_1; L29e_2=L29e_1;
    L30e_6=0; L30e_5=L30e_1; L30e_4=L30e_1; L30e_3=L30e_1; L30e_2=L30e_1;
    L31e_6=0; L31e_5=L31e_1; L31e_4=L31e_1; L31e_3=L31e_1; L31e_2=L31e_1;
    L32e_6=0; L32e_5=L32e_1; L32e_4=L32e_1; L32e_3=L32e_1; L32e_2=L32e_1;
    L33e_6=0; L33e_5=L33e_1; L33e_4=L33e_1; L33e_3=L33e_1; L33e_2=L33e_1;
    L34e_6=0; L34e_5=L34e_1; L34e_4=L34e_1; L34e_3=L34e_1; L34e_2=L34e_1;
    L35e_6=0; L35e_5=L35e_1; L35e_4=L35e_1; L35e_3=L35e_1; L35e_2=L35e_1;

    ! QOL overall slope for item j (a1) = L(j)_1
    I1_a1 = L1_1; I2_a1 = L2_1; I3_a1 = L3_1; I4_a1 = L4_1; I5_a1 = L5_1;
    I6_a1 = L6_1; I7_a1 = L7_1; I8_a1 = L8_1; I9_a1 = L9_1; I10_a1 = L10_1;
    I11_a1 = L11_1; I12_a1 = L12_1; I13_a1 = L13_1; I14_a1 = L14_1; I15_a1 = L15_1;
    I16_a1 = L16_1; I17_a1 = L17_1; I18_a1 = L18_1; I19_a1 = L19_1; I20_a1 = L20_1;
    I21_a1 = L21_1; I22_a1 = L22_1; I23_a1 = L23_1; I24_a1 = L24_1; I25_a1 = L25_1;
    I26_a1 = L26_1; I27_a1 = L27_1; I28_a1 = L28_1; I29_a1 = L29_1; I30_a1 = L30_1;
    I31_a1 = L31_1; I32_a1 = L32_1; I33_a1 = L33_1; I34_a1 = L34_1; I35_a1 = L35_1;

    ! ERS overall slope for item j (a1) = L(j)e_1
    I1_a2 = -L1e_1; I2_a2 = -L2e_1; I3_a2 = -L3e_1;
    I4_a2 = -L4e_1; I5_a2 = -L5e_1;
    I6_a2 = -L6e_1; I7_a2 = -L7e_1; I8_a2 = -L8e_1;
    I9_a2 = -L9e_1; I10_a2 = -L10e_1;
    I11_a2 = -L11e_1; I12_a2 = -L12e_1; I13_a2 = -L13e_1;
    I14_a2 = -L14e_1; I15_a2 = -L15e_1;
    I16_a2 = -L16e_1; I17_a2 = -L17e_1; I18_a2 = -L18e_1;
    I19_a2 = -L19e_1; I20_a2 = -L20e_1;
    I21_a2 = -L21e_1; I22_a2 = -L22e_1; I23_a2 = -L23e_1;
    I24_a2 = -L24e_1; I25_a2 = -L25e_1;
    I26_a2 = -L26e_1; I27_a2 = -L27e_1; I28_a2 = -L28e_1;
    I29_a2 = -L29e_1; I30_a2 = -L30e_1;
    I31_a2 = -L31e_1; I32_a2 = -L32e_1; I33_a2 = -L33e_1;
    I34_a2 = -L34e_1; I35_a2 = -L35e_1;

    ! Intercepts
    I1_c1 = I1_Int1;
    I1_c2 = I1_Int2;
    I1_c3 = I1_Int3;
    I1_c4 = I1_Int4;
    I1_c5 = I1_Int5;
    I1_c6 = I1_Int6;

    I2_c1 = I2_Int1;
    I2_c2 = I2_Int2;
    I2_c3 = I2_Int3;
    I2_c4 = I2_Int4;
    I2_c5 = I2_Int5;
    I2_c6 = I2_Int6;

    I3_c1 = I3_Int1;
    I3_c2 = I3_Int2;
    I3_c3 = I3_Int3;
    I3_c4 = I3_Int4;
    I3_c5 = I3_Int5;
    I3_c6 = I3_Int6;

    I4_c1 = I4_Int1;
    I4_c2 = I4_Int2;
    I4_c3 = I4_Int3;
    I4_c4 = I4_Int4;
    I4_c5 = I4_Int5;
    I4_c6 = I4_Int6;

    I5_c1 = I5_Int1;
    I5_c2 = I5_Int2;
    I5_c3 = I5_Int3;
    I5_c4 = I5_Int4;
    I5_c5 = I5_Int5;
    I5_c6 = I5_Int6;

    I6_c1 = I6_Int1;
    I6_c2 = I6_Int2;
    I6_c3 = I6_Int3;
    I6_c4 = I6_Int4;
    I6_c5 = I6_Int5;
    I6_c6 = I6_Int6;

    I7_c1 = I7_Int1;
    I7_c2 = I7_Int2;
    I7_c3 = I7_Int3;
    I7_c4 = I7_Int4;
    I7_c5 = I7_Int5;
    I7_c6 = I7_Int6;

    I8_c1 = I8_Int1;
    I8_c2 = I8_Int2;
    I8_c3 = I8_Int3;
    I8_c4 = I8_Int4;
    I8_c5 = I8_Int5;
    I8_c6 = I8_Int6;

    I9_c1 = I9_Int1;
    I9_c2 = I9_Int2;
    I9_c3 = I9_Int3;
    I9_c4 = I9_Int4;
    I9_c5 = I9_Int5;
    I9_c6 = I9_Int6;

    I10_c1 = I10_Int1;
    I10_c2 = I10_Int2;
    I10_c3 = I10_Int3;
    I10_c4 = I10_Int4;
    I10_c5 = I10_Int5;
    I10_c6 = I10_Int6;

    I11_c1 = I11_Int1;
    I11_c2 = I11_Int2;
    I11_c3 = I11_Int3;
    I11_c4 = I11_Int4;
    I11_c5 = I11_Int5;
    I11_c6 = I11_Int6;

    I12_c1 = I12_Int1;
    I12_c2 = I12_Int2;
    I12_c3 = I12_Int3;
    I12_c4 = I12_Int4;
    I12_c5 = I12_Int5;
    I12_c6 = I12_Int6;

    I13_c1 = I13_Int1;
    I13_c2 = I13_Int2;
    I13_c3 = I13_Int3;
    I13_c4 = I13_Int4;
    I13_c5 = I13_Int5;
    I13_c6 = I13_Int6;

    I14_c1 = I14_Int1;
    I14_c2 = I14_Int2;
    I14_c3 = I14_Int3;
    I14_c4 = I14_Int4;
    I14_c5 = I14_Int5;
    I14_c6 = I14_Int6;

    I15_c1 = I15_Int1;
    I15_c2 = I15_Int2;
    I15_c3 = I15_Int3;
    I15_c4 = I15_Int4;
    I15_c5 = I15_Int5;
    I15_c6 = I15_Int6;

    I16_c1 = I16_Int1;
    I16_c2 = I16_Int2;
    I16_c3 = I16_Int3;
    I16_c4 = I16_Int4;
    I16_c5 = I16_Int5;
    I16_c6 = I16_Int6;

    I17_c1 = I17_Int1;
    I17_c2 = I17_Int2;
    I17_c3 = I17_Int3;
    I17_c4 = I17_Int4;
    I17_c5 = I17_Int5;
    I17_c6 = I17_Int6;

    I18_c1 = I18_Int1;
    I18_c2 = I18_Int2;
    I18_c3 = I18_Int3;
    I18_c4 = I18_Int4;
    I18_c5 = I18_Int5;
    I18_c6 = I18_Int6;

    I19_c1 = I19_Int1;
    I19_c2 = I19_Int2;
    I19_c3 = I19_Int3;
    I19_c4 = I19_Int4;
    I19_c5 = I19_Int5;
    I19_c6 = I19_Int6;

    I20_c1 = I20_Int1;
    I20_c2 = I20_Int2;
    I20_c3 = I20_Int3;
    I20_c4 = I20_Int4;
    I20_c5 = I20_Int5;
    I20_c6 = I20_Int6;

    I21_c1 = I21_Int1;
    I21_c2 = I21_Int2;
    I21_c3 = I21_Int3;
    I21_c4 = I21_Int4;
    I21_c5 = I21_Int5;
    I21_c6 = I21_Int6;

    I22_c1 = I22_Int1;
    I22_c2 = I22_Int2;
    I22_c3 = I22_Int3;
    I22_c4 = I22_Int4;
    I22_c5 = I22_Int5;
    I22_c6 = I22_Int6;

    I23_c1 = I23_Int1;
    I23_c2 = I23_Int2;
    I23_c3 = I23_Int3;
    I23_c4 = I23_Int4;
    I23_c5 = I23_Int5;
    I23_c6 = I23_Int6;

    I24_c1 = I24_Int1;
    I24_c2 = I24_Int2;
    I24_c3 = I24_Int3;
    I24_c4 = I24_Int4;
    I24_c5 = I24_Int5;
    I24_c6 = I24_Int6;

    I25_c1 = I25_Int1;
    I25_c2 = I25_Int2;
    I25_c3 = I25_Int3;
    I25_c4 = I25_Int4;
    I25_c5 = I25_Int5;
    I25_c6 = I25_Int6;

    I26_c1 = I26_Int1;
    I26_c2 = I26_Int2;
    I26_c3 = I26_Int3;
    I26_c4 = I26_Int4;
    I26_c5 = I26_Int5;
    I26_c6 = I26_Int6;

    I27_c1 = I27_Int1;
    I27_c2 = I27_Int2;
    I27_c3 = I27_Int3;
    I27_c4 = I27_Int4;
    I27_c5 = I27_Int5;
    I27_c6 = I27_Int6;

    I28_c1 = I28_Int1;
    I28_c2 = I28_Int2;
    I28_c3 = I28_Int3;
    I28_c4 = I28_Int4;
    I28_c5 = I28_Int5;
    I28_c6 = I28_Int6;

    I29_c1 = I29_Int1;
    I29_c2 = I29_Int2;
    I29_c3 = I29_Int3;
    I29_c4 = I29_Int4;
    I29_c5 = I29_Int5;
    I29_c6 = I29_Int6;

    I30_c1 = I30_Int1;
    I30_c2 = I30_Int2;
    I30_c3 = I30_Int3;
    I30_c4 = I30_Int4;
    I30_c5 = I30_Int5;
    I30_c6 = I30_Int6;

    I31_c1 = I31_Int1;
    I31_c2 = I31_Int2;
    I31_c3 = I31_Int3;
    I31_c4 = I31_Int4;
    I31_c5 = I31_Int5;
    I31_c6 = I31_Int6;

    I32_c1 = I32_Int1;
    I32_c2 = I32_Int2;
    I32_c3 = I32_Int3;
    I32_c4 = I32_Int4;
    I32_c5 = I32_Int5;
    I32_c6 = I32_Int6;

    I33_c1 = I33_Int1;
    I33_c2 = I33_Int2;
    I33_c3 = I33_Int3;
    I33_c4 = I33_Int4;
    I33_c5 = I33_Int5;
    I33_c6 = I33_Int6;

    I34_c1 = I34_Int1;
    I34_c2 = I34_Int2;
    I34_c3 = I34_Int3;
    I34_c4 = I34_Int4;
    I34_c5 = I34_Int5;
    I34_c6 = I34_Int6;

    I35_c1 = I35_Int1;
    I35_c2 = I35_Int2;
    I35_c3 = I35_Int3;
    I35_c4 = I35_Int4;
    I35_c5 = I35_Int5;
    I35_c6 = I35_Int6;


INPUT READING TERMINATED NORMALLY


QOL + ERS example with GPC constraints on MNRM

SUMMARY OF ANALYSIS

Number of groups                                                 1
Number of observations                                         586

Number of dependent variables                                   35
Number of independent variables                                  0
Number of continuous latent variables                            2

Observed dependent variables

  Unordered categorical (nominal)
   Y1          Y2          Y3          Y4          Y5          Y6
   Y7          Y8          Y9          Y10         Y11         Y12
   Y13         Y14         Y15         Y16         Y17         Y18
   Y19         Y20         Y21         Y22         Y23         Y24
   Y25         Y26         Y27         Y28         Y29         Y30
   Y31         Y32         Y33         Y34         Y35

Continuous latent variables
   QOL         ERS


Estimator                                                       ML
Information matrix                                        OBSERVED
Optimization Specifications for the Quasi-Newton Algorithm for
Continuous Outcomes
  Maximum number of iterations                                 100
  Convergence criterion                                  0.100D-05
Optimization Specifications for the EM Algorithm
  Maximum number of iterations                                 500
  Convergence criteria
    Loglikelihood change                                 0.100D-02
    Relative loglikelihood change                        0.100D-05
    Derivative                                           0.100D-02
Optimization Specifications for the M step of the EM Algorithm for
Categorical Latent variables
  Number of M step iterations                                    1
  M step convergence criterion                           0.100D-02
  Basis for M step termination                           ITERATION
Optimization Specifications for the M step of the EM Algorithm for
Censored, Binary or Ordered Categorical (Ordinal), Unordered
Categorical (Nominal) and Count Outcomes
  Number of M step iterations                                    1
  M step convergence criterion                           0.100D-02
  Basis for M step termination                           ITERATION
  Maximum value for logit thresholds                            15
  Minimum value for logit thresholds                           -15
  Minimum expected cell size for chi-square              0.100D-01
Maximum number of iterations for H1                           2000
Convergence criterion for H1                             0.100D-03
Optimization algorithm                                         EMA
Integration Specifications
  Type                                                    STANDARD
  Number of integration points                                  15
  Dimensions of numerical integration                            2
  Adaptive quadrature                                           ON
Cholesky                                                       OFF

Input data file(s)
  QOL.dat
Input data format  FREE


SUMMARY OF DATA


COVARIANCE COVERAGE OF DATA

Minimum covariance coverage value   0.100


UNIVARIATE PROPORTIONS AND COUNTS FOR CATEGORICAL VARIABLES

    Y1
      Category 1    0.159           93.000
      Category 2    0.212          124.000
      Category 3    0.224          131.000
      Category 4    0.176          103.000
      Category 5    0.080           47.000
      Category 6    0.087           51.000
      Category 7    0.063           37.000
    Y2
      Category 1    0.241          141.000
      Category 2    0.232          136.000
      Category 3    0.203          119.000
      Category 4    0.160           94.000
      Category 5    0.049           29.000
      Category 6    0.068           40.000
      Category 7    0.046           27.000
    Y3
      Category 1    0.140           82.000
      Category 2    0.210          123.000
      Category 3    0.244          143.000
      Category 4    0.133           78.000
      Category 5    0.114           67.000
      Category 6    0.097           57.000
      Category 7    0.061           36.000
    Y4
      Category 1    0.131           77.000
      Category 2    0.217          127.000
      Category 3    0.200          117.000
      Category 4    0.167           98.000
      Category 5    0.094           55.000
      Category 6    0.125           73.000
      Category 7    0.067           39.000
    Y5
      Category 1    0.160           94.000
      Category 2    0.186          109.000
      Category 3    0.229          134.000
      Category 4    0.159           93.000
      Category 5    0.087           51.000
      Category 6    0.108           63.000
      Category 7    0.072           42.000
    Y6
      Category 1    0.063           37.000
      Category 2    0.143           84.000
      Category 3    0.235          138.000
      Category 4    0.128           75.000
      Category 5    0.137           80.000
      Category 6    0.155           91.000
      Category 7    0.138           81.000
    Y7
      Category 1    0.080           47.000
      Category 2    0.195          114.000
      Category 3    0.276          162.000
      Category 4    0.145           85.000
      Category 5    0.106           62.000
      Category 6    0.121           71.000
      Category 7    0.077           45.000
    Y8
      Category 1    0.067           39.000
      Category 2    0.142           83.000
      Category 3    0.201          118.000
      Category 4    0.131           77.000
      Category 5    0.133           78.000
      Category 6    0.152           89.000
      Category 7    0.174          102.000
    Y9
      Category 1    0.082           48.000
      Category 2    0.135           79.000
      Category 3    0.208          122.000
      Category 4    0.109           64.000
      Category 5    0.148           87.000
      Category 6    0.171          100.000
      Category 7    0.147           86.000
    Y10
      Category 1    0.118           69.000
      Category 2    0.215          126.000
      Category 3    0.392          230.000
      Category 4    0.113           66.000
      Category 5    0.051           30.000
      Category 6    0.063           37.000
      Category 7    0.048           28.000
    Y11
      Category 1    0.160           94.000
      Category 2    0.311          182.000
      Category 3    0.258          151.000
      Category 4    0.135           79.000
      Category 5    0.055           32.000
      Category 6    0.039           23.000
      Category 7    0.043           25.000
    Y12
      Category 1    0.114           67.000
      Category 2    0.242          142.000
      Category 3    0.309          181.000
      Category 4    0.125           73.000
      Category 5    0.099           58.000
      Category 6    0.061           36.000
      Category 7    0.049           29.000
    Y13
      Category 1    0.143           84.000
      Category 2    0.280          164.000
      Category 3    0.292          171.000
      Category 4    0.123           72.000
      Category 5    0.085           50.000
      Category 6    0.041           24.000
      Category 7    0.036           21.000
    Y14
      Category 1    0.147           86.000
      Category 2    0.283          166.000
      Category 3    0.261          153.000
      Category 4    0.119           70.000
      Category 5    0.084           49.000
      Category 6    0.072           42.000
      Category 7    0.034           20.000
    Y15
      Category 1    0.119           70.000
      Category 2    0.195          114.000
      Category 3    0.273          160.000
      Category 4    0.157           92.000
      Category 5    0.104           61.000
      Category 6    0.087           51.000
      Category 7    0.065           38.000
    Y16
      Category 1    0.099           58.000
      Category 2    0.201          118.000
      Category 3    0.225          132.000
      Category 4    0.159           93.000
      Category 5    0.126           74.000
      Category 6    0.113           66.000
      Category 7    0.077           45.000
    Y17
      Category 1    0.109           64.000
      Category 2    0.208          122.000
      Category 3    0.273          160.000
      Category 4    0.154           90.000
      Category 5    0.119           70.000
      Category 6    0.077           45.000
      Category 7    0.060           35.000
    Y18
      Category 1    0.189          111.000
      Category 2    0.241          141.000
      Category 3    0.218          128.000
      Category 4    0.130           76.000
      Category 5    0.087           51.000
      Category 6    0.082           48.000
      Category 7    0.053           31.000
    Y19
      Category 1    0.150           88.000
      Category 2    0.196          115.000
      Category 3    0.218          128.000
      Category 4    0.126           74.000
      Category 5    0.114           67.000
      Category 6    0.118           69.000
      Category 7    0.077           45.000
    Y20
      Category 1    0.119           70.000
      Category 2    0.225          132.000
      Category 3    0.259          152.000
      Category 4    0.131           77.000
      Category 5    0.108           63.000
      Category 6    0.080           47.000
      Category 7    0.077           45.000
    Y21
      Category 1    0.188          110.000
      Category 2    0.282          165.000
      Category 3    0.278          163.000
      Category 4    0.143           84.000
      Category 5    0.055           32.000
      Category 6    0.034           20.000
      Category 7    0.020           12.000
    Y22
      Category 1    0.159           93.000
      Category 2    0.210          123.000
      Category 3    0.271          159.000
      Category 4    0.131           77.000
      Category 5    0.085           50.000
      Category 6    0.070           41.000
      Category 7    0.073           43.000
    Y23
      Category 1    0.261          153.000
      Category 2    0.304          178.000
      Category 3    0.234          137.000
      Category 4    0.072           42.000
      Category 5    0.056           33.000
      Category 6    0.032           19.000
      Category 7    0.041           24.000
    Y24
      Category 1    0.241          141.000
      Category 2    0.258          151.000
      Category 3    0.186          109.000
      Category 4    0.097           57.000
      Category 5    0.080           47.000
      Category 6    0.051           30.000
      Category 7    0.087           51.000
    Y25
      Category 1    0.343          201.000
      Category 2    0.230          135.000
      Category 3    0.195          114.000
      Category 4    0.067           39.000
      Category 5    0.049           29.000
      Category 6    0.051           30.000
      Category 7    0.065           38.000
    Y26
      Category 1    0.186          109.000
      Category 2    0.140           82.000
      Category 3    0.160           94.000
      Category 4    0.150           88.000
      Category 5    0.094           55.000
      Category 6    0.119           70.000
      Category 7    0.150           88.000
    Y27
      Category 1    0.106           62.000
      Category 2    0.218          128.000
      Category 3    0.294          172.000
      Category 4    0.143           84.000
      Category 5    0.082           48.000
      Category 6    0.080           47.000
      Category 7    0.077           45.000
    Y28
      Category 1    0.171          100.000
      Category 2    0.280          164.000
      Category 3    0.280          164.000
      Category 4    0.111           65.000
      Category 5    0.061           36.000
      Category 6    0.043           25.000
      Category 7    0.055           32.000
    Y29
      Category 1    0.108           63.000
      Category 2    0.174          102.000
      Category 3    0.217          127.000
      Category 4    0.172          101.000
      Category 5    0.131           77.000
      Category 6    0.061           36.000
      Category 7    0.137           80.000
    Y30
      Category 1    0.111           65.000
      Category 2    0.203          119.000
      Category 3    0.254          149.000
      Category 4    0.147           86.000
      Category 5    0.118           69.000
      Category 6    0.073           43.000
      Category 7    0.094           55.000
    Y31
      Category 1    0.119           70.000
      Category 2    0.276          162.000
      Category 3    0.309          181.000
      Category 4    0.130           76.000
      Category 5    0.070           41.000
      Category 6    0.048           28.000
      Category 7    0.048           28.000
    Y32
      Category 1    0.133           78.000
      Category 2    0.254          149.000
      Category 3    0.341          200.000
      Category 4    0.142           83.000
      Category 5    0.067           39.000
      Category 6    0.032           19.000
      Category 7    0.031           18.000
    Y33
      Category 1    0.089           52.000
      Category 2    0.247          145.000
      Category 3    0.317          186.000
      Category 4    0.167           98.000
      Category 5    0.080           47.000
      Category 6    0.063           37.000
      Category 7    0.036           21.000
    Y34
      Category 1    0.137           80.000
      Category 2    0.278          163.000
      Category 3    0.285          167.000
      Category 4    0.159           93.000
      Category 5    0.067           39.000
      Category 6    0.039           23.000
      Category 7    0.036           21.000
    Y35
      Category 1    0.171          100.000
      Category 2    0.321          188.000
      Category 3    0.302          177.000
      Category 4    0.128           75.000
      Category 5    0.032           19.000
      Category 6    0.027           16.000
      Category 7    0.019           11.000


THE MODEL ESTIMATION TERMINATED NORMALLY


MODEL FIT INFORMATION

Number of Free Parameters                      281

Loglikelihood

          H0 Value                      -32504.183

Information Criteria

          Akaike (AIC)                   65570.365
          Bayesian (BIC)                 66799.268
          Sample-Size Adjusted BIC       65907.192
            (n* = (n + 2) / 24)


MODEL RESULTS

                                                    Two-Tailed
                    Estimate       S.E.  Est./S.E.    P-Value

 QOL      BY
    Y1#1               4.783      0.430     11.120      0.000
    Y1#2               3.986      0.358     11.120      0.000
    Y1#3               3.189      0.287     11.120      0.000
    Y1#4               2.391      0.215     11.120      0.000
    Y1#5               1.594      0.143     11.120      0.000
    Y1#6               0.797      0.072     11.120      0.000
    Y2#1               2.779      0.290      9.592      0.000
    Y2#2               2.316      0.241      9.592      0.000
    Y2#3               1.852      0.193      9.592      0.000
    Y2#4               1.389      0.145      9.592      0.000
    Y2#5               0.926      0.097      9.592      0.000
    Y2#6               0.463      0.048      9.592      0.000
    Y3#1               2.959      0.297      9.957      0.000
    Y3#2               2.466      0.248      9.957      0.000
    Y3#3               1.973      0.198      9.957      0.000
    Y3#4               1.480      0.149      9.957      0.000
    Y3#5               0.986      0.099      9.957      0.000
    Y3#6               0.493      0.050      9.957      0.000
    Y4#1               3.539      0.339     10.438      0.000
    Y4#2               2.949      0.283     10.438      0.000
    Y4#3               2.359      0.226     10.438      0.000
    Y4#4               1.769      0.170     10.438      0.000
    Y4#5               1.180      0.113     10.438      0.000
    Y4#6               0.590      0.057     10.438      0.000
    Y5#1               3.965      0.366     10.824      0.000
    Y5#2               3.304      0.305     10.824      0.000
    Y5#3               2.643      0.244     10.824      0.000
    Y5#4               1.982      0.183     10.824      0.000
    Y5#5               1.322      0.122     10.824      0.000
    Y5#6               0.661      0.061     10.824      0.000
    Y6#1               2.838      0.283     10.029      0.000
    Y6#2               2.365      0.236     10.029      0.000
    Y6#3               1.892      0.189     10.029      0.000
    Y6#4               1.419      0.141     10.029      0.000
    Y6#5               0.946      0.094     10.029      0.000
    Y6#6               0.473      0.047     10.029      0.000
    Y7#1               2.243      0.249      9.015      0.000
    Y7#2               1.869      0.207      9.015      0.000
    Y7#3               1.496      0.166      9.015      0.000
    Y7#4               1.122      0.124      9.015      0.000
    Y7#5               0.748      0.083      9.015      0.000
    Y7#6               0.374      0.041      9.015      0.000
    Y8#1               3.167      0.306     10.364      0.000
    Y8#2               2.639      0.255     10.364      0.000
    Y8#3               2.112      0.204     10.364      0.000
    Y8#4               1.584      0.153     10.364      0.000
    Y8#5               1.056      0.102     10.364      0.000
    Y8#6               0.528      0.051     10.364      0.000
    Y9#1               2.848      0.279     10.210      0.000
    Y9#2               2.373      0.232     10.210      0.000
    Y9#3               1.899      0.186     10.210      0.000
    Y9#4               1.424      0.139     10.210      0.000
    Y9#5               0.949      0.093     10.210      0.000
    Y9#6               0.475      0.046     10.210      0.000
    Y10#1              2.521      0.288      8.764      0.000
    Y10#2              2.101      0.240      8.764      0.000
    Y10#3              1.681      0.192      8.764      0.000
    Y10#4              1.260      0.144      8.764      0.000
    Y10#5              0.840      0.096      8.764      0.000
    Y10#6              0.420      0.048      8.764      0.000
    Y11#1              2.887      0.319      9.052      0.000
    Y11#2              2.406      0.266      9.052      0.000
    Y11#3              1.924      0.213      9.052      0.000
    Y11#4              1.443      0.159      9.052      0.000
    Y11#5              0.962      0.106      9.052      0.000
    Y11#6              0.481      0.053      9.052      0.000
    Y12#1              2.514      0.282      8.929      0.000
    Y12#2              2.095      0.235      8.929      0.000
    Y12#3              1.676      0.188      8.929      0.000
    Y12#4              1.257      0.141      8.929      0.000
    Y12#5              0.838      0.094      8.929      0.000
    Y12#6              0.419      0.047      8.929      0.000
    Y13#1              3.099      0.329      9.425      0.000
    Y13#2              2.583      0.274      9.425      0.000
    Y13#3              2.066      0.219      9.425      0.000
    Y13#4              1.550      0.164      9.425      0.000
    Y13#5              1.033      0.110      9.425      0.000
    Y13#6              0.517      0.055      9.425      0.000
    Y14#1              3.397      0.340      9.977      0.000
    Y14#2              2.831      0.284      9.977      0.000
    Y14#3              2.265      0.227      9.977      0.000
    Y14#4              1.698      0.170      9.977      0.000
    Y14#5              1.132      0.113      9.977      0.000
    Y14#6              0.566      0.057      9.977      0.000
    Y15#1              3.906      0.365     10.711      0.000
    Y15#2              3.255      0.304     10.711      0.000
    Y15#3              2.604      0.243     10.711      0.000
    Y15#4              1.953      0.182     10.711      0.000
    Y15#5              1.302      0.122     10.711      0.000
    Y15#6              0.651      0.061     10.711      0.000
    Y16#1              4.125      0.380     10.864      0.000
    Y16#2              3.437      0.316     10.864      0.000
    Y16#3              2.750      0.253     10.864      0.000
    Y16#4              2.062      0.190     10.864      0.000
    Y16#5              1.375      0.127     10.864      0.000
    Y16#6              0.687      0.063     10.864      0.000
    Y17#1              3.222      0.320     10.069      0.000
    Y17#2              2.685      0.267     10.069      0.000
    Y17#3              2.148      0.213     10.069      0.000
    Y17#4              1.611      0.160     10.069      0.000
    Y17#5              1.074      0.107     10.069      0.000
    Y17#6              0.537      0.053     10.069      0.000
    Y18#1              3.622      0.346     10.471      0.000
    Y18#2              3.019      0.288     10.471      0.000
    Y18#3              2.415      0.231     10.471      0.000
    Y18#4              1.811      0.173     10.471      0.000
    Y18#5              1.207      0.115     10.471      0.000
    Y18#6              0.604      0.058     10.471      0.000
    Y19#1              3.964      0.364     10.878      0.000
    Y19#2              3.303      0.304     10.878      0.000
    Y19#3              2.643      0.243     10.878      0.000
    Y19#4              1.982      0.182     10.878      0.000
    Y19#5              1.321      0.121     10.878      0.000
    Y19#6              0.661      0.061     10.878      0.000
    Y20#1              3.322      0.325     10.206      0.000
    Y20#2              2.768      0.271     10.206      0.000
    Y20#3              2.214      0.217     10.206      0.000
    Y20#4              1.661      0.163     10.206      0.000
    Y20#5              1.107      0.108     10.206      0.000
    Y20#6              0.554      0.054     10.206      0.000
    Y21#1              2.502      0.294      8.518      0.000
    Y21#2              2.085      0.245      8.518      0.000
    Y21#3              1.668      0.196      8.518      0.000
    Y21#4              1.251      0.147      8.518      0.000
    Y21#5              0.834      0.098      8.518      0.000
    Y21#6              0.417      0.049      8.518      0.000
    Y22#1              3.335      0.324     10.287      0.000
    Y22#2              2.780      0.270     10.287      0.000
    Y22#3              2.224      0.216     10.287      0.000
    Y22#4              1.668      0.162     10.287      0.000
    Y22#5              1.112      0.108     10.287      0.000
    Y22#6              0.556      0.054     10.287      0.000
    Y23#1              2.507      0.287      8.739      0.000
    Y23#2              2.089      0.239      8.739      0.000
    Y23#3              1.671      0.191      8.739      0.000
    Y23#4              1.254      0.143      8.739      0.000
    Y23#5              0.836      0.096      8.739      0.000
    Y23#6              0.418      0.048      8.739      0.000
    Y24#1              2.627      0.276      9.526      0.000
    Y24#2              2.189      0.230      9.526      0.000
    Y24#3              1.751      0.184      9.526      0.000
    Y24#4              1.314      0.138      9.526      0.000
    Y24#5              0.876      0.092      9.526      0.000
    Y24#6              0.438      0.046      9.526      0.000
    Y25#1              2.973      0.313      9.512      0.000
    Y25#2              2.478      0.260      9.512      0.000
    Y25#3              1.982      0.208      9.512      0.000
    Y25#4              1.487      0.156      9.512      0.000
    Y25#5              0.991      0.104      9.512      0.000
    Y25#6              0.496      0.052      9.512      0.000
    Y26#1              2.145      0.222      9.643      0.000
    Y26#2              1.787      0.185      9.643      0.000
    Y26#3              1.430      0.148      9.643      0.000
    Y26#4              1.072      0.111      9.643      0.000
    Y26#5              0.715      0.074      9.643      0.000
    Y26#6              0.357      0.037      9.643      0.000
    Y27#1              2.942      0.305      9.648      0.000
    Y27#2              2.451      0.254      9.648      0.000
    Y27#3              1.961      0.203      9.648      0.000
    Y27#4              1.471      0.152      9.648      0.000
    Y27#5              0.981      0.102      9.648      0.000
    Y27#6              0.490      0.051      9.648      0.000
    Y28#1              3.363      0.344      9.769      0.000
    Y28#2              2.803      0.287      9.769      0.000
    Y28#3              2.242      0.230      9.769      0.000
    Y28#4              1.682      0.172      9.769      0.000
    Y28#5              1.121      0.115      9.769      0.000
    Y28#6              0.561      0.057      9.769      0.000
    Y29#1              1.979      0.229      8.650      0.000
    Y29#2              1.649      0.191      8.650      0.000
    Y29#3              1.319      0.153      8.650      0.000
    Y29#4              0.990      0.114      8.650      0.000
    Y29#5              0.660      0.076      8.650      0.000
    Y29#6              0.330      0.038      8.650      0.000
    Y30#1              2.764      0.286      9.669      0.000
    Y30#2              2.303      0.238      9.669      0.000
    Y30#3              1.843      0.191      9.669      0.000
    Y30#4              1.382      0.143      9.669      0.000
    Y30#5              0.921      0.095      9.669      0.000
    Y30#6              0.461      0.048      9.669      0.000
    Y31#1              3.372      0.348      9.678      0.000
    Y31#2              2.810      0.290      9.678      0.000
    Y31#3              2.248      0.232      9.678      0.000
    Y31#4              1.686      0.174      9.678      0.000
    Y31#5              1.124      0.116      9.678      0.000
    Y31#6              0.562      0.058      9.678      0.000
    Y32#1              3.581      0.368      9.739      0.000
    Y32#2              2.985      0.306      9.739      0.000
    Y32#3              2.388      0.245      9.739      0.000
    Y32#4              1.791      0.184      9.739      0.000
    Y32#5              1.194      0.123      9.739      0.000
    Y32#6              0.597      0.061      9.739      0.000
    Y33#1              4.382      0.411     10.662      0.000
    Y33#2              3.651      0.342     10.662      0.000
    Y33#3              2.921      0.274     10.662      0.000
    Y33#4              2.191      0.205     10.662      0.000
    Y33#5              1.461      0.137     10.662      0.000
    Y33#6              0.730      0.068     10.662      0.000
    Y34#1              3.137      0.332      9.458      0.000
    Y34#2              2.614      0.276      9.458      0.000
    Y34#3              2.092      0.221      9.458      0.000
    Y34#4              1.569      0.166      9.458      0.000
    Y34#5              1.046      0.111      9.458      0.000
    Y34#6              0.523      0.055      9.458      0.000
    Y35#1              2.328      0.297      7.826      0.000
    Y35#2              1.940      0.248      7.826      0.000
    Y35#3              1.552      0.198      7.826      0.000
    Y35#4              1.164      0.149      7.826      0.000
    Y35#5              0.776      0.099      7.826      0.000
    Y35#6              0.388      0.050      7.826      0.000

 ERS      BY
    Y1#1               0.000      0.000    999.000    999.000
    Y1#2              -1.682      0.191     -8.782      0.000
    Y1#3              -1.682      0.191     -8.782      0.000
    Y1#4              -1.682      0.191     -8.782      0.000
    Y1#5              -1.682      0.191     -8.782      0.000
    Y1#6              -1.682      0.191     -8.782      0.000
    Y2#1               0.000      0.000    999.000    999.000
    Y2#2              -1.030      0.136     -7.556      0.000
    Y2#3              -1.030      0.136     -7.556      0.000
    Y2#4              -1.030      0.136     -7.556      0.000
    Y2#5              -1.030      0.136     -7.556      0.000
    Y2#6              -1.030      0.136     -7.556      0.000
    Y3#1               0.000      0.000    999.000    999.000
    Y3#2              -1.488      0.183     -8.140      0.000
    Y3#3              -1.488      0.183     -8.140      0.000
    Y3#4              -1.488      0.183     -8.140      0.000
    Y3#5              -1.488      0.183     -8.140      0.000
    Y3#6              -1.488      0.183     -8.140      0.000
    Y4#1               0.000      0.000    999.000    999.000
    Y4#2              -1.671      0.199     -8.403      0.000
    Y4#3              -1.671      0.199     -8.403      0.000
    Y4#4              -1.671      0.199     -8.403      0.000
    Y4#5              -1.671      0.199     -8.403      0.000
    Y4#6              -1.671      0.199     -8.403      0.000
    Y5#1               0.000      0.000    999.000    999.000
    Y5#2              -1.304      0.161     -8.072      0.000
    Y5#3              -1.304      0.161     -8.072      0.000
    Y5#4              -1.304      0.161     -8.072      0.000
    Y5#5              -1.304      0.161     -8.072      0.000
    Y5#6              -1.304      0.161     -8.072      0.000
    Y6#1               0.000      0.000    999.000    999.000
    Y6#2              -1.352      0.178     -7.594      0.000
    Y6#3              -1.352      0.178     -7.594      0.000
    Y6#4              -1.352      0.178     -7.594      0.000
    Y6#5              -1.352      0.178     -7.594      0.000
    Y6#6              -1.352      0.178     -7.594      0.000
    Y7#1               0.000      0.000    999.000    999.000
    Y7#2              -1.233      0.176     -6.990      0.000
    Y7#3              -1.233      0.176     -6.990      0.000
    Y7#4              -1.233      0.176     -6.990      0.000
    Y7#5              -1.233      0.176     -6.990      0.000
    Y7#6              -1.233      0.176     -6.990      0.000
    Y8#1               0.000      0.000    999.000    999.000
    Y8#2              -1.365      0.172     -7.945      0.000
    Y8#3              -1.365      0.172     -7.945      0.000
    Y8#4              -1.365      0.172     -7.945      0.000
    Y8#5              -1.365      0.172     -7.945      0.000
    Y8#6              -1.365      0.172     -7.945      0.000
    Y9#1               0.000      0.000    999.000    999.000
    Y9#2              -1.352      0.172     -7.849      0.000
    Y9#3              -1.352      0.172     -7.849      0.000
    Y9#4              -1.352      0.172     -7.849      0.000
    Y9#5              -1.352      0.172     -7.849      0.000
    Y9#6              -1.352      0.172     -7.849      0.000
    Y10#1              0.000      0.000    999.000    999.000
    Y10#2             -1.303      0.176     -7.406      0.000
    Y10#3             -1.303      0.176     -7.406      0.000
    Y10#4             -1.303      0.176     -7.406      0.000
    Y10#5             -1.303      0.176     -7.406      0.000
    Y10#6             -1.303      0.176     -7.406      0.000
    Y11#1              0.000      0.000    999.000    999.000
    Y11#2             -1.952      0.229     -8.507      0.000
    Y11#3             -1.952      0.229     -8.507      0.000
    Y11#4             -1.952      0.229     -8.507      0.000
    Y11#5             -1.952      0.229     -8.507      0.000
    Y11#6             -1.952      0.229     -8.507      0.000
    Y12#1              0.000      0.000    999.000    999.000
    Y12#2             -1.703      0.215     -7.906      0.000
    Y12#3             -1.703      0.215     -7.906      0.000
    Y12#4             -1.703      0.215     -7.906      0.000
    Y12#5             -1.703      0.215     -7.906      0.000
    Y12#6             -1.703      0.215     -7.906      0.000
    Y13#1              0.000      0.000    999.000    999.000
    Y13#2             -1.892      0.227     -8.346      0.000
    Y13#3             -1.892      0.227     -8.346      0.000
    Y13#4             -1.892      0.227     -8.346      0.000
    Y13#5             -1.892      0.227     -8.346      0.000
    Y13#6             -1.892      0.227     -8.346      0.000
    Y14#1              0.000      0.000    999.000    999.000
    Y14#2             -1.695      0.204     -8.311      0.000
    Y14#3             -1.695      0.204     -8.311      0.000
    Y14#4             -1.695      0.204     -8.311      0.000
    Y14#5             -1.695      0.204     -8.311      0.000
    Y14#6             -1.695      0.204     -8.311      0.000
    Y15#1              0.000      0.000    999.000    999.000
    Y15#2             -1.583      0.193     -8.206      0.000
    Y15#3             -1.583      0.193     -8.206      0.000
    Y15#4             -1.583      0.193     -8.206      0.000
    Y15#5             -1.583      0.193     -8.206      0.000
    Y15#6             -1.583      0.193     -8.206      0.000
    Y16#1              0.000      0.000    999.000    999.000
    Y16#2             -1.893      0.226     -8.372      0.000
    Y16#3             -1.893      0.226     -8.372      0.000
    Y16#4             -1.893      0.226     -8.372      0.000
    Y16#5             -1.893      0.226     -8.372      0.000
    Y16#6             -1.893      0.226     -8.372      0.000
    Y17#1              0.000      0.000    999.000    999.000
    Y17#2             -1.550      0.195     -7.944      0.000
    Y17#3             -1.550      0.195     -7.944      0.000
    Y17#4             -1.550      0.195     -7.944      0.000
    Y17#5             -1.550      0.195     -7.944      0.000
    Y17#6             -1.550      0.195     -7.944      0.000
    Y18#1              0.000      0.000    999.000    999.000
    Y18#2             -1.570      0.182     -8.641      0.000
    Y18#3             -1.570      0.182     -8.641      0.000
    Y18#4             -1.570      0.182     -8.641      0.000
    Y18#5             -1.570      0.182     -8.641      0.000
    Y18#6             -1.570      0.182     -8.641      0.000
    Y19#1              0.000      0.000    999.000    999.000
    Y19#2             -1.703      0.196     -8.668      0.000
    Y19#3             -1.703      0.196     -8.668      0.000
    Y19#4             -1.703      0.196     -8.668      0.000
    Y19#5             -1.703      0.196     -8.668      0.000
    Y19#6             -1.703      0.196     -8.668      0.000
    Y20#1              0.000      0.000    999.000    999.000
    Y20#2             -1.732      0.208     -8.320      0.000
    Y20#3             -1.732      0.208     -8.320      0.000
    Y20#4             -1.732      0.208     -8.320      0.000
    Y20#5             -1.732      0.208     -8.320      0.000
    Y20#6             -1.732      0.208     -8.320      0.000
    Y21#1              0.000      0.000    999.000    999.000
    Y21#2             -1.395      0.174     -8.015      0.000
    Y21#3             -1.395      0.174     -8.015      0.000
    Y21#4             -1.395      0.174     -8.015      0.000
    Y21#5             -1.395      0.174     -8.015      0.000
    Y21#6             -1.395      0.174     -8.015      0.000
    Y22#1              0.000      0.000    999.000    999.000
    Y22#2             -1.177      0.153     -7.713      0.000
    Y22#3             -1.177      0.153     -7.713      0.000
    Y22#4             -1.177      0.153     -7.713      0.000
    Y22#5             -1.177      0.153     -7.713      0.000
    Y22#6             -1.177      0.153     -7.713      0.000
    Y23#1              0.000      0.000    999.000    999.000
    Y23#2             -0.909      0.127     -7.141      0.000
    Y23#3             -0.909      0.127     -7.141      0.000
    Y23#4             -0.909      0.127     -7.141      0.000
    Y23#5             -0.909      0.127     -7.141      0.000
    Y23#6             -0.909      0.127     -7.141      0.000
    Y24#1              0.000      0.000    999.000    999.000
    Y24#2             -1.249      0.148     -8.425      0.000
    Y24#3             -1.249      0.148     -8.425      0.000
    Y24#4             -1.249      0.148     -8.425      0.000
    Y24#5             -1.249      0.148     -8.425      0.000
    Y24#6             -1.249      0.148     -8.425      0.000
    Y25#1              0.000      0.000    999.000    999.000
    Y25#2             -1.297      0.146     -8.860      0.000
    Y25#3             -1.297      0.146     -8.860      0.000
    Y25#4             -1.297      0.146     -8.860      0.000
    Y25#5             -1.297      0.146     -8.860      0.000
    Y25#6             -1.297      0.146     -8.860      0.000
    Y26#1              0.000      0.000    999.000    999.000
    Y26#2             -1.029      0.133     -7.717      0.000
    Y26#3             -1.029      0.133     -7.717      0.000
    Y26#4             -1.029      0.133     -7.717      0.000
    Y26#5             -1.029      0.133     -7.717      0.000
    Y26#6             -1.029      0.133     -7.717      0.000
    Y27#1              0.000      0.000    999.000    999.000
    Y27#2             -1.867      0.227     -8.239      0.000
    Y27#3             -1.867      0.227     -8.239      0.000
    Y27#4             -1.867      0.227     -8.239      0.000
    Y27#5             -1.867      0.227     -8.239      0.000
    Y27#6             -1.867      0.227     -8.239      0.000
    Y28#1              0.000      0.000    999.000    999.000
    Y28#2             -1.730      0.201     -8.618      0.000
    Y28#3             -1.730      0.201     -8.618      0.000
    Y28#4             -1.730      0.201     -8.618      0.000
    Y28#5             -1.730      0.201     -8.618      0.000
    Y28#6             -1.730      0.201     -8.618      0.000
    Y29#1              0.000      0.000    999.000    999.000
    Y29#2             -1.556      0.187     -8.335      0.000
    Y29#3             -1.556      0.187     -8.335      0.000
    Y29#4             -1.556      0.187     -8.335      0.000
    Y29#5             -1.556      0.187     -8.335      0.000
    Y29#6             -1.556      0.187     -8.335      0.000
    Y30#1              0.000      0.000    999.000    999.000
    Y30#2             -1.734      0.208     -8.344      0.000
    Y30#3             -1.734      0.208     -8.344      0.000
    Y30#4             -1.734      0.208     -8.344      0.000
    Y30#5             -1.734      0.208     -8.344      0.000
    Y30#6             -1.734      0.208     -8.344      0.000
    Y31#1              0.000      0.000    999.000    999.000
    Y31#2             -1.966      0.238     -8.247      0.000
    Y31#3             -1.966      0.238     -8.247      0.000
    Y31#4             -1.966      0.238     -8.247      0.000
    Y31#5             -1.966      0.238     -8.247      0.000
    Y31#6             -1.966      0.238     -8.247      0.000
    Y32#1              0.000      0.000    999.000    999.000
    Y32#2             -1.807      0.219     -8.250      0.000
    Y32#3             -1.807      0.219     -8.250      0.000
    Y32#4             -1.807      0.219     -8.250      0.000
    Y32#5             -1.807      0.219     -8.250      0.000
    Y32#6             -1.807      0.219     -8.250      0.000
    Y33#1              0.000      0.000    999.000    999.000
    Y33#2             -1.396      0.193     -7.228      0.000
    Y33#3             -1.396      0.193     -7.228      0.000
    Y33#4             -1.396      0.193     -7.228      0.000
    Y33#5             -1.396      0.193     -7.228      0.000
    Y33#6             -1.396      0.193     -7.228      0.000
    Y34#1              0.000      0.000    999.000    999.000
    Y34#2             -1.582      0.196     -8.058      0.000
    Y34#3             -1.582      0.196     -8.058      0.000
    Y34#4             -1.582      0.196     -8.058      0.000
    Y34#5             -1.582      0.196     -8.058      0.000
    Y34#6             -1.582      0.196     -8.058      0.000
    Y35#1              0.000      0.000    999.000    999.000
    Y35#2             -1.344      0.173     -7.775      0.000
    Y35#3             -1.344      0.173     -7.775      0.000
    Y35#4             -1.344      0.173     -7.775      0.000
    Y35#5             -1.344      0.173     -7.775      0.000
    Y35#6             -1.344      0.173     -7.775      0.000

 QOL      WITH
    ERS               -0.179      0.049     -3.625      0.000

 Means
    QOL                0.000      0.000    999.000    999.000
    ERS                0.000      0.000    999.000    999.000

 Intercepts
    Y1#1               2.495      0.361      6.904      0.000
    Y1#2               3.638      0.387      9.398      0.000
    Y1#3               3.942      0.384     10.252      0.000
    Y1#4               3.574      0.361      9.908      0.000
    Y1#5               2.389      0.338      7.068      0.000
    Y1#6               1.841      0.294      6.259      0.000
    Y2#1               2.718      0.302      9.015      0.000
    Y2#2               2.965      0.315      9.424      0.000
    Y2#3               2.895      0.312      9.268      0.000
    Y2#4               2.564      0.300      8.556      0.000
    Y2#5               1.167      0.317      3.682      0.000
    Y2#6               1.159      0.281      4.132      0.000
    Y3#1               1.617      0.282      5.739      0.000
    Y3#2               2.648      0.302      8.774      0.000
    Y3#3               2.948      0.300      9.826      0.000
    Y3#4               2.304      0.298      7.731      0.000
    Y3#5               1.967      0.283      6.950      0.000
    Y3#6               1.495      0.268      5.571      0.000
    Y4#1               1.567      0.299      5.241      0.000
    Y4#2               2.863      0.322      8.897      0.000
    Y4#3               2.992      0.323      9.258      0.000
    Y4#4               2.779      0.312      8.915      0.000
    Y4#5               1.976      0.302      6.537      0.000
    Y4#6               1.875      0.271      6.927      0.000
    Y5#1               1.876      0.306      6.129      0.000
    Y5#2               2.643      0.322      8.209      0.000
    Y5#3               3.066      0.317      9.661      0.000
    Y5#4               2.633      0.303      8.685      0.000
    Y5#5               1.752      0.289      6.058      0.000
    Y5#6               1.503      0.252      5.965      0.000
    Y6#1              -0.738      0.261     -2.834      0.005
    Y6#2               0.799      0.242      3.303      0.001
    Y6#3               1.545      0.230      6.725      0.000
    Y6#4               1.001      0.236      4.244      0.000
    Y6#5               0.982      0.221      4.433      0.000
    Y6#6               0.901      0.204      4.429      0.000
    Y7#1               0.392      0.253      1.550      0.121
    Y7#2               1.831      0.255      7.185      0.000
    Y7#3               2.306      0.250      9.228      0.000
    Y7#4               1.664      0.255      6.531      0.000
    Y7#5               1.250      0.253      4.950      0.000
    Y7#6               1.202      0.237      5.073      0.000
    Y8#1              -1.041      0.264     -3.940      0.000
    Y8#2               0.466      0.238      1.958      0.050
    Y8#3               1.127      0.225      5.003      0.000
    Y8#4               0.793      0.227      3.497      0.000
    Y8#5               0.725      0.212      3.415      0.001
    Y8#6               0.629      0.192      3.275      0.001
    Y9#1              -0.543      0.246     -2.211      0.027
    Y9#2               0.606      0.237      2.555      0.011
    Y9#3               1.300      0.224      5.798      0.000
    Y9#4               0.730      0.233      3.127      0.002
    Y9#5               0.963      0.212      4.537      0.000
    Y9#6               0.903      0.195      4.635      0.000
    Y10#1              1.687      0.296      5.707      0.000
    Y10#2              2.841      0.314      9.034      0.000
    Y10#3              3.529      0.309     11.418      0.000
    Y10#4              2.220      0.314      7.066      0.000
    Y10#5              1.255      0.325      3.865      0.000
    Y10#6              1.188      0.297      4.002      0.000
    Y11#1              2.536      0.338      7.497      0.000
    Y11#2              4.017      0.376     10.678      0.000
    Y11#3              3.901      0.376     10.373      0.000
    Y11#4              3.144      0.367      8.574      0.000
    Y11#5              1.991      0.368      5.417      0.000
    Y11#6              1.293      0.362      3.575      0.000
    Y12#1              1.586      0.294      5.393      0.000
    Y12#2              3.126      0.326      9.580      0.000
    Y12#3              3.467      0.325     10.678      0.000
    Y12#4              2.511      0.327      7.677      0.000
    Y12#5              2.115      0.316      6.686      0.000
    Y12#6              1.373      0.317      4.331      0.000
    Y13#1              2.654      0.357      7.423      0.000
    Y13#2              4.191      0.396     10.581      0.000
    Y13#3              4.328      0.395     10.947      0.000
    Y13#4              3.354      0.389      8.632      0.000
    Y13#5              2.722      0.371      7.331      0.000
    Y13#6              1.589      0.376      4.223      0.000
    Y14#1              2.814      0.365      7.714      0.000
    Y14#2              4.245      0.394     10.780      0.000
    Y14#3              4.277      0.393     10.883      0.000
    Y14#4              3.378      0.385      8.782      0.000
    Y14#5              2.730      0.367      7.448      0.000
    Y14#6              2.137      0.345      6.189      0.000
    Y15#1              1.637      0.318      5.142      0.000
    Y15#2              2.968      0.340      8.720      0.000
    Y15#3              3.538      0.338     10.482      0.000
    Y15#4              2.923      0.327      8.948      0.000
    Y15#5              2.231      0.307      7.264      0.000
    Y15#6              1.588      0.283      5.609      0.000
    Y16#1              1.066      0.319      3.346      0.001
    Y16#2              2.891      0.345      8.382      0.000
    Y16#3              3.303      0.345      9.572      0.000
    Y16#4              2.933      0.334      8.774      0.000
    Y16#5              2.446      0.313      7.825      0.000
    Y16#6              1.873      0.287      6.525      0.000
    Y17#1              1.426      0.299      4.766      0.000
    Y17#2              2.849      0.321      8.883      0.000
    Y17#3              3.296      0.319     10.341      0.000
    Y17#4              2.677      0.313      8.544      0.000
    Y17#5              2.212      0.297      7.443      0.000
    Y17#6              1.414      0.289      4.892      0.000
    Y18#1              2.627      0.328      8.001      0.000
    Y18#2              3.468      0.351      9.867      0.000
    Y18#3              3.509      0.350     10.028      0.000
    Y18#4              2.878      0.338      8.519      0.000
    Y18#5              2.182      0.319      6.836      0.000
    Y18#6              1.668      0.293      5.698      0.000
    Y19#1              1.691      0.306      5.531      0.000
    Y19#2              2.744      0.329      8.332      0.000
    Y19#3              3.095      0.328      9.447      0.000
    Y19#4              2.502      0.320      7.830      0.000
    Y19#5              2.140      0.295      7.246      0.000
    Y19#6              1.725      0.266      6.483      0.000
    Y20#1              1.295      0.290      4.473      0.000
    Y20#2              2.766      0.316      8.752      0.000
    Y20#3              3.083      0.315      9.797      0.000
    Y20#4              2.353      0.311      7.576      0.000
    Y20#5              1.927      0.293      6.583      0.000
    Y20#6              1.264      0.279      4.525      0.000
    Y21#1              3.352      0.395      8.493      0.000
    Y21#2              4.230      0.415     10.187      0.000
    Y21#3              4.264      0.414     10.300      0.000
    Y21#4              3.506      0.407      8.613      0.000
    Y21#5              2.331      0.411      5.677      0.000
    Y21#6              1.553      0.414      3.751      0.000
    Y22#1              1.760      0.286      6.146      0.000
    Y22#2              2.536      0.300      8.445      0.000
    Y22#3              2.933      0.295      9.943      0.000
    Y22#4              2.130      0.289      7.378      0.000
    Y22#5              1.452      0.275      5.271      0.000
    Y22#6              0.866      0.258      3.351      0.001
    Y23#1              2.960      0.317      9.324      0.000
    Y23#2              3.319      0.327     10.141      0.000
    Y23#3              3.072      0.323      9.499      0.000
    Y23#4              1.773      0.330      5.368      0.000
    Y23#5              1.308      0.317      4.126      0.000
    Y23#6              0.441      0.331      1.332      0.183
    Y24#1              1.927      0.253      7.604      0.000
    Y24#2              2.293      0.268      8.573      0.000
    Y24#3              2.036      0.268      7.591      0.000
    Y24#4              1.313      0.269      4.883      0.000
    Y24#5              0.929      0.256      3.633      0.000
    Y24#6              0.191      0.260      0.735      0.463
    Y25#1              3.054      0.310      9.858      0.000
    Y25#2              2.844      0.325      8.762      0.000
    Y25#3              2.710      0.319      8.503      0.000
    Y25#4              1.501      0.323      4.651      0.000
    Y25#5              0.934      0.309      3.023      0.003
    Y25#6              0.584      0.281      2.078      0.038
    Y26#1              0.506      0.191      2.651      0.008
    Y26#2              0.471      0.206      2.284      0.022
    Y26#3              0.732      0.200      3.656      0.000
    Y26#4              0.683      0.196      3.488      0.000
    Y26#5              0.138      0.203      0.680      0.496
    Y26#6              0.227      0.183      1.240      0.215
    Y27#1              1.038      0.280      3.708      0.000
    Y27#2              2.686      0.314      8.561      0.000
    Y27#3              3.132      0.311     10.058      0.000
    Y27#4              2.375      0.309      7.676      0.000
    Y27#5              1.626      0.305      5.326      0.000
    Y27#6              1.291      0.288      4.489      0.000
    Y28#1              2.520      0.334      7.550      0.000
    Y28#2              3.709      0.363     10.222      0.000
    Y28#3              3.801      0.360     10.563      0.000
    Y28#4              2.741      0.351      7.815      0.000
    Y28#5              1.845      0.338      5.453      0.000
    Y28#6              1.031      0.328      3.140      0.002
    Y29#1              0.016      0.210      0.075      0.940
    Y29#2              1.055      0.226      4.677      0.000
    Y29#3              1.387      0.221      6.277      0.000
    Y29#4              1.171      0.220      5.314      0.000
    Y29#5              0.830      0.218      3.798      0.000
    Y29#6             -0.073      0.242     -0.301      0.763
    Y30#1              0.734      0.257      2.859      0.004
    Y30#2              2.122      0.281      7.544      0.000
    Y30#3              2.502      0.279      8.976      0.000
    Y30#4              1.936      0.278      6.970      0.000
    Y30#5              1.562      0.267      5.856      0.000
    Y30#6              0.820      0.267      3.073      0.002
    Y31#1              2.153      0.343      6.272      0.000
    Y31#2              4.006      0.386     10.378      0.000
    Y31#3              4.237      0.385     11.010      0.000
    Y31#4              3.254      0.376      8.657      0.000
    Y31#5              2.344      0.364      6.449      0.000
    Y31#6              1.522      0.353      4.307      0.000
    Y32#1              3.016      0.398      7.587      0.000
    Y32#2              4.564      0.435     10.486      0.000
    Y32#3              4.974      0.433     11.481      0.000
    Y32#4              3.948      0.419      9.413      0.000
    Y32#5              2.849      0.403      7.061      0.000
    Y32#6              1.622      0.406      3.992      0.000
    Y33#1              2.373      0.394      6.030      0.000
    Y33#2              4.327      0.417     10.381      0.000
    Y33#3              4.783      0.415     11.517      0.000
    Y33#4              4.001      0.397     10.087      0.000
    Y33#5              2.868      0.374      7.674      0.000
    Y33#6              2.016      0.344      5.861      0.000
    Y34#1              2.583      0.355      7.281      0.000
    Y34#2              4.013      0.382     10.510      0.000
    Y34#3              4.132      0.381     10.853      0.000
    Y34#4              3.434      0.369      9.310      0.000
    Y34#5              2.292      0.363      6.319      0.000
    Y34#6              1.357      0.363      3.742      0.000
    Y35#1              3.281      0.407      8.058      0.000
    Y35#2              4.384      0.426     10.292      0.000
    Y35#3              4.352      0.424     10.258      0.000
    Y35#4              3.398      0.419      8.110      0.000
    Y35#5              1.827      0.445      4.108      0.000
    Y35#6              1.369      0.437      3.130      0.002

 Variances
    QOL                1.000      0.000    999.000    999.000
    ERS                1.000      0.000    999.000    999.000

New/Additional Parameters
    I1_A1              0.797      0.072     11.120      0.000
    I2_A1              0.463      0.048      9.592      0.000
    I3_A1              0.493      0.050      9.957      0.000
    I4_A1              0.590      0.057     10.438      0.000
    I5_A1              0.661      0.061     10.824      0.000
    I6_A1              0.473      0.047     10.029      0.000
    I7_A1              0.374      0.041      9.015      0.000
    I8_A1              0.528      0.051     10.364      0.000
    I9_A1              0.475      0.046     10.210      0.000
    I10_A1             0.420      0.048      8.764      0.000
    I11_A1             0.481      0.053      9.052      0.000
    I12_A1             0.419      0.047      8.929      0.000
    I13_A1             0.517      0.055      9.425      0.000
    I14_A1             0.566      0.057      9.977      0.000
    I15_A1             0.651      0.061     10.711      0.000
    I16_A1             0.687      0.063     10.864      0.000
    I17_A1             0.537      0.053     10.069      0.000
    I18_A1             0.604      0.058     10.471      0.000
    I19_A1             0.661      0.061     10.878      0.000
    I20_A1             0.554      0.054     10.206      0.000
    I21_A1             0.417      0.049      8.518      0.000
    I22_A1             0.556      0.054     10.287      0.000
    I23_A1             0.418      0.048      8.739      0.000
    I24_A1             0.438      0.046      9.526      0.000
    I25_A1             0.496      0.052      9.512      0.000
    I26_A1             0.357      0.037      9.643      0.000
    I27_A1             0.490      0.051      9.648      0.000
    I28_A1             0.561      0.057      9.769      0.000
    I29_A1             0.330      0.038      8.650      0.000
    I30_A1             0.461      0.048      9.669      0.000
    I31_A1             0.562      0.058      9.678      0.000
    I32_A1             0.597      0.061      9.739      0.000
    I33_A1             0.730      0.068     10.662      0.000
    I34_A1             0.523      0.055      9.458      0.000
    I35_A1             0.388      0.050      7.826      0.000
    I1_A2              1.682      0.191      8.782      0.000
    I2_A2              1.030      0.136      7.556      0.000
    I3_A2              1.488      0.183      8.140      0.000
    I4_A2              1.671      0.199      8.403      0.000
    I5_A2              1.304      0.161      8.072      0.000
    I6_A2              1.352      0.178      7.594      0.000
    I7_A2              1.233      0.176      6.990      0.000
    I8_A2              1.365      0.172      7.945      0.000
    I9_A2              1.352      0.172      7.849      0.000
    I10_A2             1.303      0.176      7.406      0.000
    I11_A2             1.952      0.229      8.507      0.000
    I12_A2             1.703      0.215      7.906      0.000
    I13_A2             1.892      0.227      8.346      0.000
    I14_A2             1.695      0.204      8.311      0.000
    I15_A2             1.583      0.193      8.206      0.000
    I16_A2             1.893      0.226      8.372      0.000
    I17_A2             1.550      0.195      7.944      0.000
    I18_A2             1.570      0.182      8.641      0.000
    I19_A2             1.703      0.196      8.668      0.000
    I20_A2             1.732      0.208      8.320      0.000
    I21_A2             1.395      0.174      8.015      0.000
    I22_A2             1.177      0.153      7.713      0.000
    I23_A2             0.909      0.127      7.141      0.000
    I24_A2             1.249      0.148      8.425      0.000
    I25_A2             1.297      0.146      8.860      0.000
    I26_A2             1.029      0.133      7.717      0.000
    I27_A2             1.867      0.227      8.239      0.000
    I28_A2             1.730      0.201      8.618      0.000
    I29_A2             1.556      0.187      8.335      0.000
    I30_A2             1.734      0.208      8.344      0.000
    I31_A2             1.966      0.238      8.247      0.000
    I32_A2             1.807      0.219      8.250      0.000
    I33_A2             1.396      0.193      7.228      0.000
    I34_A2             1.582      0.196      8.058      0.000
    I35_A2             1.344      0.173      7.775      0.000
    I1_C1              1.841      0.294      6.259      0.000
    I1_C2              2.389      0.338      7.068      0.000
    I1_C3              3.574      0.361      9.908      0.000
    I1_C4              3.942      0.384     10.252      0.000
    I1_C5              3.638      0.387      9.398      0.000
    I1_C6              2.495      0.361      6.904      0.000
    I2_C1              1.159      0.281      4.132      0.000
    I2_C2              1.167      0.317      3.682      0.000
    I2_C3              2.564      0.300      8.556      0.000
    I2_C4              2.895      0.312      9.268      0.000
    I2_C5              2.965      0.315      9.424      0.000
    I2_C6              2.718      0.302      9.015      0.000
    I3_C1              1.495      0.268      5.571      0.000
    I3_C2              1.967      0.283      6.950      0.000
    I3_C3              2.304      0.298      7.731      0.000
    I3_C4              2.948      0.300      9.826      0.000
    I3_C5              2.648      0.302      8.774      0.000
    I3_C6              1.617      0.282      5.739      0.000
    I4_C1              1.875      0.271      6.927      0.000
    I4_C2              1.976      0.302      6.537      0.000
    I4_C3              2.779      0.312      8.915      0.000
    I4_C4              2.992      0.323      9.258      0.000
    I4_C5              2.863      0.322      8.897      0.000
    I4_C6              1.567      0.299      5.241      0.000
    I5_C1              1.503      0.252      5.965      0.000
    I5_C2              1.752      0.289      6.058      0.000
    I5_C3              2.633      0.303      8.685      0.000
    I5_C4              3.066      0.317      9.661      0.000
    I5_C5              2.643      0.322      8.209      0.000
    I5_C6              1.876      0.306      6.129      0.000
    I6_C1              0.901      0.204      4.429      0.000
    I6_C2              0.982      0.221      4.433      0.000
    I6_C3              1.001      0.236      4.244      0.000
    I6_C4              1.545      0.230      6.725      0.000
    I6_C5              0.799      0.242      3.303      0.001
    I6_C6             -0.738      0.261     -2.834      0.005
    I7_C1              1.202      0.237      5.073      0.000
    I7_C2              1.250      0.253      4.950      0.000
    I7_C3              1.664      0.255      6.531      0.000
    I7_C4              2.306      0.250      9.228      0.000
    I7_C5              1.831      0.255      7.185      0.000
    I7_C6              0.392      0.253      1.550      0.121
    I8_C1              0.629      0.192      3.275      0.001
    I8_C2              0.725      0.212      3.415      0.001
    I8_C3              0.793      0.227      3.497      0.000
    I8_C4              1.127      0.225      5.003      0.000
    I8_C5              0.466      0.238      1.958      0.050
    I8_C6             -1.041      0.264     -3.940      0.000
    I9_C1              0.903      0.195      4.635      0.000
    I9_C2              0.963      0.212      4.537      0.000
    I9_C3              0.730      0.233      3.127      0.002
    I9_C4              1.300      0.224      5.798      0.000
    I9_C5              0.606      0.237      2.555      0.011
    I9_C6             -0.543      0.246     -2.211      0.027
    I10_C1             1.188      0.297      4.002      0.000
    I10_C2             1.255      0.325      3.865      0.000
    I10_C3             2.220      0.314      7.066      0.000
    I10_C4             3.529      0.309     11.418      0.000
    I10_C5             2.841      0.314      9.034      0.000
    I10_C6             1.687      0.296      5.707      0.000
    I11_C1             1.293      0.362      3.575      0.000
    I11_C2             1.991      0.368      5.417      0.000
    I11_C3             3.144      0.367      8.574      0.000
    I11_C4             3.901      0.376     10.373      0.000
    I11_C5             4.017      0.376     10.678      0.000
    I11_C6             2.536      0.338      7.497      0.000
    I12_C1             1.373      0.317      4.331      0.000
    I12_C2             2.115      0.316      6.686      0.000
    I12_C3             2.511      0.327      7.677      0.000
    I12_C4             3.467      0.325     10.678      0.000
    I12_C5             3.126      0.326      9.580      0.000
    I12_C6             1.586      0.294      5.393      0.000
    I13_C1             1.589      0.376      4.223      0.000
    I13_C2             2.722      0.371      7.331      0.000
    I13_C3             3.354      0.389      8.632      0.000
    I13_C4             4.328      0.395     10.947      0.000
    I13_C5             4.191      0.396     10.581      0.000
    I13_C6             2.654      0.357      7.423      0.000
    I14_C1             2.137      0.345      6.189      0.000
    I14_C2             2.730      0.367      7.448      0.000
    I14_C3             3.378      0.385      8.782      0.000
    I14_C4             4.277      0.393     10.883      0.000
    I14_C5             4.245      0.394     10.780      0.000
    I14_C6             2.814      0.365      7.714      0.000
    I15_C1             1.588      0.283      5.609      0.000
    I15_C2             2.231      0.307      7.264      0.000
    I15_C3             2.923      0.327      8.948      0.000
    I15_C4             3.538      0.338     10.482      0.000
    I15_C5             2.968      0.340      8.720      0.000
    I15_C6             1.637      0.318      5.142      0.000
    I16_C1             1.873      0.287      6.525      0.000
    I16_C2             2.446      0.313      7.825      0.000
    I16_C3             2.933      0.334      8.774      0.000
    I16_C4             3.303      0.345      9.572      0.000
    I16_C5             2.891      0.345      8.382      0.000
    I16_C6             1.066      0.319      3.346      0.001
    I17_C1             1.414      0.289      4.892      0.000
    I17_C2             2.212      0.297      7.443      0.000
    I17_C3             2.677      0.313      8.544      0.000
    I17_C4             3.296      0.319     10.341      0.000
    I17_C5             2.849      0.321      8.883      0.000
    I17_C6             1.426      0.299      4.766      0.000
    I18_C1             1.668      0.293      5.698      0.000
    I18_C2             2.182      0.319      6.836      0.000
    I18_C3             2.878      0.338      8.519      0.000
    I18_C4             3.509      0.350     10.028      0.000
    I18_C5             3.468      0.351      9.867      0.000
    I18_C6             2.627      0.328      8.001      0.000
    I19_C1             1.725      0.266      6.483      0.000
    I19_C2             2.140      0.295      7.246      0.000
    I19_C3             2.502      0.320      7.830      0.000
    I19_C4             3.095      0.328      9.447      0.000
    I19_C5             2.744      0.329      8.332      0.000
    I19_C6             1.691      0.306      5.531      0.000
    I20_C1             1.264      0.279      4.525      0.000
    I20_C2             1.927      0.293      6.583      0.000
    I20_C3             2.353      0.311      7.576      0.000
    I20_C4             3.083      0.315      9.797      0.000
    I20_C5             2.766      0.316      8.752      0.000
    I20_C6             1.295      0.290      4.473      0.000
    I21_C1             1.553      0.414      3.751      0.000
    I21_C2             2.331      0.411      5.677      0.000
    I21_C3             3.506      0.407      8.613      0.000
    I21_C4             4.264      0.414     10.300      0.000
    I21_C5             4.230      0.415     10.187      0.000
    I21_C6             3.352      0.395      8.493      0.000
    I22_C1             0.866      0.258      3.351      0.001
    I22_C2             1.452      0.275      5.271      0.000
    I22_C3             2.130      0.289      7.378      0.000
    I22_C4             2.933      0.295      9.943      0.000
    I22_C5             2.536      0.300      8.445      0.000
    I22_C6             1.760      0.286      6.146      0.000
    I23_C1             0.441      0.331      1.332      0.183
    I23_C2             1.308      0.317      4.126      0.000
    I23_C3             1.773      0.330      5.368      0.000
    I23_C4             3.072      0.323      9.499      0.000
    I23_C5             3.319      0.327     10.141      0.000
    I23_C6             2.960      0.317      9.324      0.000
    I24_C1             0.191      0.260      0.735      0.463
    I24_C2             0.929      0.256      3.633      0.000
    I24_C3             1.313      0.269      4.883      0.000
    I24_C4             2.036      0.268      7.591      0.000
    I24_C5             2.293      0.268      8.573      0.000
    I24_C6             1.927      0.253      7.604      0.000
    I25_C1             0.584      0.281      2.078      0.038
    I25_C2             0.934      0.309      3.023      0.003
    I25_C3             1.501      0.323      4.651      0.000
    I25_C4             2.710      0.319      8.503      0.000
    I25_C5             2.844      0.325      8.762      0.000
    I25_C6             3.054      0.310      9.858      0.000
    I26_C1             0.227      0.183      1.240      0.215
    I26_C2             0.138      0.203      0.680      0.496
    I26_C3             0.683      0.196      3.488      0.000
    I26_C4             0.732      0.200      3.656      0.000
    I26_C5             0.471      0.206      2.284      0.022
    I26_C6             0.506      0.191      2.651      0.008
    I27_C1             1.291      0.288      4.489      0.000
    I27_C2             1.626      0.305      5.326      0.000
    I27_C3             2.375      0.309      7.676      0.000
    I27_C4             3.132      0.311     10.058      0.000
    I27_C5             2.686      0.314      8.561      0.000
    I27_C6             1.038      0.280      3.708      0.000
    I28_C1             1.031      0.328      3.140      0.002
    I28_C2             1.845      0.338      5.453      0.000
    I28_C3             2.741      0.351      7.815      0.000
    I28_C4             3.801      0.360     10.563      0.000
    I28_C5             3.709      0.363     10.222      0.000
    I28_C6             2.520      0.334      7.550      0.000
    I29_C1            -0.073      0.242     -0.301      0.763
    I29_C2             0.830      0.218      3.798      0.000
    I29_C3             1.171      0.220      5.314      0.000
    I29_C4             1.387      0.221      6.277      0.000
    I29_C5             1.055      0.226      4.677      0.000
    I29_C6             0.016      0.210      0.075      0.940
    I30_C1             0.820      0.267      3.073      0.002
    I30_C2             1.562      0.267      5.856      0.000
    I30_C3             1.936      0.278      6.970      0.000
    I30_C4             2.502      0.279      8.976      0.000
    I30_C5             2.122      0.281      7.544      0.000
    I30_C6             0.734      0.257      2.859      0.004
    I31_C1             1.522      0.353      4.307      0.000
    I31_C2             2.344      0.364      6.449      0.000
    I31_C3             3.254      0.376      8.657      0.000
    I31_C4             4.237      0.385     11.010      0.000
    I31_C5             4.006      0.386     10.378      0.000
    I31_C6             2.153      0.343      6.272      0.000
    I32_C1             1.622      0.406      3.992      0.000
    I32_C2             2.849      0.403      7.061      0.000
    I32_C3             3.948      0.419      9.413      0.000
    I32_C4             4.974      0.433     11.481      0.000
    I32_C5             4.564      0.435     10.486      0.000
    I32_C6             3.016      0.398      7.587      0.000
    I33_C1             2.016      0.344      5.861      0.000
    I33_C2             2.868      0.374      7.674      0.000
    I33_C3             4.001      0.397     10.087      0.000
    I33_C4             4.783      0.415     11.517      0.000
    I33_C5             4.327      0.417     10.381      0.000
    I33_C6             2.373      0.394      6.030      0.000
    I34_C1             1.357      0.363      3.742      0.000
    I34_C2             2.292      0.363      6.319      0.000
    I34_C3             3.434      0.369      9.310      0.000
    I34_C4             4.132      0.381     10.853      0.000
    I34_C5             4.013      0.382     10.510      0.000
    I34_C6             2.583      0.355      7.281      0.000
    I35_C1             1.369      0.437      3.130      0.002
    I35_C2             1.827      0.445      4.108      0.000
    I35_C3             3.398      0.419      8.110      0.000
    I35_C4             4.352      0.424     10.258      0.000
    I35_C5             4.384      0.426     10.292      0.000
    I35_C6             3.281      0.407      8.058      0.000


QUALITY OF NUMERICAL RESULTS

     Condition Number for the Information Matrix              0.992E-06
       (ratio of smallest to largest eigenvalue)


     Beginning Time:  12:39:17
        Ending Time:  13:55:57
       Elapsed Time:  01:16:40


MUTHEN & MUTHEN
3463 Stoner Ave.
Los Angeles, CA  90066

Tel: (310) 391-9971
Fax: (310) 391-8971
Web: www.StatModel.com
Support: Support@StatModel.com

Copyright (c) 1998-2017 Muthen & Muthen
