# Supplementary material for: Estimation of Response Styles Using the Multidimensional Nominal Response Model: A Tutorial and Comparison With Sum Scores
Source: Front Psychol. 2020 Feb 6;11:72. doi: 10.3389/fpsyg.2020.00072 (PMC7017717; doi:10.3389/fpsyg.2020.00072)
Supplement: Supplementary file 1 [file Data_Sheet_1.zip › gpc_reverse.inp]

  TITLE:	QOL example with GPC constraints on MNRM

  DATA:
    FILE = QOL.dat;

  DEFINE:
    ! reverse code all items
    y1 = 7-y1;
    y2 = 7-y2;
    y3 = 7-y3;
    y4 = 7-y4;
    y5= 7-y5;
    y6 = 7-y6;
    y7 = 7-y7;
    y8 = 7-y8;
    y9 = 7-y9;
    y10 = 7-y10;
    y11 = 7-y11;
    y12 = 7-y12;
    y13 = 7-y13;
    y14 = 7-y14;
    y15 = 7-y15;
    y16 = 7-y16;
    y17 = 7-y17;
    y18 = 7-y18;
    y19 = 7-y19;
    y20 = 7-y20;
    y21 = 7-y21;
    y22 = 7-y22;
    y23 = 7-y23;
    y24 = 7-y24;
    y25 = 7-y25;
    y26 = 7-y26;
    y27 = 7-y27;
    y28 = 7-y28;
    y29 = 7-y29;
    y30 = 7-y30;
    y31 = 7-y31;
    y32 = 7-y32;
    y33 = 7-y33;
    y34 = 7-y34;
    y35 = 7-y35;

  VARIABLE:
  NAMES = y1-y35;
  USEVARIABLES = y1-y35;
  NOMINAL = y1-y35;
  MISSING = y1-y35 (-9);

  ANALYSIS:
  ESTIMATOR=ML;
  PROCESS = 6;

  MODEL:
  QOL BY
      y1#1* y1#2 y1#3 y1#4 y1#5 y1#6 (L1_6 - L1_1)
      y2#1* y2#2 y2#3 y2#4 y2#5 y2#6 (L2_6 - L2_1)
      y3#1* y3#2 y3#3 y3#4 y3#5 y3#6 (L3_6 - L3_1)
      y4#1* y4#2 y4#3 y4#4 y4#5 y4#6 (L4_6 - L4_1)
      y5#1* y5#2 y5#3 y5#4 y5#5 y5#6 (L5_6 - L5_1)
      y6#1* y6#2 y6#3 y6#4 y6#5 y6#6 (L6_6 - L6_1)
      y7#1* y7#2 y7#3 y7#4 y7#5 y7#6 (L7_6 - L7_1)
      y8#1* y8#2 y8#3 y8#4 y8#5 y8#6 (L8_6 - L8_1)
      y9#1* y9#2 y9#3 y9#4 y9#5 y9#6 (L9_6 - L9_1)
      y10#1* y10#2 y10#3 y10#4 y10#5 y10#6 (L10_6 - L10_1)
      y11#1* y11#2 y11#3 y11#4 y11#5 y11#6 (L11_6 - L11_1)
      y12#1* y12#2 y12#3 y12#4 y12#5 y12#6 (L12_6 - L12_1)
      y13#1* y13#2 y13#3 y13#4 y13#5 y13#6 (L13_6 - L13_1)
      y14#1* y14#2 y14#3 y14#4 y14#5 y14#6 (L14_6 - L14_1)
      y15#1* y15#2 y15#3 y15#4 y15#5 y15#6 (L15_6 - L15_1)
      y16#1* y16#2 y16#3 y16#4 y16#5 y16#6 (L16_6 - L16_1)
      y17#1* y17#2 y17#3 y17#4 y17#5 y17#6 (L17_6 - L17_1)
      y18#1* y18#2 y18#3 y18#4 y18#5 y18#6 (L18_6 - L18_1)
      y19#1* y19#2 y19#3 y19#4 y19#5 y19#6 (L19_6 - L19_1)
      y20#1* y20#2 y20#3 y20#4 y20#5 y20#6 (L20_6 - L20_1)
      y21#1* y21#2 y21#3 y21#4 y21#5 y21#6 (L21_6 - L21_1)
      y22#1* y22#2 y22#3 y22#4 y22#5 y22#6 (L22_6 - L22_1)
      y23#1* y23#2 y23#3 y23#4 y23#5 y23#6 (L23_6 - L23_1)
      y24#1* y24#2 y24#3 y24#4 y24#5 y24#6 (L24_6 - L24_1)
      y25#1* y25#2 y25#3 y25#4 y25#5 y25#6 (L25_6 - L25_1)
      y26#1* y26#2 y26#3 y26#4 y26#5 y26#6 (L26_6 - L26_1)
      y27#1* y27#2 y27#3 y27#4 y27#5 y27#6 (L27_6 - L27_1)
      y28#1* y28#2 y28#3 y28#4 y28#5 y28#6 (L28_6 - L28_1)
      y29#1* y29#2 y29#3 y29#4 y29#5 y29#6 (L29_6 - L29_1)
      y30#1* y30#2 y30#3 y30#4 y30#5 y30#6 (L30_6 - L30_1)
      y31#1* y31#2 y31#3 y31#4 y31#5 y31#6 (L31_6 - L31_1)
      y32#1* y32#2 y32#3 y32#4 y32#5 y32#6 (L32_6 - L32_1)
      y33#1* y33#2 y33#3 y33#4 y33#5 y33#6 (L33_6 - L33_1)
      y34#1* y34#2 y34#3 y34#4 y34#5 y34#6 (L34_6 - L34_1)
      y35#1* y35#2 y35#3 y35#4 y35#5 y35#6 (L35_6 - L35_1);

  QOL@1; !set the variance of QOL to be 1.
  [QOL@0]; !set the mean of QOL to be 0.

  [y1#1 y1#2 y1#3 y1#4 y1#5 y1#6] (I1_Int6 - I1_Int1);
  [y2#1 y2#2 y2#3 y2#4 y2#5 y2#6] (I2_Int6 - I2_Int1);
  [y3#1 y3#2 y3#3 y3#4 y3#5 y3#6] (I3_Int6 - I3_Int1);
  [y4#1 y4#2 y4#3 y4#4 y4#5 y4#6] (I4_Int6 - I4_Int1);
  [y5#1 y5#2 y5#3 y5#4 y5#5 y5#6] (I5_Int6 - I5_Int1);
  [y6#1 y6#2 y6#3 y6#4 y6#5 y6#6] (I6_Int6 - I6_Int1);
  [y7#1 y7#2 y7#3 y7#4 y7#5 y7#6] (I7_Int6 - I7_Int1);
  [y8#1 y8#2 y8#3 y8#4 y8#5 y8#6] (I8_Int6 - I8_Int1);
  [y9#1 y9#2 y9#3 y9#4 y9#5 y9#6] (I9_Int6 - I9_Int1);
  [y10#1 y10#2 y10#3 y10#4 y10#5 y10#6] (I10_Int6 - I10_Int1);
  [y11#1 y11#2 y11#3 y11#4 y11#5 y11#6] (I11_Int6 - I11_Int1);
  [y12#1 y12#2 y12#3 y12#4 y12#5 y12#6] (I12_Int6 - I12_Int1);
  [y13#1 y13#2 y13#3 y13#4 y13#5 y13#6] (I13_Int6 - I13_Int1);
  [y14#1 y14#2 y14#3 y14#4 y14#5 y14#6] (I14_Int6 - I14_Int1);
  [y15#1 y15#2 y15#3 y15#4 y15#5 y15#6] (I15_Int6 - I15_Int1);
  [y16#1 y16#2 y16#3 y16#4 y16#5 y16#6] (I16_Int6 - I16_Int1);
  [y17#1 y17#2 y17#3 y17#4 y17#5 y17#6] (I17_Int6 - I17_Int1);
  [y18#1 y18#2 y18#3 y18#4 y18#5 y18#6] (I18_Int6 - I18_Int1);
  [y19#1 y19#2 y19#3 y19#4 y19#5 y19#6] (I19_Int6 - I19_Int1);
  [y20#1 y20#2 y20#3 y20#4 y20#5 y20#6] (I20_Int6 - I20_Int1);
  [y21#1 y21#2 y21#3 y21#4 y21#5 y21#6] (I21_Int6 - I21_Int1);
  [y22#1 y22#2 y22#3 y22#4 y22#5 y22#6] (I22_Int6 - I22_Int1);
  [y23#1 y23#2 y23#3 y23#4 y23#5 y23#6] (I23_Int6 - I23_Int1);
  [y24#1 y24#2 y24#3 y24#4 y24#5 y24#6] (I24_Int6 - I24_Int1);
  [y25#1 y25#2 y25#3 y25#4 y25#5 y25#6] (I25_Int6 - I25_Int1);
  [y26#1 y26#2 y26#3 y26#4 y26#5 y26#6] (I26_Int6 - I26_Int1);
  [y27#1 y27#2 y27#3 y27#4 y27#5 y27#6] (I27_Int6 - I27_Int1);
  [y28#1 y28#2 y28#3 y28#4 y28#5 y28#6] (I28_Int6 - I28_Int1);
  [y29#1 y29#2 y29#3 y29#4 y29#5 y29#6] (I29_Int6 - I29_Int1);
  [y30#1 y30#2 y30#3 y30#4 y30#5 y30#6] (I30_Int6 - I30_Int1);
  [y31#1 y31#2 y31#3 y31#4 y31#5 y31#6] (I31_Int6 - I31_Int1);
  [y32#1 y32#2 y32#3 y32#4 y32#5 y32#6] (I32_Int6 - I32_Int1);
  [y33#1 y33#2 y33#3 y33#4 y33#5 y33#6] (I33_Int6 - I33_Int1);
  [y34#1 y34#2 y34#3 y34#4 y34#5 y34#6] (I34_Int6 - I34_Int1);
  [y35#1 y35#2 y35#3 y35#4 y35#5 y35#6] (I35_Int6 - I35_Int1);

  Model CONSTRAINT:

  ! Slopes
  NEW (I1_a1 I2_a1 I3_a1 I4_a1 I5_a1 I6_a1
       I7_a1 I8_a1 I9_a1 I10_a1 I11_a1 I12_a1
       I13_a1 I14_a1 I15_a1 I16_a1 I17_a1 I18_a1 
       I19_a1 I20_a1 I21_a1 I22_a1 I23_a1 I24_a1 
       I25_a1 I26_a1 I27_a1 I28_a1 I29_a1 I30_a1 
       I31_a1 I32_a1 I33_a1 I34_a1 I35_a1);

  ! Intercepts
  NEW (I1_c1 I1_c2 I1_c3 I1_c4 I1_c5 I1_c6
       I2_c1 I2_c2 I2_c3 I2_c4 I2_c5 I2_c6
       I3_c1 I3_c2 I3_c3 I3_c4 I3_c5 I3_c6
       I4_c1 I4_c2 I4_c3 I4_c4 I4_c5 I4_c6
       I5_c1 I5_c2 I5_c3 I5_c4 I5_c5 I5_c6
       I6_c1 I6_c2 I6_c3 I6_c4 I6_c5 I6_c6
       I7_c1 I7_c2 I7_c3 I7_c4 I7_c5 I7_c6
       I8_c1 I8_c2 I8_c3 I8_c4 I8_c5 I8_c6
       I9_c1 I9_c2 I9_c3 I9_c4 I9_c5 I9_c6
       I10_c1 I10_c2 I10_c3 I10_c4 I10_c5 I10_c6
       I11_c1 I11_c2 I11_c3 I11_c4 I11_c5 I11_c6
       I12_c1 I12_c2 I12_c3 I12_c4 I12_c5 I12_c6
       I13_c1 I13_c2 I13_c3 I13_c4 I13_c5 I13_c6
       I14_c1 I14_c2 I14_c3 I14_c4 I14_c5 I14_c6
       I15_c1 I15_c2 I15_c3 I15_c4 I15_c5 I15_c6
       I16_c1 I16_c2 I16_c3 I16_c4 I16_c5 I16_c6
       I17_c1 I17_c2 I17_c3 I17_c4 I17_c5 I17_c6
       I18_c1 I18_c2 I18_c3 I18_c4 I18_c5 I18_c6
       I19_c1 I19_c2 I19_c3 I19_c4 I19_c5 I19_c6
       I20_c1 I20_c2 I20_c3 I20_c4 I20_c5 I20_c6
       I21_c1 I21_c2 I21_c3 I21_c4 I21_c5 I21_c6
       I22_c1 I22_c2 I22_c3 I22_c4 I22_c5 I22_c6
       I23_c1 I23_c2 I23_c3 I23_c4 I23_c5 I23_c6
       I24_c1 I24_c2 I24_c3 I24_c4 I24_c5 I24_c6
       I25_c1 I25_c2 I25_c3 I25_c4 I25_c5 I25_c6
       I26_c1 I26_c2 I26_c3 I26_c4 I26_c5 I26_c6
       I27_c1 I27_c2 I27_c3 I27_c4 I27_c5 I27_c6
       I28_c1 I28_c2 I28_c3 I28_c4 I28_c5 I28_c6
       I29_c1 I29_c2 I29_c3 I29_c4 I29_c5 I29_c6
       I30_c1 I30_c2 I30_c3 I30_c4 I30_c5 I30_c6
       I31_c1 I31_c2 I31_c3 I31_c4 I31_c5 I31_c6
       I32_c1 I32_c2 I32_c3 I32_c4 I32_c5 I32_c6
       I33_c1 I33_c2 I33_c3 I33_c4 I33_c5 I33_c6
       I34_c1 I34_c2 I34_c3 I34_c4 I34_c5 I34_c6
       I35_c1 I35_c2 I35_c3 I35_c4 I35_c5 I35_c6);

  ! Constraints necessary for GPC slopes
  L1_6=6*L1_1; L1_5=5*L1_1; L1_4=4*L1_1; L1_3=3*L1_1; L1_2=2*L1_1;
  L2_6=6*L2_1; L2_5=5*L2_1; L2_4=4*L2_1; L2_3=3*L2_1; L2_2=2*L2_1;
  L3_6=6*L3_1; L3_5=5*L3_1; L3_4=4*L3_1; L3_3=3*L3_1; L3_2=2*L3_1;
  L4_6=6*L4_1; L4_5=5*L4_1; L4_4=4*L4_1; L4_3=3*L4_1; L4_2=2*L4_1;
  L5_6=6*L5_1; L5_5=5*L5_1; L5_4=4*L5_1; L5_3=3*L5_1; L5_2=2*L5_1;
  L6_6=6*L6_1; L6_5=5*L6_1; L6_4=4*L6_1; L6_3=3*L6_1; L6_2=2*L6_1;
  L7_6=6*L7_1; L7_5=5*L7_1; L7_4=4*L7_1; L7_3=3*L7_1; L7_2=2*L7_1;
  L8_6=6*L8_1; L8_5=5*L8_1; L8_4=4*L8_1; L8_3=3*L8_1; L8_2=2*L8_1;
  L9_6=6*L9_1; L9_5=5*L9_1; L9_4=4*L9_1; L9_3=3*L9_1; L9_2=2*L9_1;
  L10_6=6*L10_1; L10_5=5*L10_1; L10_4=4*L10_1; L10_3=3*L10_1; L10_2=2*L10_1;
  L11_6=6*L11_1; L11_5=5*L11_1; L11_4=4*L11_1; L11_3=3*L11_1; L11_2=2*L11_1;
  L12_6=6*L12_1; L12_5=5*L12_1; L12_4=4*L12_1; L12_3=3*L12_1; L12_2=2*L12_1;
  L13_6=6*L13_1; L13_5=5*L13_1; L13_4=4*L13_1; L13_3=3*L13_1; L13_2=2*L13_1;
  L14_6=6*L14_1; L14_5=5*L14_1; L14_4=4*L14_1; L14_3=3*L14_1; L14_2=2*L14_1;
  L15_6=6*L15_1; L15_5=5*L15_1; L15_4=4*L15_1; L15_3=3*L15_1; L15_2=2*L15_1;
  L16_6=6*L16_1; L16_5=5*L16_1; L16_4=4*L16_1; L16_3=3*L16_1; L16_2=2*L16_1;
  L17_6=6*L17_1; L17_5=5*L17_1; L17_4=4*L17_1; L17_3=3*L17_1; L17_2=2*L17_1;
  L18_6=6*L18_1; L18_5=5*L18_1; L18_4=4*L18_1; L18_3=3*L18_1; L18_2=2*L18_1;
  L19_6=6*L19_1; L19_5=5*L19_1; L19_4=4*L19_1; L19_3=3*L19_1; L19_2=2*L19_1;
  L20_6=6*L20_1; L20_5=5*L20_1; L20_4=4*L20_1; L20_3=3*L20_1; L20_2=2*L20_1;
  L21_6=6*L21_1; L21_5=5*L21_1; L21_4=4*L21_1; L21_3=3*L21_1; L21_2=2*L21_1;
  L22_6=6*L22_1; L22_5=5*L22_1; L22_4=4*L22_1; L22_3=3*L22_1; L22_2=2*L22_1;
  L23_6=6*L23_1; L23_5=5*L23_1; L23_4=4*L23_1; L23_3=3*L23_1; L23_2=2*L23_1;
  L24_6=6*L24_1; L24_5=5*L24_1; L24_4=4*L24_1; L24_3=3*L24_1; L24_2=2*L24_1;
  L25_6=6*L25_1; L25_5=5*L25_1; L25_4=4*L25_1; L25_3=3*L25_1; L25_2=2*L25_1;
  L26_6=6*L26_1; L26_5=5*L26_1; L26_4=4*L26_1; L26_3=3*L26_1; L26_2=2*L26_1;
  L27_6=6*L27_1; L27_5=5*L27_1; L27_4=4*L27_1; L27_3=3*L27_1; L27_2=2*L27_1;
  L28_6=6*L28_1; L28_5=5*L28_1; L28_4=4*L28_1; L28_3=3*L28_1; L28_2=2*L28_1;
  L29_6=6*L29_1; L29_5=5*L29_1; L29_4=4*L29_1; L29_3=3*L29_1; L29_2=2*L29_1;
  L30_6=6*L30_1; L30_5=5*L30_1; L30_4=4*L30_1; L30_3=3*L30_1; L30_2=2*L30_1;
  L31_6=6*L31_1; L31_5=5*L31_1; L31_4=4*L31_1; L31_3=3*L31_1; L31_2=2*L31_1;
  L32_6=6*L32_1; L32_5=5*L32_1; L32_4=4*L32_1; L32_3=3*L32_1; L32_2=2*L32_1;
  L33_6=6*L33_1; L33_5=5*L33_1; L33_4=4*L33_1; L33_3=3*L33_1; L33_2=2*L33_1;
  L34_6=6*L34_1; L34_5=5*L34_1; L34_4=4*L34_1; L34_3=3*L34_1; L34_2=2*L34_1;
  L35_6=6*L35_1; L35_5=5*L35_1; L35_4=4*L35_1; L35_3=3*L35_1; L35_2=2*L35_1;

  ! GPC overall slope for item j (a1) = L(j)_1
  I1_a1 = L1_1; I2_a1 = L2_1; I3_a1 = L3_1; I4_a1 = L4_1; I5_a1 = L5_1;
  I6_a1 = L6_1; I7_a1 = L7_1; I8_a1 = L8_1; I9_a1 = L9_1; I10_a1 = L10_1;
  I11_a1 = L11_1; I12_a1 = L12_1; I13_a1 = L13_1; I14_a1 = L14_1; I15_a1 = L15_1;
  I16_a1 = L16_1; I17_a1 = L17_1; I18_a1 = L18_1; I19_a1 = L19_1; I20_a1 = L20_1;
  I21_a1 = L21_1; I22_a1 = L22_1; I23_a1 = L23_1; I24_a1 = L24_1; I25_a1 = L25_1;
  I26_a1 = L26_1; I27_a1 = L27_1; I28_a1 = L28_1; I29_a1 = L29_1; I30_a1 = L30_1;
  I31_a1 = L31_1; I32_a1 = L32_1; I33_a1 = L33_1; I34_a1 = L34_1; I35_a1 = L35_1;

  ! Intercepts
  I1_c1 = I1_Int1;
  I1_c2 = I1_Int2;
  I1_c3 = I1_Int3;
  I1_c4 = I1_Int4;
  I1_c5 = I1_Int5;
  I1_c6 = I1_Int6;

  I2_c1 = I2_Int1;
  I2_c2 = I2_Int2;
  I2_c3 = I2_Int3;
  I2_c4 = I2_Int4;
  I2_c5 = I2_Int5;
  I2_c6 = I2_Int6;

  I3_c1 = I3_Int1;
  I3_c2 = I3_Int2;
  I3_c3 = I3_Int3;
  I3_c4 = I3_Int4;
  I3_c5 = I3_Int5;
  I3_c6 = I3_Int6;

  I4_c1 = I4_Int1;
  I4_c2 = I4_Int2;
  I4_c3 = I4_Int3;
  I4_c4 = I4_Int4;
  I4_c5 = I4_Int5;
  I4_c6 = I4_Int6;

  I5_c1 = I5_Int1;
  I5_c2 = I5_Int2;
  I5_c3 = I5_Int3;
  I5_c4 = I5_Int4;
  I5_c5 = I5_Int5;
  I5_c6 = I5_Int6;

  I6_c1 = I6_Int1;
  I6_c2 = I6_Int2;
  I6_c3 = I6_Int3;
  I6_c4 = I6_Int4;
  I6_c5 = I6_Int5;
  I6_c6 = I6_Int6;

  I7_c1 = I7_Int1;
  I7_c2 = I7_Int2;
  I7_c3 = I7_Int3;
  I7_c4 = I7_Int4;
  I7_c5 = I7_Int5;
  I7_c6 = I7_Int6;

  I8_c1 = I8_Int1;
  I8_c2 = I8_Int2;
  I8_c3 = I8_Int3;
  I8_c4 = I8_Int4;
  I8_c5 = I8_Int5;
  I8_c6 = I8_Int6;

  I9_c1 = I9_Int1;
  I9_c2 = I9_Int2;
  I9_c3 = I9_Int3;
  I9_c4 = I9_Int4;
  I9_c5 = I9_Int5;
  I9_c6 = I9_Int6;

  I10_c1 = I10_Int1;
  I10_c2 = I10_Int2;
  I10_c3 = I10_Int3;
  I10_c4 = I10_Int4;
  I10_c5 = I10_Int5;
  I10_c6 = I10_Int6;

  I11_c1 = I11_Int1;
  I11_c2 = I11_Int2;
  I11_c3 = I11_Int3;
  I11_c4 = I11_Int4;
  I11_c5 = I11_Int5;
  I11_c6 = I11_Int6;

  I12_c1 = I12_Int1;
  I12_c2 = I12_Int2;
  I12_c3 = I12_Int3;
  I12_c4 = I12_Int4;
  I12_c5 = I12_Int5;
  I12_c6 = I12_Int6;

  I13_c1 = I13_Int1;
  I13_c2 = I13_Int2;
  I13_c3 = I13_Int3;
  I13_c4 = I13_Int4;
  I13_c5 = I13_Int5;
  I13_c6 = I13_Int6;

  I14_c1 = I14_Int1;
  I14_c2 = I14_Int2;
  I14_c3 = I14_Int3;
  I14_c4 = I14_Int4;
  I14_c5 = I14_Int5;
  I14_c6 = I14_Int6;

  I15_c1 = I15_Int1;
  I15_c2 = I15_Int2;
  I15_c3 = I15_Int3;
  I15_c4 = I15_Int4;
  I15_c5 = I15_Int5;
  I15_c6 = I15_Int6;

  I16_c1 = I16_Int1;
  I16_c2 = I16_Int2;
  I16_c3 = I16_Int3;
  I16_c4 = I16_Int4;
  I16_c5 = I16_Int5;
  I16_c6 = I16_Int6;

  I17_c1 = I17_Int1;
  I17_c2 = I17_Int2;
  I17_c3 = I17_Int3;
  I17_c4 = I17_Int4;
  I17_c5 = I17_Int5;
  I17_c6 = I17_Int6;

  I18_c1 = I18_Int1;
  I18_c2 = I18_Int2;
  I18_c3 = I18_Int3;
  I18_c4 = I18_Int4;
  I18_c5 = I18_Int5;
  I18_c6 = I18_Int6;

  I19_c1 = I19_Int1;
  I19_c2 = I19_Int2;
  I19_c3 = I19_Int3;
  I19_c4 = I19_Int4;
  I19_c5 = I19_Int5;
  I19_c6 = I19_Int6;

  I20_c1 = I20_Int1;
  I20_c2 = I20_Int2;
  I20_c3 = I20_Int3;
  I20_c4 = I20_Int4;
  I20_c5 = I20_Int5;
  I20_c6 = I20_Int6;

  I21_c1 = I21_Int1;
  I21_c2 = I21_Int2;
  I21_c3 = I21_Int3;
  I21_c4 = I21_Int4;
  I21_c5 = I21_Int5;
  I21_c6 = I21_Int6;

  I22_c1 = I22_Int1;
  I22_c2 = I22_Int2;
  I22_c3 = I22_Int3;
  I22_c4 = I22_Int4;
  I22_c5 = I22_Int5;
  I22_c6 = I22_Int6;

  I23_c1 = I23_Int1;
  I23_c2 = I23_Int2;
  I23_c3 = I23_Int3;
  I23_c4 = I23_Int4;
  I23_c5 = I23_Int5;
  I23_c6 = I23_Int6;

  I24_c1 = I24_Int1;
  I24_c2 = I24_Int2;
  I24_c3 = I24_Int3;
  I24_c4 = I24_Int4;
  I24_c5 = I24_Int5;
  I24_c6 = I24_Int6;

  I25_c1 = I25_Int1;
  I25_c2 = I25_Int2;
  I25_c3 = I25_Int3;
  I25_c4 = I25_Int4;
  I25_c5 = I25_Int5;
  I25_c6 = I25_Int6;

  I26_c1 = I26_Int1;
  I26_c2 = I26_Int2;
  I26_c3 = I26_Int3;
  I26_c4 = I26_Int4;
  I26_c5 = I26_Int5;
  I26_c6 = I26_Int6;

  I27_c1 = I27_Int1;
  I27_c2 = I27_Int2;
  I27_c3 = I27_Int3;
  I27_c4 = I27_Int4;
  I27_c5 = I27_Int5;
  I27_c6 = I27_Int6;

  I28_c1 = I28_Int1;
  I28_c2 = I28_Int2;
  I28_c3 = I28_Int3;
  I28_c4 = I28_Int4;
  I28_c5 = I28_Int5;
  I28_c6 = I28_Int6;

  I29_c1 = I29_Int1;
  I29_c2 = I29_Int2;
  I29_c3 = I29_Int3;
  I29_c4 = I29_Int4;
  I29_c5 = I29_Int5;
  I29_c6 = I29_Int6;

  I30_c1 = I30_Int1;
  I30_c2 = I30_Int2;
  I30_c3 = I30_Int3;
  I30_c4 = I30_Int4;
  I30_c5 = I30_Int5;
  I30_c6 = I30_Int6;

  I31_c1 = I31_Int1;
  I31_c2 = I31_Int2;
  I31_c3 = I31_Int3;
  I31_c4 = I31_Int4;
  I31_c5 = I31_Int5;
  I31_c6 = I31_Int6;

  I32_c1 = I32_Int1;
  I32_c2 = I32_Int2;
  I32_c3 = I32_Int3;
  I32_c4 = I32_Int4;
  I32_c5 = I32_Int5;
  I32_c6 = I32_Int6;

  I33_c1 = I33_Int1;
  I33_c2 = I33_Int2;
  I33_c3 = I33_Int3;
  I33_c4 = I33_Int4;
  I33_c5 = I33_Int5;
  I33_c6 = I33_Int6;

  I34_c1 = I34_Int1;
  I34_c2 = I34_Int2;
  I34_c3 = I34_Int3;
  I34_c4 = I34_Int4;
  I34_c5 = I34_Int5;
  I34_c6 = I34_Int6;

  I35_c1 = I35_Int1;
  I35_c2 = I35_Int2;
  I35_c3 = I35_Int3;
  I35_c4 = I35_Int4;
  I35_c5 = I35_Int5;
  I35_c6 = I35_Int6;
