# Supplementary material for: Estimation of Response Styles Using the Multidimensional Nominal Response Model: A Tutorial and Comparison With Sum Scores
Source: Front Psychol. 2020 Feb 6;11:72. doi: 10.3389/fpsyg.2020.00072 (PMC7017717; doi:10.3389/fpsyg.2020.00072)
Supplement: Supplementary file 1 [file Data_Sheet_1.zip › gpc_reverse.out]

Mplus VERSION 8
MUTHEN & MUTHEN
11/01/2018  12:39 PM

INPUT INSTRUCTIONS

    TITLE:	QOL example with GPC constraints on MNRM

    DATA:
      FILE = QOL.dat;

    DEFINE:
      ! reverse code all items
      y1 = 7-y1;
      y2 = 7-y2;
      y3 = 7-y3;
      y4 = 7-y4;
      y5= 7-y5;
      y6 = 7-y6;
      y7 = 7-y7;
      y8 = 7-y8;
      y9 = 7-y9;
      y10 = 7-y10;
      y11 = 7-y11;
      y12 = 7-y12;
      y13 = 7-y13;
      y14 = 7-y14;
      y15 = 7-y15;
      y16 = 7-y16;
      y17 = 7-y17;
      y18 = 7-y18;
      y19 = 7-y19;
      y20 = 7-y20;
      y21 = 7-y21;
      y22 = 7-y22;
      y23 = 7-y23;
      y24 = 7-y24;
      y25 = 7-y25;
      y26 = 7-y26;
      y27 = 7-y27;
      y28 = 7-y28;
      y29 = 7-y29;
      y30 = 7-y30;
      y31 = 7-y31;
      y32 = 7-y32;
      y33 = 7-y33;
      y34 = 7-y34;
      y35 = 7-y35;

    VARIABLE:
    NAMES = y1-y35;
    USEVARIABLES = y1-y35;
    NOMINAL = y1-y35;
    MISSING = y1-y35 (-9);

    ANALYSIS:
    ESTIMATOR=ML;
    PROCESS = 6;

    MODEL:
    QOL BY
        y1#1* y1#2 y1#3 y1#4 y1#5 y1#6 (L1_6 - L1_1)
        y2#1* y2#2 y2#3 y2#4 y2#5 y2#6 (L2_6 - L2_1)
        y3#1* y3#2 y3#3 y3#4 y3#5 y3#6 (L3_6 - L3_1)
        y4#1* y4#2 y4#3 y4#4 y4#5 y4#6 (L4_6 - L4_1)
        y5#1* y5#2 y5#3 y5#4 y5#5 y5#6 (L5_6 - L5_1)
        y6#1* y6#2 y6#3 y6#4 y6#5 y6#6 (L6_6 - L6_1)
        y7#1* y7#2 y7#3 y7#4 y7#5 y7#6 (L7_6 - L7_1)
        y8#1* y8#2 y8#3 y8#4 y8#5 y8#6 (L8_6 - L8_1)
        y9#1* y9#2 y9#3 y9#4 y9#5 y9#6 (L9_6 - L9_1)
        y10#1* y10#2 y10#3 y10#4 y10#5 y10#6 (L10_6 - L10_1)
        y11#1* y11#2 y11#3 y11#4 y11#5 y11#6 (L11_6 - L11_1)
        y12#1* y12#2 y12#3 y12#4 y12#5 y12#6 (L12_6 - L12_1)
        y13#1* y13#2 y13#3 y13#4 y13#5 y13#6 (L13_6 - L13_1)
        y14#1* y14#2 y14#3 y14#4 y14#5 y14#6 (L14_6 - L14_1)
        y15#1* y15#2 y15#3 y15#4 y15#5 y15#6 (L15_6 - L15_1)
        y16#1* y16#2 y16#3 y16#4 y16#5 y16#6 (L16_6 - L16_1)
        y17#1* y17#2 y17#3 y17#4 y17#5 y17#6 (L17_6 - L17_1)
        y18#1* y18#2 y18#3 y18#4 y18#5 y18#6 (L18_6 - L18_1)
        y19#1* y19#2 y19#3 y19#4 y19#5 y19#6 (L19_6 - L19_1)
        y20#1* y20#2 y20#3 y20#4 y20#5 y20#6 (L20_6 - L20_1)
        y21#1* y21#2 y21#3 y21#4 y21#5 y21#6 (L21_6 - L21_1)
        y22#1* y22#2 y22#3 y22#4 y22#5 y22#6 (L22_6 - L22_1)
        y23#1* y23#2 y23#3 y23#4 y23#5 y23#6 (L23_6 - L23_1)
        y24#1* y24#2 y24#3 y24#4 y24#5 y24#6 (L24_6 - L24_1)
        y25#1* y25#2 y25#3 y25#4 y25#5 y25#6 (L25_6 - L25_1)
        y26#1* y26#2 y26#3 y26#4 y26#5 y26#6 (L26_6 - L26_1)
        y27#1* y27#2 y27#3 y27#4 y27#5 y27#6 (L27_6 - L27_1)
        y28#1* y28#2 y28#3 y28#4 y28#5 y28#6 (L28_6 - L28_1)
        y29#1* y29#2 y29#3 y29#4 y29#5 y29#6 (L29_6 - L29_1)
        y30#1* y30#2 y30#3 y30#4 y30#5 y30#6 (L30_6 - L30_1)
        y31#1* y31#2 y31#3 y31#4 y31#5 y31#6 (L31_6 - L31_1)
        y32#1* y32#2 y32#3 y32#4 y32#5 y32#6 (L32_6 - L32_1)
        y33#1* y33#2 y33#3 y33#4 y33#5 y33#6 (L33_6 - L33_1)
        y34#1* y34#2 y34#3 y34#4 y34#5 y34#6 (L34_6 - L34_1)
        y35#1* y35#2 y35#3 y35#4 y35#5 y35#6 (L35_6 - L35_1);

    QOL@1; !set the variance of QOL to be 1.
    [QOL@0]; !set the mean of QOL to be 0.

    [y1#1 y1#2 y1#3 y1#4 y1#5 y1#6] (I1_Int6 - I1_Int1);
    [y2#1 y2#2 y2#3 y2#4 y2#5 y2#6] (I2_Int6 - I2_Int1);
    [y3#1 y3#2 y3#3 y3#4 y3#5 y3#6] (I3_Int6 - I3_Int1);
    [y4#1 y4#2 y4#3 y4#4 y4#5 y4#6] (I4_Int6 - I4_Int1);
    [y5#1 y5#2 y5#3 y5#4 y5#5 y5#6] (I5_Int6 - I5_Int1);
    [y6#1 y6#2 y6#3 y6#4 y6#5 y6#6] (I6_Int6 - I6_Int1);
    [y7#1 y7#2 y7#3 y7#4 y7#5 y7#6] (I7_Int6 - I7_Int1);
    [y8#1 y8#2 y8#3 y8#4 y8#5 y8#6] (I8_Int6 - I8_Int1);
    [y9#1 y9#2 y9#3 y9#4 y9#5 y9#6] (I9_Int6 - I9_Int1);
    [y10#1 y10#2 y10#3 y10#4 y10#5 y10#6] (I10_Int6 - I10_Int1);
    [y11#1 y11#2 y11#3 y11#4 y11#5 y11#6] (I11_Int6 - I11_Int1);
    [y12#1 y12#2 y12#3 y12#4 y12#5 y12#6] (I12_Int6 - I12_Int1);
    [y13#1 y13#2 y13#3 y13#4 y13#5 y13#6] (I13_Int6 - I13_Int1);
    [y14#1 y14#2 y14#3 y14#4 y14#5 y14#6] (I14_Int6 - I14_Int1);
    [y15#1 y15#2 y15#3 y15#4 y15#5 y15#6] (I15_Int6 - I15_Int1);
    [y16#1 y16#2 y16#3 y16#4 y16#5 y16#6] (I16_Int6 - I16_Int1);
    [y17#1 y17#2 y17#3 y17#4 y17#5 y17#6] (I17_Int6 - I17_Int1);
    [y18#1 y18#2 y18#3 y18#4 y18#5 y18#6] (I18_Int6 - I18_Int1);
    [y19#1 y19#2 y19#3 y19#4 y19#5 y19#6] (I19_Int6 - I19_Int1);
    [y20#1 y20#2 y20#3 y20#4 y20#5 y20#6] (I20_Int6 - I20_Int1);
    [y21#1 y21#2 y21#3 y21#4 y21#5 y21#6] (I21_Int6 - I21_Int1);
    [y22#1 y22#2 y22#3 y22#4 y22#5 y22#6] (I22_Int6 - I22_Int1);
    [y23#1 y23#2 y23#3 y23#4 y23#5 y23#6] (I23_Int6 - I23_Int1);
    [y24#1 y24#2 y24#3 y24#4 y24#5 y24#6] (I24_Int6 - I24_Int1);
    [y25#1 y25#2 y25#3 y25#4 y25#5 y25#6] (I25_Int6 - I25_Int1);
    [y26#1 y26#2 y26#3 y26#4 y26#5 y26#6] (I26_Int6 - I26_Int1);
    [y27#1 y27#2 y27#3 y27#4 y27#5 y27#6] (I27_Int6 - I27_Int1);
    [y28#1 y28#2 y28#3 y28#4 y28#5 y28#6] (I28_Int6 - I28_Int1);
    [y29#1 y29#2 y29#3 y29#4 y29#5 y29#6] (I29_Int6 - I29_Int1);
    [y30#1 y30#2 y30#3 y30#4 y30#5 y30#6] (I30_Int6 - I30_Int1);
    [y31#1 y31#2 y31#3 y31#4 y31#5 y31#6] (I31_Int6 - I31_Int1);
    [y32#1 y32#2 y32#3 y32#4 y32#5 y32#6] (I32_Int6 - I32_Int1);
    [y33#1 y33#2 y33#3 y33#4 y33#5 y33#6] (I33_Int6 - I33_Int1);
    [y34#1 y34#2 y34#3 y34#4 y34#5 y34#6] (I34_Int6 - I34_Int1);
    [y35#1 y35#2 y35#3 y35#4 y35#5 y35#6] (I35_Int6 - I35_Int1);

    Model CONSTRAINT:

    ! Slopes
    NEW (I1_a1 I2_a1 I3_a1 I4_a1 I5_a1 I6_a1
         I7_a1 I8_a1 I9_a1 I10_a1 I11_a1 I12_a1
         I13_a1 I14_a1 I15_a1 I16_a1 I17_a1 I18_a1
         I19_a1 I20_a1 I21_a1 I22_a1 I23_a1 I24_a1
         I25_a1 I26_a1 I27_a1 I28_a1 I29_a1 I30_a1
         I31_a1 I32_a1 I33_a1 I34_a1 I35_a1);

    ! Intercepts
    NEW (I1_c1 I1_c2 I1_c3 I1_c4 I1_c5 I1_c6
         I2_c1 I2_c2 I2_c3 I2_c4 I2_c5 I2_c6
         I3_c1 I3_c2 I3_c3 I3_c4 I3_c5 I3_c6
         I4_c1 I4_c2 I4_c3 I4_c4 I4_c5 I4_c6
         I5_c1 I5_c2 I5_c3 I5_c4 I5_c5 I5_c6
         I6_c1 I6_c2 I6_c3 I6_c4 I6_c5 I6_c6
         I7_c1 I7_c2 I7_c3 I7_c4 I7_c5 I7_c6
         I8_c1 I8_c2 I8_c3 I8_c4 I8_c5 I8_c6
         I9_c1 I9_c2 I9_c3 I9_c4 I9_c5 I9_c6
         I10_c1 I10_c2 I10_c3 I10_c4 I10_c5 I10_c6
         I11_c1 I11_c2 I11_c3 I11_c4 I11_c5 I11_c6
         I12_c1 I12_c2 I12_c3 I12_c4 I12_c5 I12_c6
         I13_c1 I13_c2 I13_c3 I13_c4 I13_c5 I13_c6
         I14_c1 I14_c2 I14_c3 I14_c4 I14_c5 I14_c6
         I15_c1 I15_c2 I15_c3 I15_c4 I15_c5 I15_c6
         I16_c1 I16_c2 I16_c3 I16_c4 I16_c5 I16_c6
         I17_c1 I17_c2 I17_c3 I17_c4 I17_c5 I17_c6
         I18_c1 I18_c2 I18_c3 I18_c4 I18_c5 I18_c6
         I19_c1 I19_c2 I19_c3 I19_c4 I19_c5 I19_c6
         I20_c1 I20_c2 I20_c3 I20_c4 I20_c5 I20_c6
         I21_c1 I21_c2 I21_c3 I21_c4 I21_c5 I21_c6
         I22_c1 I22_c2 I22_c3 I22_c4 I22_c5 I22_c6
         I23_c1 I23_c2 I23_c3 I23_c4 I23_c5 I23_c6
         I24_c1 I24_c2 I24_c3 I24_c4 I24_c5 I24_c6
         I25_c1 I25_c2 I25_c3 I25_c4 I25_c5 I25_c6
         I26_c1 I26_c2 I26_c3 I26_c4 I26_c5 I26_c6
         I27_c1 I27_c2 I27_c3 I27_c4 I27_c5 I27_c6
         I28_c1 I28_c2 I28_c3 I28_c4 I28_c5 I28_c6
         I29_c1 I29_c2 I29_c3 I29_c4 I29_c5 I29_c6
         I30_c1 I30_c2 I30_c3 I30_c4 I30_c5 I30_c6
         I31_c1 I31_c2 I31_c3 I31_c4 I31_c5 I31_c6
         I32_c1 I32_c2 I32_c3 I32_c4 I32_c5 I32_c6
         I33_c1 I33_c2 I33_c3 I33_c4 I33_c5 I33_c6
         I34_c1 I34_c2 I34_c3 I34_c4 I34_c5 I34_c6
         I35_c1 I35_c2 I35_c3 I35_c4 I35_c5 I35_c6);

    ! Constraints necessary for GPC slopes
    L1_6=6*L1_1; L1_5=5*L1_1; L1_4=4*L1_1; L1_3=3*L1_1; L1_2=2*L1_1;
    L2_6=6*L2_1; L2_5=5*L2_1; L2_4=4*L2_1; L2_3=3*L2_1; L2_2=2*L2_1;
    L3_6=6*L3_1; L3_5=5*L3_1; L3_4=4*L3_1; L3_3=3*L3_1; L3_2=2*L3_1;
    L4_6=6*L4_1; L4_5=5*L4_1; L4_4=4*L4_1; L4_3=3*L4_1; L4_2=2*L4_1;
    L5_6=6*L5_1; L5_5=5*L5_1; L5_4=4*L5_1; L5_3=3*L5_1; L5_2=2*L5_1;
    L6_6=6*L6_1; L6_5=5*L6_1; L6_4=4*L6_1; L6_3=3*L6_1; L6_2=2*L6_1;
    L7_6=6*L7_1; L7_5=5*L7_1; L7_4=4*L7_1; L7_3=3*L7_1; L7_2=2*L7_1;
    L8_6=6*L8_1; L8_5=5*L8_1; L8_4=4*L8_1; L8_3=3*L8_1; L8_2=2*L8_1;
    L9_6=6*L9_1; L9_5=5*L9_1; L9_4=4*L9_1; L9_3=3*L9_1; L9_2=2*L9_1;
    L10_6=6*L10_1; L10_5=5*L10_1; L10_4=4*L10_1; L10_3=3*L10_1; L10_2=2*L10_1;
    L11_6=6*L11_1; L11_5=5*L11_1; L11_4=4*L11_1; L11_3=3*L11_1; L11_2=2*L11_1;
    L12_6=6*L12_1; L12_5=5*L12_1; L12_4=4*L12_1; L12_3=3*L12_1; L12_2=2*L12_1;
    L13_6=6*L13_1; L13_5=5*L13_1; L13_4=4*L13_1; L13_3=3*L13_1; L13_2=2*L13_1;
    L14_6=6*L14_1; L14_5=5*L14_1; L14_4=4*L14_1; L14_3=3*L14_1; L14_2=2*L14_1;
    L15_6=6*L15_1; L15_5=5*L15_1; L15_4=4*L15_1; L15_3=3*L15_1; L15_2=2*L15_1;
    L16_6=6*L16_1; L16_5=5*L16_1; L16_4=4*L16_1; L16_3=3*L16_1; L16_2=2*L16_1;
    L17_6=6*L17_1; L17_5=5*L17_1; L17_4=4*L17_1; L17_3=3*L17_1; L17_2=2*L17_1;
    L18_6=6*L18_1; L18_5=5*L18_1; L18_4=4*L18_1; L18_3=3*L18_1; L18_2=2*L18_1;
    L19_6=6*L19_1; L19_5=5*L19_1; L19_4=4*L19_1; L19_3=3*L19_1; L19_2=2*L19_1;
    L20_6=6*L20_1; L20_5=5*L20_1; L20_4=4*L20_1; L20_3=3*L20_1; L20_2=2*L20_1;
    L21_6=6*L21_1; L21_5=5*L21_1; L21_4=4*L21_1; L21_3=3*L21_1; L21_2=2*L21_1;
    L22_6=6*L22_1; L22_5=5*L22_1; L22_4=4*L22_1; L22_3=3*L22_1; L22_2=2*L22_1;
    L23_6=6*L23_1; L23_5=5*L23_1; L23_4=4*L23_1; L23_3=3*L23_1; L23_2=2*L23_1;
    L24_6=6*L24_1; L24_5=5*L24_1; L24_4=4*L24_1; L24_3=3*L24_1; L24_2=2*L24_1;
    L25_6=6*L25_1; L25_5=5*L25_1; L25_4=4*L25_1; L25_3=3*L25_1; L25_2=2*L25_1;
    L26_6=6*L26_1; L26_5=5*L26_1; L26_4=4*L26_1; L26_3=3*L26_1; L26_2=2*L26_1;
    L27_6=6*L27_1; L27_5=5*L27_1; L27_4=4*L27_1; L27_3=3*L27_1; L27_2=2*L27_1;
    L28_6=6*L28_1; L28_5=5*L28_1; L28_4=4*L28_1; L28_3=3*L28_1; L28_2=2*L28_1;
    L29_6=6*L29_1; L29_5=5*L29_1; L29_4=4*L29_1; L29_3=3*L29_1; L29_2=2*L29_1;
    L30_6=6*L30_1; L30_5=5*L30_1; L30_4=4*L30_1; L30_3=3*L30_1; L30_2=2*L30_1;
    L31_6=6*L31_1; L31_5=5*L31_1; L31_4=4*L31_1; L31_3=3*L31_1; L31_2=2*L31_1;
    L32_6=6*L32_1; L32_5=5*L32_1; L32_4=4*L32_1; L32_3=3*L32_1; L32_2=2*L32_1;
    L33_6=6*L33_1; L33_5=5*L33_1; L33_4=4*L33_1; L33_3=3*L33_1; L33_2=2*L33_1;
    L34_6=6*L34_1; L34_5=5*L34_1; L34_4=4*L34_1; L34_3=3*L34_1; L34_2=2*L34_1;
    L35_6=6*L35_1; L35_5=5*L35_1; L35_4=4*L35_1; L35_3=3*L35_1; L35_2=2*L35_1;

    ! GPC overall slope for item j (a1) = L(j)_1
    I1_a1 = L1_1; I2_a1 = L2_1; I3_a1 = L3_1; I4_a1 = L4_1; I5_a1 = L5_1;
    I6_a1 = L6_1; I7_a1 = L7_1; I8_a1 = L8_1; I9_a1 = L9_1; I10_a1 = L10_1;
    I11_a1 = L11_1; I12_a1 = L12_1; I13_a1 = L13_1; I14_a1 = L14_1; I15_a1 = L15_1;
    I16_a1 = L16_1; I17_a1 = L17_1; I18_a1 = L18_1; I19_a1 = L19_1; I20_a1 = L20_1;
    I21_a1 = L21_1; I22_a1 = L22_1; I23_a1 = L23_1; I24_a1 = L24_1; I25_a1 = L25_1;
    I26_a1 = L26_1; I27_a1 = L27_1; I28_a1 = L28_1; I29_a1 = L29_1; I30_a1 = L30_1;
    I31_a1 = L31_1; I32_a1 = L32_1; I33_a1 = L33_1; I34_a1 = L34_1; I35_a1 = L35_1;

    ! Intercepts
    I1_c1 = I1_Int1;
    I1_c2 = I1_Int2;
    I1_c3 = I1_Int3;
    I1_c4 = I1_Int4;
    I1_c5 = I1_Int5;
    I1_c6 = I1_Int6;

    I2_c1 = I2_Int1;
    I2_c2 = I2_Int2;
    I2_c3 = I2_Int3;
    I2_c4 = I2_Int4;
    I2_c5 = I2_Int5;
    I2_c6 = I2_Int6;

    I3_c1 = I3_Int1;
    I3_c2 = I3_Int2;
    I3_c3 = I3_Int3;
    I3_c4 = I3_Int4;
    I3_c5 = I3_Int5;
    I3_c6 = I3_Int6;

    I4_c1 = I4_Int1;
    I4_c2 = I4_Int2;
    I4_c3 = I4_Int3;
    I4_c4 = I4_Int4;
    I4_c5 = I4_Int5;
    I4_c6 = I4_Int6;

    I5_c1 = I5_Int1;
    I5_c2 = I5_Int2;
    I5_c3 = I5_Int3;
    I5_c4 = I5_Int4;
    I5_c5 = I5_Int5;
    I5_c6 = I5_Int6;

    I6_c1 = I6_Int1;
    I6_c2 = I6_Int2;
    I6_c3 = I6_Int3;
    I6_c4 = I6_Int4;
    I6_c5 = I6_Int5;
    I6_c6 = I6_Int6;

    I7_c1 = I7_Int1;
    I7_c2 = I7_Int2;
    I7_c3 = I7_Int3;
    I7_c4 = I7_Int4;
    I7_c5 = I7_Int5;
    I7_c6 = I7_Int6;

    I8_c1 = I8_Int1;
    I8_c2 = I8_Int2;
    I8_c3 = I8_Int3;
    I8_c4 = I8_Int4;
    I8_c5 = I8_Int5;
    I8_c6 = I8_Int6;

    I9_c1 = I9_Int1;
    I9_c2 = I9_Int2;
    I9_c3 = I9_Int3;
    I9_c4 = I9_Int4;
    I9_c5 = I9_Int5;
    I9_c6 = I9_Int6;

    I10_c1 = I10_Int1;
    I10_c2 = I10_Int2;
    I10_c3 = I10_Int3;
    I10_c4 = I10_Int4;
    I10_c5 = I10_Int5;
    I10_c6 = I10_Int6;

    I11_c1 = I11_Int1;
    I11_c2 = I11_Int2;
    I11_c3 = I11_Int3;
    I11_c4 = I11_Int4;
    I11_c5 = I11_Int5;
    I11_c6 = I11_Int6;

    I12_c1 = I12_Int1;
    I12_c2 = I12_Int2;
    I12_c3 = I12_Int3;
    I12_c4 = I12_Int4;
    I12_c5 = I12_Int5;
    I12_c6 = I12_Int6;

    I13_c1 = I13_Int1;
    I13_c2 = I13_Int2;
    I13_c3 = I13_Int3;
    I13_c4 = I13_Int4;
    I13_c5 = I13_Int5;
    I13_c6 = I13_Int6;

    I14_c1 = I14_Int1;
    I14_c2 = I14_Int2;
    I14_c3 = I14_Int3;
    I14_c4 = I14_Int4;
    I14_c5 = I14_Int5;
    I14_c6 = I14_Int6;

    I15_c1 = I15_Int1;
    I15_c2 = I15_Int2;
    I15_c3 = I15_Int3;
    I15_c4 = I15_Int4;
    I15_c5 = I15_Int5;
    I15_c6 = I15_Int6;

    I16_c1 = I16_Int1;
    I16_c2 = I16_Int2;
    I16_c3 = I16_Int3;
    I16_c4 = I16_Int4;
    I16_c5 = I16_Int5;
    I16_c6 = I16_Int6;

    I17_c1 = I17_Int1;
    I17_c2 = I17_Int2;
    I17_c3 = I17_Int3;
    I17_c4 = I17_Int4;
    I17_c5 = I17_Int5;
    I17_c6 = I17_Int6;

    I18_c1 = I18_Int1;
    I18_c2 = I18_Int2;
    I18_c3 = I18_Int3;
    I18_c4 = I18_Int4;
    I18_c5 = I18_Int5;
    I18_c6 = I18_Int6;

    I19_c1 = I19_Int1;
    I19_c2 = I19_Int2;
    I19_c3 = I19_Int3;
    I19_c4 = I19_Int4;
    I19_c5 = I19_Int5;
    I19_c6 = I19_Int6;

    I20_c1 = I20_Int1;
    I20_c2 = I20_Int2;
    I20_c3 = I20_Int3;
    I20_c4 = I20_Int4;
    I20_c5 = I20_Int5;
    I20_c6 = I20_Int6;

    I21_c1 = I21_Int1;
    I21_c2 = I21_Int2;
    I21_c3 = I21_Int3;
    I21_c4 = I21_Int4;
    I21_c5 = I21_Int5;
    I21_c6 = I21_Int6;

    I22_c1 = I22_Int1;
    I22_c2 = I22_Int2;
    I22_c3 = I22_Int3;
    I22_c4 = I22_Int4;
    I22_c5 = I22_Int5;
    I22_c6 = I22_Int6;

    I23_c1 = I23_Int1;
    I23_c2 = I23_Int2;
    I23_c3 = I23_Int3;
    I23_c4 = I23_Int4;
    I23_c5 = I23_Int5;
    I23_c6 = I23_Int6;

    I24_c1 = I24_Int1;
    I24_c2 = I24_Int2;
    I24_c3 = I24_Int3;
    I24_c4 = I24_Int4;
    I24_c5 = I24_Int5;
    I24_c6 = I24_Int6;

    I25_c1 = I25_Int1;
    I25_c2 = I25_Int2;
    I25_c3 = I25_Int3;
    I25_c4 = I25_Int4;
    I25_c5 = I25_Int5;
    I25_c6 = I25_Int6;

    I26_c1 = I26_Int1;
    I26_c2 = I26_Int2;
    I26_c3 = I26_Int3;
    I26_c4 = I26_Int4;
    I26_c5 = I26_Int5;
    I26_c6 = I26_Int6;

    I27_c1 = I27_Int1;
    I27_c2 = I27_Int2;
    I27_c3 = I27_Int3;
    I27_c4 = I27_Int4;
    I27_c5 = I27_Int5;
    I27_c6 = I27_Int6;

    I28_c1 = I28_Int1;
    I28_c2 = I28_Int2;
    I28_c3 = I28_Int3;
    I28_c4 = I28_Int4;
    I28_c5 = I28_Int5;
    I28_c6 = I28_Int6;

    I29_c1 = I29_Int1;
    I29_c2 = I29_Int2;
    I29_c3 = I29_Int3;
    I29_c4 = I29_Int4;
    I29_c5 = I29_Int5;
    I29_c6 = I29_Int6;

    I30_c1 = I30_Int1;
    I30_c2 = I30_Int2;
    I30_c3 = I30_Int3;
    I30_c4 = I30_Int4;
    I30_c5 = I30_Int5;
    I30_c6 = I30_Int6;

    I31_c1 = I31_Int1;
    I31_c2 = I31_Int2;
    I31_c3 = I31_Int3;
    I31_c4 = I31_Int4;
    I31_c5 = I31_Int5;
    I31_c6 = I31_Int6;

    I32_c1 = I32_Int1;
    I32_c2 = I32_Int2;
    I32_c3 = I32_Int3;
    I32_c4 = I32_Int4;
    I32_c5 = I32_Int5;
    I32_c6 = I32_Int6;

    I33_c1 = I33_Int1;
    I33_c2 = I33_Int2;
    I33_c3 = I33_Int3;
    I33_c4 = I33_Int4;
    I33_c5 = I33_Int5;
    I33_c6 = I33_Int6;

    I34_c1 = I34_Int1;
    I34_c2 = I34_Int2;
    I34_c3 = I34_Int3;
    I34_c4 = I34_Int4;
    I34_c5 = I34_Int5;
    I34_c6 = I34_Int6;

    I35_c1 = I35_Int1;
    I35_c2 = I35_Int2;
    I35_c3 = I35_Int3;
    I35_c4 = I35_Int4;
    I35_c5 = I35_Int5;
    I35_c6 = I35_Int6;


INPUT READING TERMINATED NORMALLY


QOL example with GPC constraints on MNRM

SUMMARY OF ANALYSIS

Number of groups                                                 1
Number of observations                                         586

Number of dependent variables                                   35
Number of independent variables                                  0
Number of continuous latent variables                            1

Observed dependent variables

  Unordered categorical (nominal)
   Y1          Y2          Y3          Y4          Y5          Y6
   Y7          Y8          Y9          Y10         Y11         Y12
   Y13         Y14         Y15         Y16         Y17         Y18
   Y19         Y20         Y21         Y22         Y23         Y24
   Y25         Y26         Y27         Y28         Y29         Y30
   Y31         Y32         Y33         Y34         Y35

Continuous latent variables
   QOL


Estimator                                                       ML
Information matrix                                        OBSERVED
Optimization Specifications for the Quasi-Newton Algorithm for
Continuous Outcomes
  Maximum number of iterations                                 100
  Convergence criterion                                  0.100D-05
Optimization Specifications for the EM Algorithm
  Maximum number of iterations                                 500
  Convergence criteria
    Loglikelihood change                                 0.100D-02
    Relative loglikelihood change                        0.100D-05
    Derivative                                           0.100D-02
Optimization Specifications for the M step of the EM Algorithm for
Categorical Latent variables
  Number of M step iterations                                    1
  M step convergence criterion                           0.100D-02
  Basis for M step termination                           ITERATION
Optimization Specifications for the M step of the EM Algorithm for
Censored, Binary or Ordered Categorical (Ordinal), Unordered
Categorical (Nominal) and Count Outcomes
  Number of M step iterations                                    1
  M step convergence criterion                           0.100D-02
  Basis for M step termination                           ITERATION
  Maximum value for logit thresholds                            15
  Minimum value for logit thresholds                           -15
  Minimum expected cell size for chi-square              0.100D-01
Maximum number of iterations for H1                           2000
Convergence criterion for H1                             0.100D-03
Optimization algorithm                                         EMA
Integration Specifications
  Type                                                    STANDARD
  Number of integration points                                  15
  Dimensions of numerical integration                            1
  Adaptive quadrature                                           ON
Cholesky                                                       OFF

Input data file(s)
  QOL.dat
Input data format  FREE


SUMMARY OF DATA


COVARIANCE COVERAGE OF DATA

Minimum covariance coverage value   0.100


UNIVARIATE PROPORTIONS AND COUNTS FOR CATEGORICAL VARIABLES

    Y1
      Category 1    0.159           93.000
      Category 2    0.212          124.000
      Category 3    0.224          131.000
      Category 4    0.176          103.000
      Category 5    0.080           47.000
      Category 6    0.087           51.000
      Category 7    0.063           37.000
    Y2
      Category 1    0.241          141.000
      Category 2    0.232          136.000
      Category 3    0.203          119.000
      Category 4    0.160           94.000
      Category 5    0.049           29.000
      Category 6    0.068           40.000
      Category 7    0.046           27.000
    Y3
      Category 1    0.140           82.000
      Category 2    0.210          123.000
      Category 3    0.244          143.000
      Category 4    0.133           78.000
      Category 5    0.114           67.000
      Category 6    0.097           57.000
      Category 7    0.061           36.000
    Y4
      Category 1    0.131           77.000
      Category 2    0.217          127.000
      Category 3    0.200          117.000
      Category 4    0.167           98.000
      Category 5    0.094           55.000
      Category 6    0.125           73.000
      Category 7    0.067           39.000
    Y5
      Category 1    0.160           94.000
      Category 2    0.186          109.000
      Category 3    0.229          134.000
      Category 4    0.159           93.000
      Category 5    0.087           51.000
      Category 6    0.108           63.000
      Category 7    0.072           42.000
    Y6
      Category 1    0.063           37.000
      Category 2    0.143           84.000
      Category 3    0.235          138.000
      Category 4    0.128           75.000
      Category 5    0.137           80.000
      Category 6    0.155           91.000
      Category 7    0.138           81.000
    Y7
      Category 1    0.080           47.000
      Category 2    0.195          114.000
      Category 3    0.276          162.000
      Category 4    0.145           85.000
      Category 5    0.106           62.000
      Category 6    0.121           71.000
      Category 7    0.077           45.000
    Y8
      Category 1    0.067           39.000
      Category 2    0.142           83.000
      Category 3    0.201          118.000
      Category 4    0.131           77.000
      Category 5    0.133           78.000
      Category 6    0.152           89.000
      Category 7    0.174          102.000
    Y9
      Category 1    0.082           48.000
      Category 2    0.135           79.000
      Category 3    0.208          122.000
      Category 4    0.109           64.000
      Category 5    0.148           87.000
      Category 6    0.171          100.000
      Category 7    0.147           86.000
    Y10
      Category 1    0.118           69.000
      Category 2    0.215          126.000
      Category 3    0.392          230.000
      Category 4    0.113           66.000
      Category 5    0.051           30.000
      Category 6    0.063           37.000
      Category 7    0.048           28.000
    Y11
      Category 1    0.160           94.000
      Category 2    0.311          182.000
      Category 3    0.258          151.000
      Category 4    0.135           79.000
      Category 5    0.055           32.000
      Category 6    0.039           23.000
      Category 7    0.043           25.000
    Y12
      Category 1    0.114           67.000
      Category 2    0.242          142.000
      Category 3    0.309          181.000
      Category 4    0.125           73.000
      Category 5    0.099           58.000
      Category 6    0.061           36.000
      Category 7    0.049           29.000
    Y13
      Category 1    0.143           84.000
      Category 2    0.280          164.000
      Category 3    0.292          171.000
      Category 4    0.123           72.000
      Category 5    0.085           50.000
      Category 6    0.041           24.000
      Category 7    0.036           21.000
    Y14
      Category 1    0.147           86.000
      Category 2    0.283          166.000
      Category 3    0.261          153.000
      Category 4    0.119           70.000
      Category 5    0.084           49.000
      Category 6    0.072           42.000
      Category 7    0.034           20.000
    Y15
      Category 1    0.119           70.000
      Category 2    0.195          114.000
      Category 3    0.273          160.000
      Category 4    0.157           92.000
      Category 5    0.104           61.000
      Category 6    0.087           51.000
      Category 7    0.065           38.000
    Y16
      Category 1    0.099           58.000
      Category 2    0.201          118.000
      Category 3    0.225          132.000
      Category 4    0.159           93.000
      Category 5    0.126           74.000
      Category 6    0.113           66.000
      Category 7    0.077           45.000
    Y17
      Category 1    0.109           64.000
      Category 2    0.208          122.000
      Category 3    0.273          160.000
      Category 4    0.154           90.000
      Category 5    0.119           70.000
      Category 6    0.077           45.000
      Category 7    0.060           35.000
    Y18
      Category 1    0.189          111.000
      Category 2    0.241          141.000
      Category 3    0.218          128.000
      Category 4    0.130           76.000
      Category 5    0.087           51.000
      Category 6    0.082           48.000
      Category 7    0.053           31.000
    Y19
      Category 1    0.150           88.000
      Category 2    0.196          115.000
      Category 3    0.218          128.000
      Category 4    0.126           74.000
      Category 5    0.114           67.000
      Category 6    0.118           69.000
      Category 7    0.077           45.000
    Y20
      Category 1    0.119           70.000
      Category 2    0.225          132.000
      Category 3    0.259          152.000
      Category 4    0.131           77.000
      Category 5    0.108           63.000
      Category 6    0.080           47.000
      Category 7    0.077           45.000
    Y21
      Category 1    0.188          110.000
      Category 2    0.282          165.000
      Category 3    0.278          163.000
      Category 4    0.143           84.000
      Category 5    0.055           32.000
      Category 6    0.034           20.000
      Category 7    0.020           12.000
    Y22
      Category 1    0.159           93.000
      Category 2    0.210          123.000
      Category 3    0.271          159.000
      Category 4    0.131           77.000
      Category 5    0.085           50.000
      Category 6    0.070           41.000
      Category 7    0.073           43.000
    Y23
      Category 1    0.261          153.000
      Category 2    0.304          178.000
      Category 3    0.234          137.000
      Category 4    0.072           42.000
      Category 5    0.056           33.000
      Category 6    0.032           19.000
      Category 7    0.041           24.000
    Y24
      Category 1    0.241          141.000
      Category 2    0.258          151.000
      Category 3    0.186          109.000
      Category 4    0.097           57.000
      Category 5    0.080           47.000
      Category 6    0.051           30.000
      Category 7    0.087           51.000
    Y25
      Category 1    0.343          201.000
      Category 2    0.230          135.000
      Category 3    0.195          114.000
      Category 4    0.067           39.000
      Category 5    0.049           29.000
      Category 6    0.051           30.000
      Category 7    0.065           38.000
    Y26
      Category 1    0.186          109.000
      Category 2    0.140           82.000
      Category 3    0.160           94.000
      Category 4    0.150           88.000
      Category 5    0.094           55.000
      Category 6    0.119           70.000
      Category 7    0.150           88.000
    Y27
      Category 1    0.106           62.000
      Category 2    0.218          128.000
      Category 3    0.294          172.000
      Category 4    0.143           84.000
      Category 5    0.082           48.000
      Category 6    0.080           47.000
      Category 7    0.077           45.000
    Y28
      Category 1    0.171          100.000
      Category 2    0.280          164.000
      Category 3    0.280          164.000
      Category 4    0.111           65.000
      Category 5    0.061           36.000
      Category 6    0.043           25.000
      Category 7    0.055           32.000
    Y29
      Category 1    0.108           63.000
      Category 2    0.174          102.000
      Category 3    0.217          127.000
      Category 4    0.172          101.000
      Category 5    0.131           77.000
      Category 6    0.061           36.000
      Category 7    0.137           80.000
    Y30
      Category 1    0.111           65.000
      Category 2    0.203          119.000
      Category 3    0.254          149.000
      Category 4    0.147           86.000
      Category 5    0.118           69.000
      Category 6    0.073           43.000
      Category 7    0.094           55.000
    Y31
      Category 1    0.119           70.000
      Category 2    0.276          162.000
      Category 3    0.309          181.000
      Category 4    0.130           76.000
      Category 5    0.070           41.000
      Category 6    0.048           28.000
      Category 7    0.048           28.000
    Y32
      Category 1    0.133           78.000
      Category 2    0.254          149.000
      Category 3    0.341          200.000
      Category 4    0.142           83.000
      Category 5    0.067           39.000
      Category 6    0.032           19.000
      Category 7    0.031           18.000
    Y33
      Category 1    0.089           52.000
      Category 2    0.247          145.000
      Category 3    0.317          186.000
      Category 4    0.167           98.000
      Category 5    0.080           47.000
      Category 6    0.063           37.000
      Category 7    0.036           21.000
    Y34
      Category 1    0.137           80.000
      Category 2    0.278          163.000
      Category 3    0.285          167.000
      Category 4    0.159           93.000
      Category 5    0.067           39.000
      Category 6    0.039           23.000
      Category 7    0.036           21.000
    Y35
      Category 1    0.171          100.000
      Category 2    0.321          188.000
      Category 3    0.302          177.000
      Category 4    0.128           75.000
      Category 5    0.032           19.000
      Category 6    0.027           16.000
      Category 7    0.019           11.000


THE MODEL ESTIMATION TERMINATED NORMALLY


MODEL FIT INFORMATION

Number of Free Parameters                      245

Loglikelihood

          H0 Value                      -33711.807

Information Criteria

          Akaike (AIC)                   67913.614
          Bayesian (BIC)                 68985.077
          Sample-Size Adjusted BIC       68207.289
            (n* = (n + 2) / 24)


MODEL RESULTS

                                                    Two-Tailed
                    Estimate       S.E.  Est./S.E.    P-Value

 QOL      BY
    Y1#1               5.431      0.473     11.483      0.000
    Y1#2               4.526      0.394     11.483      0.000
    Y1#3               3.621      0.315     11.483      0.000
    Y1#4               2.716      0.236     11.483      0.000
    Y1#5               1.810      0.158     11.483      0.000
    Y1#6               0.905      0.079     11.483      0.000
    Y2#1               2.944      0.301      9.778      0.000
    Y2#2               2.453      0.251      9.778      0.000
    Y2#3               1.963      0.201      9.778      0.000
    Y2#4               1.472      0.151      9.778      0.000
    Y2#5               0.981      0.100      9.778      0.000
    Y2#6               0.491      0.050      9.778      0.000
    Y3#1               3.292      0.317     10.401      0.000
    Y3#2               2.743      0.264     10.401      0.000
    Y3#3               2.195      0.211     10.401      0.000
    Y3#4               1.646      0.158     10.401      0.000
    Y3#5               1.097      0.106     10.401      0.000
    Y3#6               0.549      0.053     10.401      0.000
    Y4#1               3.808      0.353     10.790      0.000
    Y4#2               3.174      0.294     10.790      0.000
    Y4#3               2.539      0.235     10.790      0.000
    Y4#4               1.904      0.176     10.790      0.000
    Y4#5               1.269      0.118     10.790      0.000
    Y4#6               0.635      0.059     10.790      0.000
    Y5#1               4.323      0.390     11.075      0.000
    Y5#2               3.603      0.325     11.075      0.000
    Y5#3               2.882      0.260     11.075      0.000
    Y5#4               2.162      0.195     11.075      0.000
    Y5#5               1.441      0.130     11.075      0.000
    Y5#6               0.721      0.065     11.075      0.000
    Y6#1               2.730      0.271     10.089      0.000
    Y6#2               2.275      0.225     10.089      0.000
    Y6#3               1.820      0.180     10.089      0.000
    Y6#4               1.365      0.135     10.089      0.000
    Y6#5               0.910      0.090     10.089      0.000
    Y6#6               0.455      0.045     10.089      0.000
    Y7#1               2.301      0.250      9.200      0.000
    Y7#2               1.917      0.208      9.200      0.000
    Y7#3               1.534      0.167      9.200      0.000
    Y7#4               1.150      0.125      9.200      0.000
    Y7#5               0.767      0.083      9.200      0.000
    Y7#6               0.383      0.042      9.200      0.000
    Y8#1               3.057      0.291     10.492      0.000
    Y8#2               2.547      0.243     10.492      0.000
    Y8#3               2.038      0.194     10.492      0.000
    Y8#4               1.528      0.146     10.492      0.000
    Y8#5               1.019      0.097     10.492      0.000
    Y8#6               0.509      0.049     10.492      0.000
    Y9#1               2.960      0.284     10.432      0.000
    Y9#2               2.466      0.236     10.432      0.000
    Y9#3               1.973      0.189     10.432      0.000
    Y9#4               1.480      0.142     10.432      0.000
    Y9#5               0.987      0.095     10.432      0.000
    Y9#6               0.493      0.047     10.432      0.000
    Y10#1              2.805      0.298      9.426      0.000
    Y10#2              2.338      0.248      9.426      0.000
    Y10#3              1.870      0.198      9.426      0.000
    Y10#4              1.403      0.149      9.426      0.000
    Y10#5              0.935      0.099      9.426      0.000
    Y10#6              0.468      0.050      9.426      0.000
    Y11#1              3.207      0.328      9.769      0.000
    Y11#2              2.673      0.274      9.769      0.000
    Y11#3              2.138      0.219      9.769      0.000
    Y11#4              1.604      0.164      9.769      0.000
    Y11#5              1.069      0.109      9.769      0.000
    Y11#6              0.535      0.055      9.769      0.000
    Y12#1              2.819      0.294      9.596      0.000
    Y12#2              2.349      0.245      9.596      0.000
    Y12#3              1.879      0.196      9.596      0.000
    Y12#4              1.409      0.147      9.596      0.000
    Y12#5              0.940      0.098      9.596      0.000
    Y12#6              0.470      0.049      9.596      0.000
    Y13#1              3.403      0.339     10.047      0.000
    Y13#2              2.836      0.282     10.047      0.000
    Y13#3              2.269      0.226     10.047      0.000
    Y13#4              1.702      0.169     10.047      0.000
    Y13#5              1.134      0.113     10.047      0.000
    Y13#6              0.567      0.056     10.047      0.000
    Y14#1              3.813      0.363     10.514      0.000
    Y14#2              3.178      0.302     10.514      0.000
    Y14#3              2.542      0.242     10.514      0.000
    Y14#4              1.907      0.181     10.514      0.000
    Y14#5              1.271      0.121     10.514      0.000
    Y14#6              0.636      0.060     10.514      0.000
    Y15#1              4.102      0.372     11.028      0.000
    Y15#2              3.419      0.310     11.028      0.000
    Y15#3              2.735      0.248     11.028      0.000
    Y15#4              2.051      0.186     11.028      0.000
    Y15#5              1.367      0.124     11.028      0.000
    Y15#6              0.684      0.062     11.028      0.000
    Y16#1              4.481      0.397     11.275      0.000
    Y16#2              3.735      0.331     11.275      0.000
    Y16#3              2.988      0.265     11.275      0.000
    Y16#4              2.241      0.199     11.275      0.000
    Y16#5              1.494      0.132     11.275      0.000
    Y16#6              0.747      0.066     11.275      0.000
    Y17#1              3.239      0.314     10.306      0.000
    Y17#2              2.699      0.262     10.306      0.000
    Y17#3              2.159      0.210     10.306      0.000
    Y17#4              1.619      0.157     10.306      0.000
    Y17#5              1.080      0.105     10.306      0.000
    Y17#6              0.540      0.052     10.306      0.000
    Y18#1              3.723      0.348     10.688      0.000
    Y18#2              3.102      0.290     10.688      0.000
    Y18#3              2.482      0.232     10.688      0.000
    Y18#4              1.861      0.174     10.688      0.000
    Y18#5              1.241      0.116     10.688      0.000
    Y18#6              0.620      0.058     10.688      0.000
    Y19#1              4.072      0.367     11.101      0.000
    Y19#2              3.393      0.306     11.101      0.000
    Y19#3              2.715      0.245     11.101      0.000
    Y19#4              2.036      0.183     11.101      0.000
    Y19#5              1.357      0.122     11.101      0.000
    Y19#6              0.679      0.061     11.101      0.000
    Y20#1              3.366      0.321     10.500      0.000
    Y20#2              2.805      0.267     10.500      0.000
    Y20#3              2.244      0.214     10.500      0.000
    Y20#4              1.683      0.160     10.500      0.000
    Y20#5              1.122      0.107     10.500      0.000
    Y20#6              0.561      0.053     10.500      0.000
    Y21#1              2.441      0.284      8.591      0.000
    Y21#2              2.034      0.237      8.591      0.000
    Y21#3              1.627      0.189      8.591      0.000
    Y21#4              1.221      0.142      8.591      0.000
    Y21#5              0.814      0.095      8.591      0.000
    Y21#6              0.407      0.047      8.591      0.000
    Y22#1              3.106      0.305     10.187      0.000
    Y22#2              2.588      0.254     10.187      0.000
    Y22#3              2.070      0.203     10.187      0.000
    Y22#4              1.553      0.152     10.187      0.000
    Y22#5              1.035      0.102     10.187      0.000
    Y22#6              0.518      0.051     10.187      0.000
    Y23#1              2.550      0.289      8.824      0.000
    Y23#2              2.125      0.241      8.824      0.000
    Y23#3              1.700      0.193      8.824      0.000
    Y23#4              1.275      0.145      8.824      0.000
    Y23#5              0.850      0.096      8.824      0.000
    Y23#6              0.425      0.048      8.824      0.000
    Y24#1              2.580      0.270      9.552      0.000
    Y24#2              2.150      0.225      9.552      0.000
    Y24#3              1.720      0.180      9.552      0.000
    Y24#4              1.290      0.135      9.552      0.000
    Y24#5              0.860      0.090      9.552      0.000
    Y24#6              0.430      0.045      9.552      0.000
    Y25#1              2.763      0.293      9.418      0.000
    Y25#2              2.302      0.244      9.418      0.000
    Y25#3              1.842      0.196      9.418      0.000
    Y25#4              1.381      0.147      9.418      0.000
    Y25#5              0.921      0.098      9.418      0.000
    Y25#6              0.460      0.049      9.418      0.000
    Y26#1              2.074      0.219      9.452      0.000
    Y26#2              1.728      0.183      9.452      0.000
    Y26#3              1.383      0.146      9.452      0.000
    Y26#4              1.037      0.110      9.452      0.000
    Y26#5              0.691      0.073      9.452      0.000
    Y26#6              0.346      0.037      9.452      0.000
    Y27#1              3.191      0.312     10.225      0.000
    Y27#2              2.659      0.260     10.225      0.000
    Y27#3              2.127      0.208     10.225      0.000
    Y27#4              1.596      0.156     10.225      0.000
    Y27#5              1.064      0.104     10.225      0.000
    Y27#6              0.532      0.052     10.225      0.000
    Y28#1              3.777      0.363     10.405      0.000
    Y28#2              3.147      0.302     10.405      0.000
    Y28#3              2.518      0.242     10.405      0.000
    Y28#4              1.888      0.181     10.405      0.000
    Y28#5              1.259      0.121     10.405      0.000
    Y28#6              0.629      0.060     10.405      0.000
    Y29#1              2.075      0.228      9.085      0.000
    Y29#2              1.729      0.190      9.085      0.000
    Y29#3              1.383      0.152      9.085      0.000
    Y29#4              1.038      0.114      9.085      0.000
    Y29#5              0.692      0.076      9.085      0.000
    Y29#6              0.346      0.038      9.085      0.000
    Y30#1              2.980      0.293     10.171      0.000
    Y30#2              2.483      0.244     10.171      0.000
    Y30#3              1.987      0.195     10.171      0.000
    Y30#4              1.490      0.147     10.171      0.000
    Y30#5              0.993      0.098     10.171      0.000
    Y30#6              0.497      0.049     10.171      0.000
    Y31#1              3.851      0.369     10.442      0.000
    Y31#2              3.209      0.307     10.442      0.000
    Y31#3              2.567      0.246     10.442      0.000
    Y31#4              1.926      0.184     10.442      0.000
    Y31#5              1.284      0.123     10.442      0.000
    Y31#6              0.642      0.061     10.442      0.000
    Y32#1              3.804      0.371     10.243      0.000
    Y32#2              3.170      0.309     10.243      0.000
    Y32#3              2.536      0.248     10.243      0.000
    Y32#4              1.902      0.186     10.243      0.000
    Y32#5              1.268      0.124     10.243      0.000
    Y32#6              0.634      0.062     10.243      0.000
    Y33#1              4.603      0.419     10.973      0.000
    Y33#2              3.836      0.350     10.973      0.000
    Y33#3              3.068      0.280     10.973      0.000
    Y33#4              2.301      0.210     10.973      0.000
    Y33#5              1.534      0.140     10.973      0.000
    Y33#6              0.767      0.070     10.973      0.000
    Y34#1              3.218      0.329      9.795      0.000
    Y34#2              2.681      0.274      9.795      0.000
    Y34#3              2.145      0.219      9.795      0.000
    Y34#4              1.609      0.164      9.795      0.000
    Y34#5              1.073      0.110      9.795      0.000
    Y34#6              0.536      0.055      9.795      0.000
    Y35#1              2.387      0.292      8.177      0.000
    Y35#2              1.989      0.243      8.177      0.000
    Y35#3              1.591      0.195      8.177      0.000
    Y35#4              1.193      0.146      8.177      0.000
    Y35#5              0.796      0.097      8.177      0.000
    Y35#6              0.398      0.049      8.177      0.000

 Means
    QOL                0.000      0.000    999.000    999.000

 Intercepts
    Y1#1               2.292      0.361      6.344      0.000
    Y1#2               3.249      0.363      8.955      0.000
    Y1#3               3.469      0.348      9.977      0.000
    Y1#4               3.062      0.319      9.614      0.000
    Y1#5               1.850      0.294      6.297      0.000
    Y1#6               1.264      0.245      5.169      0.000
    Y2#1               2.560      0.292      8.756      0.000
    Y2#2               2.735      0.296      9.233      0.000
    Y2#3               2.627      0.290      9.072      0.000
    Y2#4               2.278      0.276      8.248      0.000
    Y2#5               0.874      0.297      2.942      0.003
    Y2#6               0.859      0.261      3.295      0.001
    Y3#1               1.427      0.275      5.193      0.000
    Y3#2               2.192      0.269      8.148      0.000
    Y3#3               2.456      0.261      9.424      0.000
    Y3#4               1.787      0.257      6.965      0.000
    Y3#5               1.432      0.240      5.958      0.000
    Y3#6               0.937      0.225      4.167      0.000
    Y4#1               1.300      0.287      4.536      0.000
    Y4#2               2.265      0.278      8.153      0.000
    Y4#3               2.337      0.271      8.614      0.000
    Y4#4               2.099      0.257      8.179      0.000
    Y4#5               1.290      0.248      5.195      0.000
    Y4#6               1.187      0.214      5.558      0.000
    Y5#1               1.663      0.302      5.500      0.000
    Y5#2               2.325      0.301      7.723      0.000
    Y5#3               2.684      0.288      9.330      0.000
    Y5#4               2.226      0.271      8.216      0.000
    Y5#5               1.335      0.257      5.185      0.000
    Y5#6               1.077      0.218      4.936      0.000
    Y6#1              -0.902      0.248     -3.636      0.000
    Y6#2               0.326      0.200      1.628      0.103
    Y6#3               1.021      0.182      5.597      0.000
    Y6#4               0.457      0.191      2.399      0.016
    Y6#5               0.448      0.177      2.533      0.011
    Y6#6               0.399      0.160      2.495      0.013
    Y7#1               0.229      0.245      0.936      0.349
    Y7#2               1.369      0.216      6.334      0.000
    Y7#3               1.825      0.208      8.792      0.000
    Y7#4               1.174      0.213      5.500      0.000
    Y7#5               0.761      0.213      3.576      0.000
    Y7#6               0.719      0.197      3.654      0.000
    Y8#1              -1.193      0.251     -4.746      0.000
    Y8#2               0.056      0.201      0.281      0.779
    Y8#3               0.654      0.183      3.571      0.000
    Y8#4               0.295      0.186      1.589      0.112
    Y8#5               0.236      0.172      1.373      0.170
    Y8#6               0.176      0.153      1.150      0.250
    Y9#1              -0.734      0.240     -3.056      0.002
    Y9#2               0.213      0.205      1.037      0.300
    Y9#3               0.868      0.186      4.658      0.000
    Y9#4               0.279      0.197      1.418      0.156
    Y9#5               0.510      0.173      2.943      0.003
    Y9#6               0.458      0.155      2.956      0.003
    Y10#1              1.569      0.289      5.433      0.000
    Y10#2              2.440      0.284      8.578      0.000
    Y10#3              3.110      0.274     11.356      0.000
    Y10#4              1.784      0.279      6.395      0.000
    Y10#5              0.801      0.292      2.743      0.006
    Y10#6              0.707      0.262      2.701      0.007
    Y11#1              2.386      0.321      7.434      0.000
    Y11#2              3.311      0.321     10.308      0.000
    Y11#3              3.156      0.314     10.041      0.000
    Y11#4              2.373      0.303      7.827      0.000
    Y11#5              1.198      0.307      3.899      0.000
    Y11#6              0.469      0.303      1.549      0.121
    Y12#1              1.444      0.283      5.094      0.000
    Y12#2              2.474      0.275      9.004      0.000
    Y12#3              2.794      0.268     10.437      0.000
    Y12#4              1.819      0.269      6.750      0.000
    Y12#5              1.404      0.258      5.449      0.000
    Y12#6              0.633      0.260      2.439      0.015
    Y13#1              2.458      0.339      7.262      0.000
    Y13#2              3.445      0.339     10.161      0.000
    Y13#3              3.540      0.331     10.692      0.000
    Y13#4              2.542      0.323      7.867      0.000
    Y13#5              1.894      0.306      6.193      0.000
    Y13#6              0.734      0.314      2.335      0.020
    Y14#1              2.631      0.352      7.474      0.000
    Y14#2              3.668      0.352     10.407      0.000
    Y14#3              3.655      0.344     10.615      0.000
    Y14#4              2.727      0.334      8.169      0.000
    Y14#5              2.052      0.314      6.530      0.000
    Y14#6              1.419      0.290      4.887      0.000
    Y15#1              1.358      0.304      4.472      0.000
    Y15#2              2.376      0.297      7.995      0.000
    Y15#3              2.883      0.285     10.103      0.000
    Y15#4              2.250      0.273      8.237      0.000
    Y15#5              1.566      0.255      6.142      0.000
    Y15#6              0.939      0.232      4.050      0.000
    Y16#1              0.788      0.307      2.564      0.010
    Y16#2              2.159      0.289      7.461      0.000
    Y16#3              2.509      0.279      8.978      0.000
    Y16#4              2.117      0.265      7.986      0.000
    Y16#5              1.627      0.241      6.748      0.000
    Y16#6              1.056      0.213      4.964      0.000
    Y17#1              1.152      0.280      4.112      0.000
    Y17#2              2.178      0.269      8.086      0.000
    Y17#3              2.575      0.261      9.867      0.000
    Y17#4              1.945      0.256      7.603      0.000
    Y17#5              1.496      0.242      6.192      0.000
    Y17#6              0.726      0.237      3.058      0.002
    Y18#1              2.308      0.307      7.522      0.000
    Y18#2              2.897      0.308      9.419      0.000
    Y18#3              2.870      0.299      9.613      0.000
    Y18#4              2.222      0.286      7.756      0.000
    Y18#5              1.537      0.271      5.674      0.000
    Y18#6              1.043      0.246      4.236      0.000
    Y19#1              1.357      0.287      4.734      0.000
    Y19#2              2.115      0.280      7.543      0.000
    Y19#3              2.382      0.269      8.848      0.000
    Y19#4              1.765      0.260      6.782      0.000
    Y19#5              1.415      0.237      5.977      0.000
    Y19#6              1.028      0.208      4.943      0.000
    Y20#1              1.030      0.269      3.824      0.000
    Y20#2              2.050      0.258      7.933      0.000
    Y20#3              2.314      0.250      9.257      0.000
    Y20#4              1.572      0.247      6.374      0.000
    Y20#5              1.163      0.231      5.041      0.000
    Y20#6              0.529      0.221      2.397      0.017
    Y21#1              3.033      0.366      8.289      0.000
    Y21#2              3.598      0.368      9.787      0.000
    Y21#3              3.599      0.363      9.921      0.000
    Y21#4              2.839      0.358      7.933      0.000
    Y21#5              1.681      0.368      4.573      0.000
    Y21#6              0.922      0.376      2.453      0.014
    Y22#1              1.436      0.261      5.498      0.000
    Y22#2              2.019      0.259      7.795      0.000
    Y22#3              2.359      0.249      9.489      0.000
    Y22#4              1.558      0.246      6.332      0.000
    Y22#5              0.923      0.240      3.847      0.000
    Y22#6              0.403      0.229      1.759      0.079
    Y23#1              2.792      0.304      9.188      0.000
    Y23#2              3.078      0.306     10.048      0.000
    Y23#3              2.805      0.300      9.354      0.000
    Y23#4              1.502      0.310      4.850      0.000
    Y23#5              1.045      0.300      3.487      0.000
    Y23#6              0.185      0.317      0.582      0.560
    Y24#1              1.691      0.235      7.198      0.000
    Y24#2              1.934      0.235      8.222      0.000
    Y24#3              1.636      0.233      7.028      0.000
    Y24#4              0.905      0.236      3.831      0.000
    Y24#5              0.536      0.227      2.363      0.018
    Y24#6             -0.175      0.238     -0.735      0.463
    Y25#1              2.664      0.274      9.730      0.000
    Y25#2              2.405      0.279      8.613      0.000
    Y25#3              2.220      0.270      8.223      0.000
    Y25#4              1.015      0.281      3.606      0.000
    Y25#5              0.487      0.276      1.764      0.078
    Y25#6              0.196      0.254      0.769      0.442
    Y26#1              0.355      0.182      1.946      0.052
    Y26#2              0.262      0.186      1.407      0.159
    Y26#3              0.482      0.178      2.713      0.007
    Y26#4              0.414      0.173      2.397      0.017
    Y26#5             -0.129      0.184     -0.702      0.482
    Y26#6             -0.026      0.164     -0.156      0.876
    Y27#1              0.859      0.267      3.216      0.001
    Y27#2              1.952      0.254      7.690      0.000
    Y27#3              2.366      0.244      9.677      0.000
    Y27#4              1.593      0.242      6.591      0.000
    Y27#5              0.838      0.240      3.499      0.000
    Y27#6              0.498      0.220      2.264      0.024
    Y28#1              2.394      0.324      7.379      0.000
    Y28#2              3.229      0.327      9.877      0.000
    Y28#3              3.271      0.315     10.373      0.000
    Y28#4              2.182      0.305      7.163      0.000
    Y28#5              1.261      0.293      4.305      0.000
    Y28#6              0.414      0.284      1.459      0.145
    Y29#1             -0.121      0.203     -0.594      0.552
    Y29#2              0.574      0.184      3.117      0.002
    Y29#3              0.887      0.176      5.050      0.000
    Y29#4              0.660      0.175      3.777      0.000
    Y29#5              0.314      0.174      1.805      0.071
    Y29#6             -0.588      0.205     -2.873      0.004
    Y30#1              0.554      0.246      2.251      0.024
    Y30#2              1.503      0.231      6.502      0.000
    Y30#3              1.852      0.222      8.330      0.000
    Y30#4              1.270      0.220      5.758      0.000
    Y30#5              0.890      0.209      4.255      0.000
    Y30#6              0.146      0.213      0.685      0.493
    Y31#1              2.045      0.333      6.140      0.000
    Y31#2              3.301      0.332      9.940      0.000
    Y31#3              3.494      0.323     10.833      0.000
    Y31#4              2.483      0.311      7.994      0.000
    Y31#5              1.543      0.297      5.197      0.000
    Y31#6              0.677      0.285      2.374      0.018
    Y32#1              2.762      0.375      7.375      0.000
    Y32#2              3.800      0.380     10.008      0.000
    Y32#3              4.158      0.370     11.250      0.000
    Y32#4              3.117      0.355      8.772      0.000
    Y32#5              2.018      0.342      5.902      0.000
    Y32#6              0.785      0.349      2.250      0.024
    Y33#1              2.114      0.380      5.567      0.000
    Y33#2              3.771      0.378      9.985      0.000
    Y33#3              4.178      0.369     11.319      0.000
    Y33#4              3.389      0.350      9.684      0.000
    Y33#5              2.268      0.329      6.898      0.000
    Y33#6              1.429      0.299      4.782      0.000
    Y34#1              2.319      0.332      6.985      0.000
    Y34#2              3.329      0.332     10.039      0.000
    Y34#3              3.407      0.325     10.487      0.000
    Y34#4              2.702      0.313      8.619      0.000
    Y34#5              1.572      0.312      5.035      0.000
    Y34#6              0.649      0.316      2.052      0.040
    Y35#1              3.064      0.385      7.968      0.000
    Y35#2              3.843      0.386      9.967      0.000
    Y35#3              3.789      0.381      9.947      0.000
    Y35#4              2.827      0.377      7.498      0.000
    Y35#5              1.257      0.409      3.072      0.002
    Y35#6              0.792      0.403      1.964      0.050

 Variances
    QOL                1.000      0.000    999.000    999.000

New/Additional Parameters
    I1_A1              0.905      0.079     11.483      0.000
    I2_A1              0.491      0.050      9.778      0.000
    I3_A1              0.549      0.053     10.401      0.000
    I4_A1              0.635      0.059     10.790      0.000
    I5_A1              0.721      0.065     11.075      0.000
    I6_A1              0.455      0.045     10.089      0.000
    I7_A1              0.383      0.042      9.200      0.000
    I8_A1              0.509      0.049     10.492      0.000
    I9_A1              0.493      0.047     10.432      0.000
    I10_A1             0.468      0.050      9.426      0.000
    I11_A1             0.535      0.055      9.769      0.000
    I12_A1             0.470      0.049      9.596      0.000
    I13_A1             0.567      0.056     10.047      0.000
    I14_A1             0.636      0.060     10.514      0.000
    I15_A1             0.684      0.062     11.028      0.000
    I16_A1             0.747      0.066     11.275      0.000
    I17_A1             0.540      0.052     10.306      0.000
    I18_A1             0.620      0.058     10.688      0.000
    I19_A1             0.679      0.061     11.101      0.000
    I20_A1             0.561      0.053     10.500      0.000
    I21_A1             0.407      0.047      8.591      0.000
    I22_A1             0.518      0.051     10.187      0.000
    I23_A1             0.425      0.048      8.824      0.000
    I24_A1             0.430      0.045      9.552      0.000
    I25_A1             0.460      0.049      9.418      0.000
    I26_A1             0.346      0.037      9.452      0.000
    I27_A1             0.532      0.052     10.225      0.000
    I28_A1             0.629      0.060     10.405      0.000
    I29_A1             0.346      0.038      9.085      0.000
    I30_A1             0.497      0.049     10.171      0.000
    I31_A1             0.642      0.061     10.442      0.000
    I32_A1             0.634      0.062     10.243      0.000
    I33_A1             0.767      0.070     10.973      0.000
    I34_A1             0.536      0.055      9.795      0.000
    I35_A1             0.398      0.049      8.177      0.000
    I1_C1              1.264      0.245      5.169      0.000
    I1_C2              1.850      0.294      6.297      0.000
    I1_C3              3.062      0.319      9.614      0.000
    I1_C4              3.469      0.348      9.977      0.000
    I1_C5              3.249      0.363      8.955      0.000
    I1_C6              2.292      0.361      6.344      0.000
    I2_C1              0.859      0.261      3.295      0.001
    I2_C2              0.874      0.297      2.942      0.003
    I2_C3              2.278      0.276      8.248      0.000
    I2_C4              2.627      0.290      9.072      0.000
    I2_C5              2.735      0.296      9.233      0.000
    I2_C6              2.560      0.292      8.756      0.000
    I3_C1              0.937      0.225      4.167      0.000
    I3_C2              1.432      0.240      5.958      0.000
    I3_C3              1.787      0.257      6.965      0.000
    I3_C4              2.456      0.261      9.424      0.000
    I3_C5              2.192      0.269      8.148      0.000
    I3_C6              1.427      0.275      5.193      0.000
    I4_C1              1.187      0.214      5.558      0.000
    I4_C2              1.290      0.248      5.195      0.000
    I4_C3              2.099      0.257      8.179      0.000
    I4_C4              2.337      0.271      8.614      0.000
    I4_C5              2.265      0.278      8.153      0.000
    I4_C6              1.300      0.287      4.536      0.000
    I5_C1              1.077      0.218      4.936      0.000
    I5_C2              1.335      0.257      5.185      0.000
    I5_C3              2.226      0.271      8.216      0.000
    I5_C4              2.684      0.288      9.330      0.000
    I5_C5              2.325      0.301      7.723      0.000
    I5_C6              1.663      0.302      5.500      0.000
    I6_C1              0.399      0.160      2.495      0.013
    I6_C2              0.448      0.177      2.533      0.011
    I6_C3              0.457      0.191      2.399      0.016
    I6_C4              1.021      0.182      5.597      0.000
    I6_C5              0.326      0.200      1.628      0.103
    I6_C6             -0.902      0.248     -3.636      0.000
    I7_C1              0.719      0.197      3.654      0.000
    I7_C2              0.761      0.213      3.576      0.000
    I7_C3              1.174      0.213      5.500      0.000
    I7_C4              1.825      0.208      8.792      0.000
    I7_C5              1.369      0.216      6.334      0.000
    I7_C6              0.229      0.245      0.936      0.349
    I8_C1              0.176      0.153      1.150      0.250
    I8_C2              0.236      0.172      1.373      0.170
    I8_C3              0.295      0.186      1.589      0.112
    I8_C4              0.654      0.183      3.571      0.000
    I8_C5              0.056      0.201      0.281      0.779
    I8_C6             -1.193      0.251     -4.746      0.000
    I9_C1              0.458      0.155      2.956      0.003
    I9_C2              0.510      0.173      2.943      0.003
    I9_C3              0.279      0.197      1.418      0.156
    I9_C4              0.868      0.186      4.658      0.000
    I9_C5              0.213      0.205      1.037      0.300
    I9_C6             -0.734      0.240     -3.056      0.002
    I10_C1             0.707      0.262      2.701      0.007
    I10_C2             0.801      0.292      2.743      0.006
    I10_C3             1.784      0.279      6.395      0.000
    I10_C4             3.110      0.274     11.356      0.000
    I10_C5             2.440      0.284      8.578      0.000
    I10_C6             1.569      0.289      5.433      0.000
    I11_C1             0.469      0.303      1.549      0.121
    I11_C2             1.198      0.307      3.899      0.000
    I11_C3             2.373      0.303      7.827      0.000
    I11_C4             3.156      0.314     10.041      0.000
    I11_C5             3.311      0.321     10.308      0.000
    I11_C6             2.386      0.321      7.434      0.000
    I12_C1             0.633      0.260      2.439      0.015
    I12_C2             1.404      0.258      5.449      0.000
    I12_C3             1.819      0.269      6.750      0.000
    I12_C4             2.794      0.268     10.437      0.000
    I12_C5             2.474      0.275      9.004      0.000
    I12_C6             1.444      0.283      5.094      0.000
    I13_C1             0.734      0.314      2.335      0.020
    I13_C2             1.894      0.306      6.193      0.000
    I13_C3             2.542      0.323      7.867      0.000
    I13_C4             3.540      0.331     10.692      0.000
    I13_C5             3.445      0.339     10.161      0.000
    I13_C6             2.458      0.339      7.262      0.000
    I14_C1             1.419      0.290      4.887      0.000
    I14_C2             2.052      0.314      6.530      0.000
    I14_C3             2.727      0.334      8.169      0.000
    I14_C4             3.655      0.344     10.615      0.000
    I14_C5             3.668      0.352     10.407      0.000
    I14_C6             2.631      0.352      7.474      0.000
    I15_C1             0.939      0.232      4.050      0.000
    I15_C2             1.566      0.255      6.142      0.000
    I15_C3             2.250      0.273      8.237      0.000
    I15_C4             2.883      0.285     10.103      0.000
    I15_C5             2.376      0.297      7.995      0.000
    I15_C6             1.358      0.304      4.472      0.000
    I16_C1             1.056      0.213      4.964      0.000
    I16_C2             1.627      0.241      6.748      0.000
    I16_C3             2.117      0.265      7.986      0.000
    I16_C4             2.509      0.279      8.978      0.000
    I16_C5             2.159      0.289      7.461      0.000
    I16_C6             0.788      0.307      2.564      0.010
    I17_C1             0.726      0.237      3.058      0.002
    I17_C2             1.496      0.242      6.192      0.000
    I17_C3             1.945      0.256      7.603      0.000
    I17_C4             2.575      0.261      9.867      0.000
    I17_C5             2.178      0.269      8.086      0.000
    I17_C6             1.152      0.280      4.112      0.000
    I18_C1             1.043      0.246      4.236      0.000
    I18_C2             1.537      0.271      5.674      0.000
    I18_C3             2.222      0.286      7.756      0.000
    I18_C4             2.870      0.299      9.613      0.000
    I18_C5             2.897      0.308      9.419      0.000
    I18_C6             2.308      0.307      7.522      0.000
    I19_C1             1.028      0.208      4.943      0.000
    I19_C2             1.415      0.237      5.977      0.000
    I19_C3             1.765      0.260      6.782      0.000
    I19_C4             2.382      0.269      8.848      0.000
    I19_C5             2.115      0.280      7.543      0.000
    I19_C6             1.357      0.287      4.734      0.000
    I20_C1             0.529      0.221      2.397      0.017
    I20_C2             1.163      0.231      5.041      0.000
    I20_C3             1.572      0.247      6.374      0.000
    I20_C4             2.314      0.250      9.257      0.000
    I20_C5             2.050      0.258      7.933      0.000
    I20_C6             1.030      0.269      3.824      0.000
    I21_C1             0.922      0.376      2.453      0.014
    I21_C2             1.681      0.368      4.573      0.000
    I21_C3             2.839      0.358      7.933      0.000
    I21_C4             3.599      0.363      9.921      0.000
    I21_C5             3.598      0.368      9.787      0.000
    I21_C6             3.033      0.366      8.289      0.000
    I22_C1             0.403      0.229      1.759      0.079
    I22_C2             0.923      0.240      3.847      0.000
    I22_C3             1.558      0.246      6.332      0.000
    I22_C4             2.359      0.249      9.489      0.000
    I22_C5             2.019      0.259      7.795      0.000
    I22_C6             1.436      0.261      5.498      0.000
    I23_C1             0.185      0.317      0.582      0.560
    I23_C2             1.045      0.300      3.487      0.000
    I23_C3             1.502      0.310      4.850      0.000
    I23_C4             2.805      0.300      9.354      0.000
    I23_C5             3.078      0.306     10.048      0.000
    I23_C6             2.792      0.304      9.188      0.000
    I24_C1            -0.175      0.238     -0.735      0.463
    I24_C2             0.536      0.227      2.363      0.018
    I24_C3             0.905      0.236      3.831      0.000
    I24_C4             1.636      0.233      7.028      0.000
    I24_C5             1.934      0.235      8.222      0.000
    I24_C6             1.691      0.235      7.198      0.000
    I25_C1             0.196      0.254      0.769      0.442
    I25_C2             0.487      0.276      1.764      0.078
    I25_C3             1.015      0.281      3.606      0.000
    I25_C4             2.220      0.270      8.223      0.000
    I25_C5             2.405      0.279      8.613      0.000
    I25_C6             2.664      0.274      9.730      0.000
    I26_C1            -0.026      0.164     -0.156      0.876
    I26_C2            -0.129      0.184     -0.702      0.482
    I26_C3             0.414      0.173      2.397      0.017
    I26_C4             0.482      0.178      2.713      0.007
    I26_C5             0.262      0.186      1.407      0.159
    I26_C6             0.355      0.182      1.946      0.052
    I27_C1             0.498      0.220      2.264      0.024
    I27_C2             0.838      0.240      3.499      0.000
    I27_C3             1.593      0.242      6.591      0.000
    I27_C4             2.366      0.244      9.677      0.000
    I27_C5             1.952      0.254      7.690      0.000
    I27_C6             0.859      0.267      3.216      0.001
    I28_C1             0.414      0.284      1.459      0.145
    I28_C2             1.261      0.293      4.305      0.000
    I28_C3             2.182      0.305      7.163      0.000
    I28_C4             3.271      0.315     10.373      0.000
    I28_C5             3.229      0.327      9.877      0.000
    I28_C6             2.394      0.324      7.379      0.000
    I29_C1            -0.588      0.205     -2.873      0.004
    I29_C2             0.314      0.174      1.805      0.071
    I29_C3             0.660      0.175      3.777      0.000
    I29_C4             0.887      0.176      5.050      0.000
    I29_C5             0.574      0.184      3.117      0.002
    I29_C6            -0.121      0.203     -0.594      0.552
    I30_C1             0.146      0.213      0.685      0.493
    I30_C2             0.890      0.209      4.255      0.000
    I30_C3             1.270      0.220      5.758      0.000
    I30_C4             1.852      0.222      8.330      0.000
    I30_C5             1.503      0.231      6.502      0.000
    I30_C6             0.554      0.246      2.251      0.024
    I31_C1             0.677      0.285      2.374      0.018
    I31_C2             1.543      0.297      5.197      0.000
    I31_C3             2.483      0.311      7.994      0.000
    I31_C4             3.494      0.323     10.833      0.000
    I31_C5             3.301      0.332      9.940      0.000
    I31_C6             2.045      0.333      6.140      0.000
    I32_C1             0.785      0.349      2.250      0.024
    I32_C2             2.018      0.342      5.902      0.000
    I32_C3             3.117      0.355      8.772      0.000
    I32_C4             4.158      0.370     11.250      0.000
    I32_C5             3.800      0.380     10.008      0.000
    I32_C6             2.762      0.375      7.375      0.000
    I33_C1             1.429      0.299      4.782      0.000
    I33_C2             2.268      0.329      6.898      0.000
    I33_C3             3.389      0.350      9.684      0.000
    I33_C4             4.178      0.369     11.319      0.000
    I33_C5             3.771      0.378      9.985      0.000
    I33_C6             2.114      0.380      5.567      0.000
    I34_C1             0.649      0.316      2.052      0.040
    I34_C2             1.572      0.312      5.035      0.000
    I34_C3             2.702      0.313      8.619      0.000
    I34_C4             3.407      0.325     10.487      0.000
    I34_C5             3.329      0.332     10.039      0.000
    I34_C6             2.319      0.332      6.985      0.000
    I35_C1             0.792      0.403      1.964      0.050
    I35_C2             1.257      0.409      3.072      0.002
    I35_C3             2.827      0.377      7.498      0.000
    I35_C4             3.789      0.381      9.947      0.000
    I35_C5             3.843      0.386      9.967      0.000
    I35_C6             3.064      0.385      7.968      0.000


QUALITY OF NUMERICAL RESULTS

     Condition Number for the Information Matrix              0.131E-03
       (ratio of smallest to largest eigenvalue)


     Beginning Time:  12:39:08
        Ending Time:  12:54:57
       Elapsed Time:  00:15:49


MUTHEN & MUTHEN
3463 Stoner Ave.
Los Angeles, CA  90066

Tel: (310) 391-9971
Fax: (310) 391-8971
Web: www.StatModel.com
Support: Support@StatModel.com

Copyright (c) 1998-2017 Muthen & Muthen
