# Supplementary material for: Estimation of Response Styles Using the Multidimensional Nominal Response Model: A Tutorial and Comparison With Sum Scores
Source: Front Psychol. 2020 Feb 6;11:72. doi: 10.3389/fpsyg.2020.00072 (PMC7017717; doi:10.3389/fpsyg.2020.00072)
Supplement: Supplementary file 1 [file Data_Sheet_1.zip › QOL.dat]

3	3	3	4	4	0	0	3	3	4	3	3	3	3	3	3	3	6	6	6	3	0	0	3	3	0	3	3	3	3	3	3	3	6	6	1
5	3	4	5	4	5	5	6	5	4	4	4	4	4	5	5	6	5	6	5	5	5	5	3	6	5	5	5	4	5	5	5	6	4	5	2
6	6	6	6	6	6	6	4	6	4	6	6	6	6	6	6	6	6	6	6	6	6	6	6	6	6	5	5	6	6	6	6	6	6	6	3
6	6	6	5	6	4	5	4	5	4	6	6	5	4	6	4	6	5	6	4	6	5	5	5	6	6	4	6	5	4	5	4	5	4	5	4
5	5	5	5	5	5	5	5	5	4	5	5	5	4	5	5	5	5	5	5	5	6	5	5	5	5	4	5	5	5	4	4	4	5	4	5
5	6	4	4	4	5	5	5	4	4	4	4	4	4	4	6	4	5	4	5	4	6	6	5	4	5	4	4	5	1	4	5	4	4	4	6
5	5	4	5	5	5	5	5	4	4	4	5	5	4	5	5	5	6	5	5	5	4	4	5	6	5	4	5	5	4	5	5	6	5	5	7
4	5	6	6	6	6	6	6	6	2	6	6	4	4	4	6	6	6	6	6	6	4	6	4	3	4	4	4	6	4	5	4	5	6	4	8
3	6	2	4	4	1	1	1	1	4	4	4	4	4	4	5	4	5	4	4	4	2	1	4	4	1	2	3	4	3	3	4	3	4	4	9
4	4	4	4	4	4	4	4	2	0	4	4	4	4	4	4	4	4	4	4	4	2	4	4	2	0	4	4	4	4	4	4	4	4	4	10
5	6	6	6	6	5	5	5	5	0	5	5	5	5	5	5	6	5	5	5	5	6	5	5	5	5	5	5	5	5	5	5	5	5	5	11
5	5	5	5	5	4	5	4	4	1	5	5	5	5	4	1	2	5	4	4	4	4	5	5	4	2	4	5	5	4	5	4	4	5	4	12
4	6	4	6	6	0	1	0	0	4	6	5	5	5	6	4	5	3	5	5	4	3	0	4	5	0	3	3	3	4	3	6	4	5	5	13
3	3	3	3	3	3	3	3	6	4	5	3	3	5	3	3	6	6	6	6	6	6	6	6	6	6	3	6	3	5	3	3	3	3	3	14
2	1	0	0	2	5	6	4	5	4	4	6	5	4	4	1	2	1	4	6	6	2	2	1	2	0	1	4	4	4	4	5	4	5	5	15
3	4	3	5	5	3	2	3	2	4	3	4	4	3	4	4	5	4	3	3	3	4	5	3	5	4	4	3	2	3	4	4	4	5	3	16
2	3	2	3	4	2	3	2	2	4	2	4	3	2	2	3	3	3	3	3	4	3	2	3	3	3	2	4	2	2	4	3	2	2	2	17
4	4	4	4	4	0	2	0	2	4	3	4	4	2	4	3	3	4	5	6	6	2	0	2	0	0	4	2	4	2	1	4	4	2	3	18
6	6	5	0	6	6	6	6	6	4	0	4	4	4	6	6	4	6	0	1	5	0	5	5	6	0	4	5	2	3	5	0	3	6	5	19
3	6	3	4	3	1	5	1	4	4	4	4	4	3	5	3	3	0	3	5	2	0	1	0	0	0	4	2	5	1	1	5	3	5	6	20
3	6	6	3	3	3	1	3	3	4	3	3	3	3	3	3	6	0	3	3	3	3	5	1	5	6	3	3	3	3	3	3	3	3	3	21
4	4	1	2	3	2	5	0	0	4	6	6	3	6	0	5	3	5	6	6	1	0	2	0	1	2	4	0	3	0	1	5	6	3	1	22
3	5	4	4	4	5	5	4	3	4	5	5	6	6	6	4	1	0	0	1	2	3	6	0	0	1	6	5	5	5	5	5	2	6	4	23
1	1	5	0	2	5	5	2	1	0	3	1	1	2	5	2	0	5	3	1	5	2	4	1	0	1	1	3	5	2	2	4	0	3	5	24
4	1	3	4	5	4	4	2	1	4	0	3	4	0	0	2	3	3	5	3	1	3	2	2	3	3	4	2	2	4	0	4	4	5	4	25
5	5	4	4	4	1	4	4	1	3	5	4	4	5	5	4	4	5	5	5	5	4	5	4	4	1	4	5	4	4	5	4	4	4	4	26
4	0	0	0	0	1	3	2	2	4	2	1	1	1	2	1	1	1	4	4	4	2	2	2	0	0	5	2	2	2	5	5	6	4	4	27
4	5	4	5	6	5	5	5	4	4	5	5	5	4	4	5	5	4	4	5	6	4	4	5	5	1	5	4	4	5	4	5	4	5	5	28
2	5	4	4	4	1	3	1	0	4	3	2	2	2	2	2	1	1	1	1	1	0	0	0	0	0	3	2	3	2	2	3	3	3	3	29
5	6	3	5	6	3	6	5	6	2	5	6	6	5	6	1	5	4	4	5	6	3	4	5	5	4	5	5	3	5	6	2	2	5	1	30
4	5	3	0	1	4	4	5	4	0	5	2	3	3	3	5	3	4	6	3	4	3	2	0	1	0	5	3	3	4	3	4	5	6	3	31
4	6	2	6	4	6	0	5	4	4	5	3	3	0	5	5	0	5	3	3	5	6	5	6	4	0	5	5	5	5	3	3	5	5	2	32
0	5	5	6	3	5	0	3	3	4	5	5	1	3	1	1	2	6	1	5	6	5	1	5	0	3	1	5	0	2	1	5	3	3	3	33
5	6	6	6	6	5	5	5	5	3	5	5	5	5	5	5	6	6	6	6	5	4	5	5	5	4	5	5	5	5	5	6	5	5	6	34
0	5	4	4	3	3	2	5	4	4	1	3	3	1	1	0	3	4	2	2	4	0	3	0	0	0	3	3	3	3	2	0	0	0	0	35
0	4	1	3	3	4	3	3	3	4	0	2	2	2	0	0	1	1	0	0	0	1	0	0	0	0	0	0	0	0	0	3	3	1	1	36
4	4	2	4	4	4	4	3	2	4	3	4	4	2	3	4	4	4	4	4	3	4	4	4	4	4	4	4	4	2	1	3	2	5	4	37
1	3	1	2	1	0	0	0	0	3	3	5	4	3	4	3	0	3	2	4	3	3	4	0	3	0	3	1	0	0	4	4	4	4	4	38
2	1	1	1	1	0	0	0	0	3	5	2	2	5	2	3	3	3	3	0	0	2	0	0	0	4	0	0	3	0	0	5	5	5	5	39
1	6	5	6	0	1	0	2	0	0	4	4	4	2	0	3	4	0	0	3	5	0	4	0	0	0	4	0	5	0	1	2	4	4	4	40
5	5	4	5	6	4	5	6	6	4	4	6	4	5	6	5	6	4	5	6	5	6	4	5	6	4	5	6	2	3	4	5	6	4	2	41
5	0	0	0	0	2	0	0	5	4	3	4	2	3	4	3	3	4	3	5	5	4	5	0	3	5	5	5	2	6	2	4	4	4	4	42
6	6	5	6	4	4	1	5	6	4	6	5	6	5	4	6	2	6	5	4	6	4	6	6	6	4	6	5	6	4	6	6	5	4	5	43
4	5	1	5	5	1	1	2	2	4	5	4	2	5	0	1	5	1	2	6	2	0	1	0	5	0	4	1	2	5	5	5	1	5	4	44
2	1	1	1	1	0	0	0	0	4	1	4	2	2	2	1	1	1	1	1	4	2	2	2	2	0	1	4	4	4	0	5	2	3	4	45
3	4	2	4	2	2	1	1	1	0	3	3	1	3	3	2	4	4	1	2	2	3	1	1	1	1	1	1	0	1	2	2	2	2	4	46
5	5	5	5	5	5	5	5	5	4	2	2	5	2	5	5	5	5	5	5	5	5	5	5	5	4	5	5	3	5	5	5	5	5	5	47
1	5	5	3	5	5	3	2	2	3	3	0	4	3	3	5	3	5	5	3	5	3	3	4	4	0	3	3	4	5	3	5	5	5	5	48
4	5	3	4	4	4	4	4	4	4	5	4	3	4	4	1	4	3	4	4	4	0	3	3	3	0	4	3	4	3	4	4	4	4	4	49
3	4	4	4	4	2	5	3	4	4	3	3	2	3	3	4	4	4	4	3	3	3	4	3	3	0	4	4	4	4	4	4	3	3	3	50
1	3	4	2	2	2	4	4	4	2	2	4	4	4	4	2	3	4	4	4	4	0	0	2	1	0	1	1	4	1	1	4	4	4	3	51
1	5	3	5	5	2	4	1	1	4	5	5	2	4	4	2	4	2	1	4	4	2	4	1	2	3	4	4	5	5	3	3	4	2	5	52
4	4	4	1	2	1	1	1	1	4	4	4	4	4	4	4	4	5	4	5	4	2	1	3	3	3	4	4	5	4	1	4	4	4	4	53
0	1	6	0	0	4	4	0	3	3	4	2	4	4	5	5	4	6	2	2	5	0	0	4	0	2	4	0	3	3	4	4	4	3	4	54
3	5	3	4	4	3	3	3	3	4	4	3	3	4	4	4	4	4	3	3	3	3	4	3	3	2	3	3	3	3	3	4	5	5	4	55
5	6	5	5	6	0	5	1	1	4	3	2	0	5	4	4	5	6	6	4	4	2	0	5	2	0	4	4	4	4	4	5	4	3	5	56
5	4	5	5	5	2	5	5	5	4	5	6	5	3	5	1	3	5	3	1	5	0	0	1	0	0	3	3	0	4	3	4	4	5	6	57
6	4	4	4	4	5	6	6	6	4	6	5	6	6	6	6	6	6	5	5	5	4	4	6	6	5	6	6	6	6	5	5	5	5	5	58
2	5	2	4	2	2	2	2	2	3	2	4	4	2	5	4	5	4	4	2	4	0	4	5	1	2	1	1	4	2	2	4	4	6	0	59
5	5	4	4	6	4	5	6	5	4	5	3	5	6	4	5	6	5	6	5	5	5	4	6	4	4	3	5	6	5	5	4	5	6	3	60
3	3	0	2	4	0	6	0	0	0	0	0	0	0	3	0	0	6	5	0	0	0	5	0	0	0	0	0	0	0	0	0	3	0	2	61
4	5	4	5	4	4	5	4	5	4	4	4	4	5	4	5	4	5	5	5	4	5	5	5	5	1	4	6	5	5	4	5	6	5	6	62
3	3	4	3	3	4	4	4	4	4	3	4	3	3	3	2	2	3	3	3	3	4	2	4	2	1	3	3	3	3	3	3	3	3	3	63
0	3	3	5	3	4	6	4	5	4	4	3	4	3	3	6	4	4	4	4	4	3	0	3	3	0	5	5	1	5	5	4	4	4	4	64
3	0	4	2	2	0	4	0	4	4	1	0	0	0	5	0	0	0	0	0	3	0	0	0	0	0	4	1	4	0	3	5	4	5	6	65
0	6	0	6	3	0	0	0	0	4	6	6	6	6	6	6	6	6	6	0	6	0	0	0	0	0	6	6	6	6	6	6	0	6	6	66
5	4	5	4	3	4	4	5	4	3	5	5	1	5	5	0	4	4	4	4	4	1	5	1	1	0	4	5	2	4	4	5	4	4	4	67
6	6	6	6	6	6	6	6	6	4	6	0	2	6	6	6	0	0	6	6	6	0	0	2	1	1	5	2	6	1	5	6	6	5	4	68
1	6	6	4	6	1	1	1	1	4	5	5	5	5	5	1	1	4	5	5	5	5	5	5	5	5	1	1	4	4	1	5	5	4	4	69
4	5	2	4	4	2	2	2	2	3	4	2	2	4	4	4	4	4	4	4	4	4	0	4	2	2	5	5	4	4	4	4	5	5	4	70
2	5	4	5	5	4	6	2	4	4	4	6	0	4	4	4	6	6	5	4	4	2	0	5	3	0	5	4	3	5	4	3	4	4	3	71
0	0	0	0	0	0	0	0	0	0	0	0	0	0	0	0	0	0	0	0	6	0	1	0	0	0	0	0	0	0	0	4	0	0	0	72
5	4	0	4	4	5	3	5	4	3	2	1	2	2	5	5	4	5	6	4	3	1	2	2	1	3	5	3	5	5	5	4	6	5	6	73
1	0	0	0	0	2	3	2	3	1	0	5	5	0	1	2	2	2	2	2	3	3	4	2	1	1	5	2	2	2	3	4	3	3	2	74
3	4	4	4	3	2	3	0	1	4	5	4	0	3	4	0	2	3	3	2	2	4	5	3	5	0	4	4	3	3	3	6	4	4	5	75
0	5	1	0	0	2	2	1	2	1	4	3	2	3	1	1	3	1	2	2	2	2	2	3	1	1	2	3	3	3	2	3	1	2	0	76
1	6	5	4	4	1	5	1	1	4	3	3	3	4	1	3	4	3	4	3	3	4	1	0	0	0	0	5	3	1	0	6	4	5	6	77
3	4	2	0	0	1	3	1	3	3	3	1	0	1	3	1	0	2	0	6	1	2	3	0	2	0	3	2	2	0	3	3	3	2	2	78
4	6	6	6	6	4	4	2	2	4	4	2	4	4	2	2	2	4	4	2	2	4	4	4	4	1	4	4	4	6	4	4	4	6	4	79
3	3	4	5	4	5	4	4	5	3	3	2	2	4	5	2	1	0	2	3	3	5	1	5	4	4	0	1	2	2	0	4	5	4	4	80
2	2	2	2	0	2	4	1	2	1	3	1	1	4	1	3	4	3	3	2	4	2	1	0	1	0	5	6	0	6	5	4	5	4	3	81
6	5	2	4	2	1	3	1	1	1	2	4	3	4	5	4	3	5	4	4	5	4	5	1	1	1	5	4	3	2	5	4	4	5	3	82
0	5	6	3	3	5	6	4	4	1	3	6	4	2	1	4	5	6	2	3	5	3	4	2	3	2	5	6	3	2	1	0	5	4	0	83
6	3	6	3	3	3	2	6	6	4	6	6	6	3	6	6	6	6	6	6	6	6	0	6	6	0	6	6	6	2	6	6	6	6	2	84
6	4	4	3	4	4	2	3	5	1	5	4	3	2	1	2	4	2	3	4	5	4	4	4	6	3	4	2	5	3	4	1	5	4	5	85
3	4	2	3	4	0	5	0	0	0	5	1	2	5	3	1	5	2	2	5	6	1	1	5	0	0	0	5	0	0	3	5	1	1	1	86
2	3	4	3	3	4	4	4	4	4	2	4	4	2	2	2	4	1	1	3	2	4	4	4	4	3	4	4	4	4	2	2	4	4	4	87
2	5	5	5	5	2	2	2	4	3	3	5	5	5	3	5	5	3	6	6	4	4	3	3	5	3	2	2	2	4	2	5	5	5	6	88
5	5	4	6	5	4	5	5	4	4	5	5	5	5	5	6	6	4	5	6	4	6	5	5	6	2	5	6	4	4	6	4	6	5	4	89
1	1	1	1	2	1	5	1	1	4	5	1	5	5	5	5	5	5	5	5	3	3	5	5	5	1	5	5	5	1	5	5	3	5	5	90
6	6	6	6	6	6	6	6	6	4	6	5	5	6	5	6	5	5	4	5	6	5	5	6	5	3	6	4	3	5	5	6	6	6	6	91
5	5	5	4	4	5	5	5	5	4	4	5	4	4	5	4	3	4	3	3	3	4	3	3	3	0	5	5	4	3	5	4	4	5	4	92
3	3	2	1	0	0	2	0	0	0	3	3	2	3	3	1	2	0	2	2	2	3	4	0	1	0	0	2	0	4	0	3	3	3	3	93
5	4	5	5	4	3	4	2	1	4	5	5	6	5	5	5	4	2	5	5	5	2	5	1	0	0	5	5	5	5	5	4	3	6	4	94
5	3	2	1	2	1	3	3	3	4	5	5	4	5	5	4	3	5	5	3	4	2	2	3	3	1	2	4	1	4	3	4	4	4	5	95
6	6	6	6	6	3	4	4	4	2	5	5	5	5	6	6	6	6	6	6	6	6	6	6	6	2	6	6	6	6	6	6	6	6	6	96
5	3	6	3	6	3	3	1	1	4	3	5	6	3	3	6	6	6	6	5	5	6	6	5	6	6	0	5	5	5	6	6	6	6	6	97
5	6	2	6	6	2	2	4	5	4	6	5	5	6	4	4	1	5	5	5	5	6	6	5	5	2	4	4	4	2	4	5	5	4	4	98
6	6	6	6	6	6	6	6	6	4	6	6	6	6	6	6	6	6	6	6	6	6	6	6	6	6	3	6	6	3	6	6	6	6	6	99
2	4	5	4	2	2	4	4	2	3	5	2	5	5	3	4	5	3	4	5	5	5	5	2	5	6	4	5	2	2	4	4	3	4	3	100
5	5	4	5	5	4	4	4	5	4	4	4	2	4	4	3	4	2	1	5	4	3	5	4	4	1	4	5	4	5	4	3	4	4	5	101
6	6	5	6	5	2	2	5	5	4	5	6	6	6	6	5	5	5	5	6	5	5	5	2	6	4	5	5	5	5	5	5	4	5	5	102
4	4	4	4	4	4	4	4	4	4	4	4	4	4	4	4	6	4	4	4	4	6	6	6	6	6	6	4	4	4	4	5	4	6	6	103
0	2	3	2	4	4	4	4	4	0	0	5	4	0	0	0	0	2	0	0	5	3	2	4	4	4	1	1	1	1	1	4	2	2	1	104
4	3	4	5	5	3	1	3	2	4	1	1	3	1	1	3	1	1	2	1	5	4	2	1	4	6	3	5	2	3	1	3	2	2	3	105
4	5	5	4	5	3	4	2	3	4	5	6	5	4	4	4	2	4	2	3	5	3	6	4	5	4	6	6	5	5	5	4	3	2	3	106
5	6	4	6	6	2	2	2	1	4	4	4	4	5	5	5	4	4	4	4	4	5	5	4	5	6	4	4	5	4	4	4	4	5	5	107
6	6	1	0	1	6	5	1	4	4	6	4	6	5	6	6	5	4	3	2	6	1	5	5	4	6	5	6	6	1	6	6	3	5	4	108
1	1	0	0	0	5	5	5	5	4	3	5	3	4	2	3	3	4	1	2	1	4	5	4	4	5	4	5	4	3	4	3	3	3	4	109
4	3	4	3	3	4	2	3	4	4	4	4	4	5	5	1	1	1	1	1	1	4	3	3	5	5	3	4	3	4	3	4	3	3	3	110
5	5	5	3	5	1	1	1	0	4	4	5	2	4	5	6	4	6	6	5	3	4	5	4	3	2	5	6	2	3	4	6	5	6	5	111
5	3	1	1	1	1	5	4	3	4	4	5	3	4	2	5	4	5	5	3	3	3	0	0	3	0	5	2	5	2	5	5	5	5	5	112
5	6	6	6	6	5	5	5	5	4	5	5	4	5	5	5	5	5	5	4	5	5	5	3	5	5	5	5	5	5	5	5	5	5	5	113
0	6	5	4	5	1	1	0	0	3	4	4	5	1	1	2	3	1	1	3	5	1	2	0	4	0	5	4	5	3	4	3	3	2	5	114
3	5	5	3	5	0	1	0	0	4	5	5	2	5	5	3	4	4	3	3	2	2	3	3	4	0	6	5	4	5	5	4	3	4	4	115
4	3	5	3	4	4	3	4	4	4	5	4	5	5	4	4	4	2	3	5	3	4	5	4	5	2	4	5	4	5	4	5	4	3	4	116
4	6	4	5	5	4	4	4	4	4	4	5	6	5	5	4	4	4	4	5	4	6	6	5	5	4	5	5	5	5	5	5	5	5	5	117
4	5	5	5	5	3	3	3	3	4	3	4	5	5	4	4	4	3	3	4	3	5	4	6	6	4	4	6	4	6	5	4	4	3	4	118
3	5	3	3	3	4	3	3	2	3	4	3	5	4	4	2	4	4	2	3	3	4	5	3	4	3	5	5	3	4	4	4	3	3	4	119
3	3	1	4	3	1	3	1	3	4	3	4	4	3	4	3	3	4	3	4	2	4	4	4	4	3	3	4	4	4	4	4	4	4	4	120
5	4	3	5	4	1	0	0	0	4	3	5	4	1	4	5	4	6	5	5	5	3	3	1	2	0	4	5	1	3	4	4	5	3	6	121
3	3	1	1	3	1	2	2	2	4	4	4	4	1	1	2	3	2	2	3	4	4	4	2	4	2	4	4	3	4	4	4	4	4	3	122
5	3	5	5	5	2	2	2	1	4	4	5	5	2	4	5	2	6	6	4	5	5	6	6	6	1	4	5	5	5	5	5	5	6	5	123
4	5	5	3	5	2	2	3	2	3	4	4	4	4	3	4	4	3	4	4	3	4	4	5	4	3	2	4	2	2	2	4	3	5	4	124
6	6	6	6	6	3	5	6	6	4	6	4	6	6	4	3	4	5	5	5	4	4	4	6	6	2	4	6	2	4	5	4	4	4	6	125
2	3	3	4	4	1	1	0	1	4	3	3	4	3	2	3	5	5	3	4	4	3	4	4	5	3	4	4	4	4	4	3	3	2	4	126
5	4	4	4	5	3	1	4	0	4	4	4	5	3	5	3	4	5	3	5	4	3	4	5	6	3	1	5	3	2	4	5	5	3	4	127
5	6	6	5	5	4	3	3	4	4	5	6	6	5	5	6	6	4	5	5	5	4	6	5	6	4	2	4	2	2	2	5	6	3	5	128
6	5	6	2	5	4	5	6	2	0	5	4	5	6	2	5	4	6	4	6	5	5	4	4	6	2	5	2	5	1	4	6	5	4	2	129
4	4	4	4	4	3	0	4	2	4	5	5	5	5	4	3	3	4	4	5	4	4	4	6	6	4	5	5	5	5	5	4	3	4	6	130
4	4	4	3	5	2	1	3	2	4	5	5	4	6	4	1	3	3	2	3	2	4	2	5	4	2	1	4	3	2	3	4	5	3	4	131
4	5	5	3	4	5	3	4	5	4	5	4	5	6	3	4	3	4	5	6	5	4	5	6	6	5	3	3	4	3	4	5	6	6	5	132
4	3	1	2	5	4	5	4	4	4	4	3	2	5	2	4	2	1	4	5	5	1	4	3	4	2	3	4	0	2	2	5	4	0	4	133
5	3	1	3	3	4	4	3	5	4	4	4	5	4	4	5	5	5	5	5	5	3	5	4	5	4	4	4	3	4	4	4	4	4	4	134
4	4	4	3	5	5	3	4	4	4	5	3	4	5	6	4	4	5	6	3	5	5	5	5	5	4	5	6	5	5	5	4	3	5	3	135
5	1	1	1	2	4	5	4	2	4	6	5	6	6	6	2	4	5	2	4	5	5	6	5	6	3	4	6	6	6	5	2	3	4	4	136
4	4	4	4	4	4	4	4	3	3	4	4	4	4	4	4	0	0	0	0	4	4	4	4	4	4	4	4	3	4	4	4	4	4	4	137
3	3	4	2	3	2	2	2	3	4	3	4	4	3	4	3	5	3	4	5	2	4	5	5	6	5	3	5	3	5	4	4	4	4	3	138
4	4	4	3	3	3	4	4	3	2	3	4	4	3	4	3	3	2	2	3	2	4	4	4	4	3	4	4	3	3	4	2	2	2	3	139
5	5	5	5	6	0	1	4	3	3	5	3	4	5	4	5	1	4	5	4	5	1	6	5	5	5	4	4	4	1	5	5	5	5	4	140
5	5	0	4	4	5	5	5	5	4	5	5	6	6	5	4	1	6	5	6	6	5	5	5	5	2	1	5	5	5	1	5	4	4	4	141
4	6	1	6	6	0	0	6	1	4	0	6	6	1	6	6	6	6	6	6	3	1	2	1	4	0	6	1	2	0	6	4	3	3	6	142
5	6	6	6	5	3	5	6	5	4	5	6	6	5	6	6	6	6	6	6	6	6	6	6	6	6	6	6	6	6	6	6	5	6	6	143
5	5	1	5	4	4	3	4	5	4	6	5	5	5	5	4	4	3	4	5	4	4	4	3	4	5	4	6	6	6	4	4	4	3	5	144
3	6	5	5	5	4	4	3	4	3	4	4	4	2	3	5	4	5	2	4	3	3	4	4	4	1	4	1	4	4	4	5	5	5	4	145
4	4	4	4	4	5	4	5	4	4	4	4	5	3	4	5	5	5	5	4	4	4	4	4	4	5	4	4	4	4	4	4	5	5	4	146
1	2	1	1	1	0	2	0	0	4	1	6	6	1	1	5	4	5	5	1	0	5	5	3	6	3	4	5	6	5	5	6	1	6	6	147
4	6	5	4	6	5	4	5	4	4	5	6	4	5	4	5	4	5	6	4	5	4	4	4	6	5	4	5	5	4	5	5	4	6	5	148
4	0	0	0	0	3	3	4	2	3	4	4	3	4	4	4	4	3	4	4	4	4	4	4	4	4	3	4	4	3	4	5	4	5	3	149
5	4	2	2	4	2	4	2	2	4	3	4	5	3	4	4	5	5	5	4	4	4	4	2	4	6	5	5	4	4	5	5	5	5	5	150
5	4	4	2	4	5	4	5	4	4	5	5	3	4	5	6	4	5	6	5	4	3	2	5	5	6	4	5	5	4	5	6	5	5	6	151
5	5	5	5	5	5	5	5	5	3	5	5	5	5	5	5	5	5	5	5	5	4	3	5	5	5	4	4	4	4	4	5	5	4	5	152
4	4	4	4	4	4	4	4	4	3	4	4	4	4	4	4	4	4	4	4	3	4	3	4	4	3	2	4	4	3	3	4	4	3	4	153
1	1	1	3	3	2	2	3	3	4	4	4	4	4	5	1	1	1	1	4	4	1	2	4	4	1	2	5	4	4	4	5	4	6	4	154
4	4	2	4	2	4	4	4	4	4	4	3	4	4	4	4	4	4	4	4	4	5	4	4	4	4	3	4	4	4	3	4	4	4	4	155
3	4	3	4	3	4	4	4	2	3	3	3	4	2	3	2	2	2	3	3	4	2	2	2	2	3	4	4	4	4	4	4	4	4	3	156
4	3	4	4	3	3	3	3	2	4	4	3	2	4	4	4	3	3	3	2	4	4	4	3	4	3	4	4	4	4	4	4	4	4	4	157
3	3	3	3	3	3	3	3	1	1	3	3	3	3	3	4	2	4	2	2	4	3	3	3	5	3	3	3	3	3	3	3	3	3	3	158
6	4	4	2	1	2	2	2	1	1	4	4	4	4	4	4	2	2	2	2	4	4	2	2	5	2	2	4	4	4	4	3	3	5	4	159
6	6	4	6	6	4	4	0	4	6	6	4	4	2	4	4	4	3	4	4	4	6	6	6	6	6	5	4	3	4	5	3	4	4	4	160
5	5	4	4	4	0	3	1	3	4	4	2	3	4	3	3	4	4	2	4	2	0	2	4	6	5	1	4	0	2	1	5	4	3	5	161
5	5	4	4	3	3	4	2	4	4	4	4	3	5	5	4	4	4	5	4	5	4	6	4	4	3	4	3	5	4	4	5	5	5	4	162
5	5	5	5	5	0	0	1	1	1	5	0	5	1	1	5	5	5	5	1	5	5	5	5	5	5	5	5	5	1	5	5	5	5	1	163
5	6	5	5	5	1	1	1	1	6	5	4	5	6	5	3	5	1	1	5	6	6	6	6	6	6	1	6	1	1	5	4	3	3	3	164
5	6	6	5	5	4	4	5	5	4	5	4	4	5	6	4	6	6	4	5	4	5	6	4	4	4	4	4	4	5	5	4	6	6	6	165
6	6	4	1	4	1	0	0	2	6	3	0	4	5	1	5	4	1	0	4	0	3	6	4	5	5	0	5	1	5	5	0	4	5	3	166
0	4	0	0	0	0	0	0	0	6	6	6	4	6	0	6	6	6	6	6	6	0	5	0	6	0	5	6	6	6	6	6	6	6	6	167
0	0	2	0	0	2	3	2	1	5	0	3	0	5	0	4	4	5	1	3	3	4	3	3	4	6	3	3	5	3	5	3	3	1	1	168
6	5	6	5	4	4	4	5	4	4	4	2	2	6	2	5	5	6	6	5	5	5	6	5	5	4	4	5	6	6	4	4	3	3	5	169
4	3	4	1	1	0	3	0	2	5	2	4	5	5	5	3	5	4	1	6	6	2	6	1	6	0	1	1	5	4	3	4	4	1	6	170
4	4	5	0	1	3	2	1	1	4	6	6	6	4	4	4	4	2	4	2	4	4	4	0	0	0	4	4	0	0	4	4	5	4	6	171
3	4	4	4	4	2	2	2	2	4	4	4	4	4	4	2	2	4	2	2	4	4	4	4	4	1	4	4	4	4	4	4	4	4	4	172
6	6	5	4	6	5	5	6	5	5	6	4	5	5	6	5	6	6	4	4	5	5	4	5	5	6	6	4	4	5	5	4	5	6	4	173
5	5	5	4	4	5	5	1	1	6	3	3	0	4	4	6	2	5	5	3	5	4	6	3	3	3	4	5	2	3	4	5	3	4	3	174
5	5	3	3	3	2	2	4	0	5	4	4	4	4	3	4	4	3	3	3	3	3	3	4	3	4	3	3	3	3	2	4	4	3	3	175
3	6	4	5	4	5	3	3	4	5	5	2	5	5	4	6	4	4	2	4	6	5	6	6	6	6	5	5	3	3	4	2	3	4	6	176
4	5	4	4	4	4	4	4	4	4	4	4	4	4	4	4	5	4	4	4	4	5	5	5	5	1	4	4	4	4	4	4	4	4	4	177
3	1	3	0	0	0	3	0	0	0	2	0	2	0	3	0	0	0	0	0	3	0	1	0	3	0	0	2	0	0	2	1	1	0	4	178
2	5	3	5	4	0	1	1	1	1	3	2	3	1	2	2	2	1	1	0	2	1	3	5	5	1	4	5	4	4	4	1	1	3	4	179
5	5	3	5	5	2	4	2	2	6	4	4	4	6	3	2	4	4	5	4	6	5	6	5	5	4	5	5	4	2	4	4	4	4	4	180
4	4	3	3	3	3	3	3	3	5	5	5	5	5	5	3	3	4	4	4	5	3	5	3	3	3	3	2	2	2	5	5	5	5	5	181
4	4	4	5	4	4	4	4	4	4	4	4	4	4	4	4	4	6	4	4	6	4	5	4	6	4	4	4	4	4	4	4	4	6	4	182
5	6	4	5	4	5	4	4	4	5	5	4	4	5	5	4	4	5	5	4	6	5	5	5	5	5	4	4	4	4	5	5	5	4	5	183
6	0	1	5	0	0	0	6	5	5	6	3	4	4	4	6	4	4	4	4	4	1	5	5	1	6	5	5	2	4	6	6	1	1	5	184
4	0	1	1	1	1	1	2	1	4	1	2	5	4	4	1	3	4	1	1	4	1	2	4	4	4	4	5	4	4	4	5	1	4	5	185
6	6	2	6	6	3	4	5	1	6	6	4	6	6	5	4	6	6	3	6	2	6	5	0	6	6	6	6	6	6	6	2	1	2	2	186
6	3	3	5	3	1	1	3	3	6	6	6	6	3	6	5	2	3	4	6	5	3	6	6	6	6	3	5	3	3	3	3	3	3	5	187
3	2	2	1	1	4	4	5	3	3	4	4	4	2	2	4	3	4	4	2	5	6	6	6	6	6	2	4	2	4	3	4	2	2	0	188
5	6	6	6	6	6	4	5	6	6	5	4	2	6	6	5	4	6	5	4	6	6	6	6	5	2	4	5	1	3	6	6	5	4	0	189
5	5	5	4	5	4	5	4	4	5	5	2	5	4	5	3	4	5	5	5	5	5	4	5	4	4	5	4	5	5	5	5	4	4	4	190
4	5	5	5	5	4	4	3	4	3	5	5	5	5	5	5	4	5	4	4	5	6	4	4	5	3	0	5	1	2	0	5	5	4	4	191
5	6	6	5	6	5	4	5	5	5	5	5	5	5	5	5	5	5	5	4	5	5	5	5	5	5	5	5	5	5	5	4	5	4	5	192
4	4	4	5	6	4	3	5	6	5	4	3	5	4	6	4	5	6	4	5	3	4	5	4	5	6	4	4	4	3	5	4	0	5	6	193
4	1	0	0	6	6	0	4	6	4	1	3	2	6	1	0	1	3	5	5	6	6	4	5	2	5	4	2	4	4	3	2	1	4	5	194
6	2	0	0	0	0	2	0	0	6	0	2	0	3	4	3	5	6	6	5	4	3	3	0	0	0	0	3	4	0	1	4	0	6	5	195
5	4	2	4	5	4	3	2	2	4	6	4	5	3	4	2	4	5	2	6	5	5	5	4	5	6	5	5	6	6	4	4	3	4	5	196
5	5	5	5	3	5	4	5	3	4	3	4	5	5	4	5	4	5	5	5	5	4	6	4	4	1	5	5	0	4	4	4	5	5	5	197
6	6	6	6	6	4	4	1	6	6	6	6	6	6	6	6	6	6	6	6	6	3	6	3	6	6	6	6	6	6	6	6	6	6	6	198
6	4	5	6	5	6	5	4	5	6	5	5	6	5	6	6	5	6	5	5	6	6	4	5	6	6	6	6	4	5	5	6	5	6	6	199
2	4	2	3	2	4	4	5	5	4	5	4	4	4	3	3	5	2	2	3	6	3	4	5	6	3	3	3	2	2	2	4	3	4	3	200
4	4	2	3	2	3	5	6	5	5	5	6	4	4	3	0	4	6	4	4	3	5	6	6	6	6	6	6	6	6	6	4	4	4	5	201
0	3	3	3	3	0	0	0	1	0	3	3	3	0	0	0	0	0	0	0	2	0	2	0	6	0	0	0	0	0	0	3	3	3	3	202
4	5	3	3	2	2	4	2	3	4	5	4	4	5	6	4	5	3	4	4	3	2	4	2	2	2	4	4	4	4	4	4	4	5	6	203
3	3	0	1	1	3	2	1	0	4	4	2	2	4	2	2	3	3	2	4	3	4	3	4	4	3	4	4	3	4	4	2	2	4	3	204
5	3	3	3	3	4	6	3	3	5	6	6	6	6	3	2	6	6	3	3	5	5	4	6	6	3	3	3	6	4	3	5	5	4	5	205
2	5	5	5	5	4	4	4	2	0	0	0	0	2	2	0	0	0	0	4	5	4	5	5	5	5	0	6	0	0	6	4	4	5	5	206
6	6	6	6	6	2	4	2	4	2	3	5	6	3	6	5	2	3	4	4	4	6	6	6	6	6	5	5	2	6	5	4	4	3	4	207
5	5	4	4	5	4	4	3	3	5	6	4	5	5	4	4	4	3	3	3	5	6	6	6	6	6	5	5	5	6	5	5	4	4	5	208
6	6	5	5	5	3	4	3	4	6	5	5	5	6	6	6	6	5	6	6	3	4	6	4	6	5	6	6	6	6	6	6	5	6	5	209
5	4	2	2	4	4	4	4	4	2	5	2	4	0	0	6	3	4	5	4	4	3	5	3	2	4	1	5	4	5	5	3	3	4	4	210
4	6	6	4	5	5	5	5	4	4	4	4	4	4	5	4	3	3	3	4	5	5	5	5	6	3	5	5	4	5	5	4	4	5	5	211
3	4	3	4	3	3	3	2	3	3	3	3	3	4	4	3	3	3	3	5	3	4	5	3	3	3	3	3	3	4	3	4	3	3	4	212
6	5	5	5	6	4	5	5	5	6	5	4	5	6	6	4	6	6	4	5	5	5	5	5	5	5	5	5	5	4	5	4	5	4	5	213
4	3	5	1	5	5	4	5	4	6	6	6	4	4	4	4	5	5	5	4	4	5	1	0	4	4	6	6	6	6	4	4	4	4	4	214
6	4	6	6	6	1	1	1	5	6	6	6	6	6	6	4	4	6	6	6	6	6	5	4	4	5	6	6	6	6	6	6	5	6	6	215
2	1	1	1	1	0	2	2	0	2	2	2	2	2	2	2	2	2	2	2	3	4	4	3	2	4	3	4	2	4	4	2	2	6	4	216
3	0	5	1	5	1	1	1	1	4	4	1	4	4	2	3	3	3	3	2	4	5	5	4	3	4	2	2	2	3	3	4	3	4	3	217
6	5	5	5	5	5	5	5	5	6	5	5	5	5	5	5	5	6	5	5	5	5	6	5	6	5	4	5	4	5	6	5	5	5	5	218
6	5	5	6	5	6	5	6	6	4	5	5	5	4	4	6	5	5	6	5	6	6	6	6	6	5	5	6	1	6	4	6	5	5	6	219
2	4	5	3	1	1	6	1	4	4	1	0	4	2	0	1	4	5	1	4	1	5	6	2	4	3	4	1	3	1	1	2	5	1	4	220
4	4	4	4	4	4	4	4	4	4	4	4	4	4	4	4	4	4	4	4	4	6	6	6	6	6	4	4	4	1	4	4	4	4	4	221
3	6	5	5	5	4	4	3	4	4	3	4	4	3	4	4	5	4	4	4	6	5	5	5	5	4	4	4	4	5	2	4	4	3	4	222
5	4	4	5	6	0	0	0	0	4	4	4	4	4	4	4	4	4	4	4	4	4	4	4	4	4	4	4	4	4	4	4	4	4	4	223
2	4	2	1	5	2	5	4	5	5	4	3	2	4	5	4	5	3	5	4	6	3	5	1	3	4	4	5	2	3	1	6	5	5	1	224
2	2	2	1	2	1	3	1	2	5	5	3	1	6	5	2	3	4	1	1	5	5	4	3	5	4	4	6	3	5	4	2	2	2	3	225
0	3	1	3	2	0	2	2	6	4	5	2	5	1	3	2	6	2	0	3	6	0	5	6	2	1	6	0	3	2	3	2	0	2	6	226
4	4	4	4	5	5	6	4	4	4	4	2	4	4	3	6	4	4	4	4	4	4	6	6	4	3	4	5	2	5	4	5	5	5	4	227
4	5	4	4	3	3	4	4	4	4	4	4	4	4	4	2	4	4	4	4	4	4	3	4	4	4	1	1	2	2	4	4	4	3	4	228
5	4	4	2	4	3	4	5	2	4	4	2	5	4	2	5	2	2	2	5	4	4	4	4	4	2	4	5	4	2	4	4	4	4	5	229
6	5	6	6	6	4	5	5	5	4	4	6	6	6	4	5	6	5	4	4	6	5	5	5	4	4	6	6	6	6	6	6	6	4	4	230
6	6	6	6	6	4	4	4	4	6	6	6	6	6	6	6	6	6	6	6	6	6	6	6	6	6	0	6	6	6	6	6	6	0	6	231
5	4	4	3	4	3	3	4	4	5	5	5	5	4	5	4	4	4	5	3	4	4	4	4	4	4	4	3	3	4	4	4	4	4	5	232
4	3	3	3	3	4	4	4	4	4	4	4	5	5	3	6	5	6	5	4	2	5	6	6	6	3	2	2	0	0	4	4	4	4	5	233
4	1	0	0	0	4	4	2	4	5	5	5	6	5	4	5	4	4	4	5	5	5	5	6	6	5	4	3	2	4	4	4	5	2	4	234
5	5	2	1	0	1	2	5	1	5	4	2	1	5	1	5	4	5	5	1	4	5	6	5	6	4	4	1	5	0	5	5	1	5	6	235
3	5	1	1	1	3	1	3	3	1	2	5	2	1	0	1	2	1	4	2	6	4	6	3	5	4	5	5	5	5	5	3	3	4	4	236
6	5	4	6	4	3	3	3	4	5	6	5	4	4	5	4	4	5	5	5	5	5	5	5	6	4	5	4	5	5	5	5	5	5	6	237
4	0	0	1	0	1	2	2	3	4	5	3	3	4	4	3	4	6	5	4	3	4	4	4	5	6	3	3	4	3	3	5	5	4	4	238
2	3	3	3	3	4	3	3	3	4	4	4	4	4	2	3	4	4	0	4	3	6	6	6	6	6	3	4	3	4	4	6	5	5	6	239
5	5	5	5	5	5	5	5	5	5	5	5	5	5	5	5	5	6	6	6	5	6	6	6	6	6	5	5	5	5	5	6	6	6	5	240
4	3	4	2	1	0	3	2	2	3	3	3	3	4	4	2	2	4	4	0	5	4	4	4	0	1	3	4	0	2	3	3	4	4	5	241
1	4	4	4	4	2	4	2	0	5	4	4	4	6	5	5	2	2	1	5	6	2	6	6	6	3	5	6	4	3	5	6	4	5	5	242
4	6	5	5	4	4	4	2	4	5	5	4	5	5	5	4	2	4	4	5	5	4	5	5	6	4	4	6	5	5	5	4	4	5	5	243
6	6	4	5	5	0	5	5	2	4	6	3	5	4	3	5	5	5	5	4	5	6	6	5	4	4	6	6	6	3	4	6	5	5	4	244
1	3	5	3	3	1	0	1	5	3	5	1	5	1	1	5	5	5	5	1	5	3	5	5	5	5	5	5	5	1	5	5	5	5	1	245
4	4	3	4	4	2	3	4	2	4	4	3	4	3	3	4	4	6	4	3	4	3	6	5	4	1	4	4	3	3	4	4	4	3	4	246
6	3	2	3	6	6	3	6	6	6	3	6	6	5	6	6	2	6	4	3	3	0	6	2	6	2	6	6	6	5	6	6	6	6	6	247
6	6	6	6	6	4	6	4	6	3	6	6	6	6	3	6	6	4	4	4	6	4	6	6	6	5	6	6	6	6	6	6	6	6	6	248
6	4	6	5	5	3	5	3	3	6	0	0	3	6	4	6	6	6	3	3	6	6	6	6	6	6	5	6	0	5	6	3	3	3	4	249
6	6	6	6	6	5	6	6	6	6	6	6	6	6	6	6	6	6	6	6	4	5	6	5	6	6	5	5	6	6	5	6	6	6	5	250
6	6	4	6	6	5	5	5	5	1	1	1	3	1	1	4	4	6	4	4	4	3	4	6	6	0	5	5	6	5	5	5	4	4	5	251
5	5	5	4	4	4	6	3	4	5	4	3	3	6	5	5	4	4	4	4	6	4	6	4	4	4	5	5	2	6	5	4	4	4	3	252
3	3	4	3	3	0	0	0	0	3	3	5	5	4	3	3	3	3	3	3	3	3	3	2	2	3	5	5	5	5	5	3	3	2	3	253
5	6	6	6	6	3	4	3	1	5	1	5	1	5	5	5	5	5	5	5	5	5	5	5	6	6	3	5	6	5	5	6	5	5	6	254
5	4	4	5	5	4	4	4	4	5	5	5	4	5	4	5	4	5	4	4	5	5	4	5	5	5	4	5	5	4	4	4	5	5	4	255
1	1	1	1	1	1	1	1	1	1	5	6	6	1	1	1	5	5	1	1	1	4	5	5	1	1	1	3	1	3	3	3	3	1	6	256
4	6	4	6	6	4	3	3	3	5	3	6	2	6	6	5	5	5	5	4	5	5	6	3	5	6	6	6	0	1	6	5	4	4	6	257
3	3	4	2	2	3	3	3	2	4	4	3	3	4	3	3	2	5	3	3	4	3	3	2	2	1	4	4	2	4	4	3	3	4	4	258
3	3	3	3	3	2	2	3	1	2	4	1	2	2	2	2	2	2	2	4	4	2	3	4	4	4	2	3	3	3	2	2	2	4	4	259
0	0	0	0	2	0	1	0	0	0	4	3	2	0	2	0	0	0	0	0	2	0	0	0	0	0	1	0	2	0	0	0	0	0	5	260
0	5	1	2	1	0	0	0	0	0	5	5	5	0	0	0	0	0	0	0	0	4	4	5	5	0	0	0	6	2	5	5	0	1	6	261
3	0	1	1	0	0	2	0	0	2	3	4	3	2	2	1	6	1	1	3	5	3	4	6	6	1	6	6	1	6	6	1	1	3	1	262
5	3	5	1	5	5	5	5	5	4	5	5	5	5	4	3	5	5	6	5	5	3	5	5	5	2	1	5	5	5	5	4	5	5	5	263
1	5	5	5	4	1	4	0	1	3	4	5	5	3	1	1	4	1	1	3	6	5	6	5	5	5	1	4	3	3	1	4	3	3	4	264
3	3	4	3	3	4	5	5	5	2	5	5	4	4	3	3	2	4	3	3	4	5	5	5	6	6	5	5	3	3	5	4	4	4	4	265
3	3	2	3	3	3	4	3	2	3	3	3	5	3	3	3	3	3	3	5	2	4	6	4	3	3	2	4	3	3	3	3	2	2	4	266
6	6	5	5	5	4	5	5	4	5	6	6	6	6	6	5	4	6	5	6	6	6	6	6	6	6	6	6	6	6	6	6	6	5	6	267
2	1	1	1	1	0	1	0	0	5	5	5	5	5	4	1	4	2	1	5	4	2	5	1	1	0	4	4	4	4	4	0	1	1	4	268
4	3	3	1	1	2	5	0	0	6	0	0	0	3	4	2	1	3	0	4	3	1	5	2	1	3	1	1	0	0	5	2	5	3	3	269
4	4	2	1	1	1	1	0	0	4	5	5	5	5	4	4	3	4	4	2	5	4	5	6	6	3	4	4	3	4	4	4	3	4	5	270
6	6	1	4	4	0	0	0	0	5	1	1	1	5	5	2	2	2	2	1	6	5	6	6	6	6	5	6	6	6	0	4	4	5	6	271
5	6	3	5	5	1	3	3	0	3	3	4	3	3	4	3	3	5	2	3	4	5	5	5	4	5	3	5	1	4	5	4	4	4	5	272
3	3	3	2	1	1	4	0	1	4	5	3	4	3	4	2	3	3	3	3	4	3	6	4	6	2	3	6	3	2	3	4	4	3	6	273
5	2	2	3	2	1	0	2	2	2	2	2	4	2	4	0	0	4	1	0	1	2	4	2	5	1	0	0	0	0	4	3	3	3	4	274
1	1	1	1	1	1	2	1	1	1	4	1	5	1	4	1	2	5	2	2	5	2	6	1	2	1	1	4	1	1	6	4	5	1	5	275
2	4	4	4	2	4	4	4	4	4	2	4	5	5	1	1	0	6	1	5	4	2	4	2	4	1	4	4	2	2	2	5	4	4	4	276
4	5	5	5	4	4	4	2	4	5	4	4	5	4	4	4	4	4	4	4	4	5	5	5	6	5	4	4	3	4	5	4	4	4	4	277
3	4	2	2	4	2	6	2	2	2	5	0	1	2	3	4	3	1	1	2	4	4	4	2	3	1	2	2	2	2	2	5	3	4	5	278
1	6	6	6	1	1	5	0	0	1	5	5	5	1	2	1	1	5	6	5	6	5	5	6	6	6	5	5	5	5	5	0	5	1	6	279
0	1	3	0	0	0	0	0	0	1	0	1	0	1	0	0	3	1	2	3	3	3	6	4	4	0	1	3	0	0	3	3	3	3	3	280
4	4	6	4	6	4	5	5	5	5	5	5	5	5	5	3	5	6	4	4	4	4	5	4	6	3	3	4	3	5	5	4	6	3	5	281
1	2	0	1	0	1	1	0	1	5	5	1	4	5	1	3	2	5	2	2	4	1	4	1	6	1	1	1	0	1	1	4	2	2	0	282
1	1	2	0	0	4	6	1	4	3	6	5	6	1	0	3	6	6	4	0	4	2	6	0	6	6	1	3	0	0	3	6	5	5	5	283
4	4	4	4	4	3	6	3	0	3	1	2	4	4	3	3	5	3	6	6	6	4	6	5	5	6	5	5	0	5	4	5	5	4	4	284
3	6	5	5	6	3	4	3	1	6	5	5	5	6	3	3	4	5	6	5	5	6	4	4	5	6	3	3	2	3	4	3	2	5	4	285
6	6	5	4	6	2	2	0	1	2	2	5	6	5	6	4	2	2	0	1	0	3	5	6	5	2	3	2	2	2	5	6	5	4	3	286
3	3	2	3	3	0	1	2	3	4	4	4	1	4	2	3	2	2	1	5	5	3	5	1	5	5	4	4	3	5	4	3	2	3	4	287
6	6	5	4	6	4	4	5	5	4	5	6	6	5	6	4	5	5	6	4	5	4	6	5	6	4	5	6	6	4	6	6	5	6	5	288
5	5	4	5	5	3	2	1	5	5	5	6	5	5	5	6	5	3	6	5	4	4	4	4	4	5	5	4	5	4	4	5	4	6	5	289
5	6	3	3	3	4	3	3	2	5	4	4	4	6	4	5	2	6	5	5	5	4	2	6	6	5	2	3	0	3	3	6	6	6	6	290
4	6	5	5	5	5	4	5	4	4	6	5	6	5	4	3	4	4	4	5	5	6	6	6	6	6	3	5	5	5	4	4	5	5	5	291
4	2	2	2	2	6	2	5	5	4	4	4	1	4	1	5	2	4	4	4	5	6	6	5	6	2	1	2	2	2	1	5	2	4	4	292
3	1	3	2	3	4	4	4	5	4	5	5	6	4	4	3	2	2	2	2	5	2	3	3	4	3	4	5	5	5	4	5	3	6	6	293
5	3	3	3	4	3	6	3	1	4	6	5	6	5	3	3	3	3	3	4	3	5	5	5	5	3	3	4	0	4	3	3	4	3	3	294
1	2	3	1	1	0	1	0	0	4	6	4	6	4	2	1	2	0	0	0	4	4	3	5	2	1	5	5	6	4	5	5	1	4	6	295
6	6	6	6	6	6	6	6	6	6	6	6	6	6	6	6	6	6	6	6	6	6	6	6	6	6	6	6	6	6	6	6	6	6	6	296
6	5	6	5	6	5	4	6	2	6	5	6	5	6	5	6	6	5	6	5	6	4	6	6	5	6	6	5	6	4	5	6	5	6	4	297
6	4	4	4	5	5	2	4	2	5	5	5	5	5	5	5	5	6	5	5	5	6	6	6	6	5	5	5	5	5	5	5	5	5	5	298
5	6	6	6	6	5	4	4	6	6	6	6	6	6	6	3	3	6	6	6	3	6	6	6	6	6	6	6	6	6	6	6	5	6	4	299
3	6	1	5	2	4	5	5	3	5	5	5	4	5	5	5	5	5	4	3	5	1	4	5	2	1	1	1	1	5	5	3	2	5	5	300
5	6	5	5	4	5	5	5	5	5	5	4	5	5	5	3	4	4	3	5	5	5	6	6	6	6	4	5	0	3	5	5	5	4	5	301
4	4	4	5	5	4	3	3	4	4	5	4	4	4	3	3	3	4	4	3	4	5	5	5	4	3	3	3	4	4	4	4	4	4	5	302
4	3	3	1	1	1	3	3	2	3	4	4	5	4	3	3	2	3	2	2	3	3	5	1	1	3	4	5	5	5	3	4	4	4	4	303
6	4	4	4	4	2	6	6	6	5	6	5	6	6	6	5	5	5	6	6	6	5	4	4	6	6	5	6	4	6	6	6	6	6	5	304
6	6	6	6	6	5	5	6	6	6	5	5	6	6	6	6	5	6	6	5	6	6	6	6	6	6	6	6	0	6	6	6	6	6	6	305
2	0	3	3	1	4	2	0	4	0	2	2	5	0	3	3	4	2	3	4	4	3	4	2	6	5	3	3	0	3	5	2	2	5	5	306
6	6	6	6	6	0	6	0	0	6	6	6	6	6	6	5	6	6	6	6	6	6	5	5	1	0	6	6	6	6	6	6	6	6	6	307
3	1	1	1	3	3	3	1	3	6	6	6	6	3	6	1	6	6	6	6	6	2	3	6	6	6	3	3	0	0	3	1	1	1	1	308
0	0	3	2	3	6	2	4	5	1	6	5	5	5	2	2	5	2	6	6	4	3	3	6	6	3	2	0	0	0	3	4	4	5	3	309
4	1	2	5	4	3	4	2	4	4	1	4	4	4	4	5	5	5	5	4	3	4	5	4	5	4	4	4	4	4	4	4	4	5	5	310
6	6	6	6	6	1	1	1	1	6	6	6	1	6	6	6	6	6	6	6	6	1	6	6	6	1	6	6	6	6	6	6	6	6	6	311
6	6	6	6	6	6	6	6	6	6	6	3	6	6	3	6	5	6	6	6	6	6	6	6	6	6	6	6	3	6	6	6	4	6	6	312
4	3	3	2	5	2	2	2	2	5	6	2	5	5	4	5	5	5	3	4	4	6	6	5	4	6	6	6	1	2	6	3	3	5	5	313
1	5	2	5	2	6	4	5	6	4	4	5	6	2	2	2	0	4	5	6	6	3	5	2	6	1	3	4	2	3	3	5	4	5	4	314
2	6	5	5	5	4	5	2	5	2	4	4	4	2	1	5	5	4	4	5	4	5	5	5	5	5	5	5	5	5	5	5	5	5	5	315
4	5	4	3	3	2	3	2	1	6	4	4	3	3	4	4	3	3	3	4	4	4	3	3	5	5	4	4	3	4	4	4	4	4	4	316
4	5	4	4	4	4	3	0	0	5	4	4	3	5	4	3	3	4	3	4	4	4	6	5	5	3	5	5	4	5	4	4	4	4	5	317
3	6	0	6	6	0	0	0	0	0	6	4	5	0	0	0	0	6	0	0	4	6	6	6	6	6	2	5	2	2	2	6	0	6	6	318
5	6	4	4	4	1	2	1	2	4	4	3	4	5	6	5	6	5	6	5	1	1	5	2	5	3	2	4	4	4	5	6	5	4	4	319
4	4	4	4	4	4	4	5	5	4	4	4	4	4	4	4	4	6	4	4	4	4	4	4	3	5	4	4	4	4	4	4	4	4	4	320
4	2	2	2	2	4	4	4	4	4	4	4	4	4	4	4	5	6	5	4	4	6	6	6	6	6	4	4	4	4	4	6	6	4	4	321
3	5	5	3	3	1	1	1	1	1	4	4	5	1	3	1	3	1	1	4	4	4	5	5	3	5	1	4	4	4	4	4	4	5	6	322
6	6	6	6	6	5	5	5	5	6	6	6	6	6	6	6	4	6	6	5	6	6	6	6	6	4	6	6	6	6	6	5	5	6	6	323
6	4	4	4	3	0	3	1	1	4	6	6	6	5	6	3	4	3	4	5	6	4	6	1	6	4	5	6	3	6	5	5	5	5	5	324
6	4	4	5	4	4	6	3	1	6	4	4	4	5	4	4	4	5	4	5	5	6	6	5	6	6	4	4	6	4	4	5	4	5	5	325
3	6	6	6	6	4	4	3	4	5	6	6	6	6	6	2	3	3	3	4	4	4	5	6	6	5	5	5	5	5	4	4	4	4	3	326
3	2	2	2	2	3	2	2	2	5	5	5	5	5	5	0	5	3	2	0	3	6	5	5	5	5	5	5	4	5	5	4	2	4	5	327
3	0	5	3	3	3	2	2	2	5	5	5	3	5	5	4	3	4	4	3	4	5	5	5	5	6	3	5	3	3	5	5	5	5	5	328
3	2	2	2	1	6	4	4	5	4	4	5	5	4	3	2	1	2	1	1	3	3	5	2	4	2	3	3	4	3	4	4	2	5	6	329
5	3	5	5	5	4	5	6	6	6	6	6	6	6	6	4	4	6	6	4	1	5	4	6	5	3	4	5	0	6	3	6	6	6	6	330
0	0	3	1	0	1	1	0	2	5	5	2	5	3	1	2	5	1	0	1	4	2	5	2	5	0	0	0	3	0	2	3	1	5	4	331
3	3	3	3	3	0	1	0	0	6	6	0	6	6	2	4	5	3	3	4	2	6	4	6	6	2	3	6	0	3	6	6	2	3	6	332
5	5	5	4	5	4	4	3	3	5	5	4	4	4	4	5	4	4	6	4	5	5	4	1	4	3	5	5	3	5	5	4	5	4	5	333
3	4	1	4	4	0	4	1	0	1	4	1	4	1	1	4	4	5	1	4	5	1	5	5	6	5	0	4	0	1	5	4	4	5	6	334
6	6	5	1	3	3	3	3	3	6	6	0	6	6	6	6	3	1	6	1	6	6	6	3	6	6	1	3	1	3	4	6	6	6	6	335
1	5	6	5	5	2	2	2	1	4	6	2	5	2	2	2	1	6	2	0	5	2	6	5	6	2	2	2	2	5	5	5	5	6	6	336
0	1	1	1	1	2	4	0	1	5	1	1	1	5	0	2	4	2	2	2	5	3	3	5	5	4	5	5	3	5	5	1	1	4	4	337
2	2	5	5	5	1	0	0	0	6	2	4	0	6	5	6	6	1	1	4	0	4	2	5	5	5	2	4	2	2	2	2	5	4	5	338
4	5	3	4	4	1	4	2	1	5	3	4	4	4	4	5	5	5	5	5	5	5	5	6	6	5	3	4	4	4	4	4	4	4	4	339
1	5	6	5	5	3	5	2	2	5	5	5	2	3	3	3	5	1	2	2	6	5	6	6	6	6	2	4	2	2	2	5	3	5	5	340
6	4	5	3	4	1	4	4	4	4	5	5	5	3	4	5	4	6	4	4	6	1	5	5	5	3	4	5	4	4	4	4	6	5	6	341
1	6	5	5	5	5	5	3	1	3	5	5	5	4	4	1	4	3	1	3	4	6	6	5	6	6	4	6	3	5	4	3	1	1	2	342
4	3	1	2	3	1	0	1	0	4	4	3	3	4	4	3	2	1	0	0	6	3	6	0	0	2	6	6	0	5	5	3	3	3	3	343
2	2	2	2	1	3	2	1	2	5	5	5	5	5	1	1	3	3	1	2	0	1	4	1	2	3	4	3	4	4	4	3	4	3	5	344
6	6	6	6	6	0	4	1	1	2	6	6	6	1	1	6	6	6	1	6	6	6	6	1	6	1	1	6	6	1	6	6	4	4	0	345
6	3	3	3	3	2	2	0	0	6	6	6	6	6	6	3	4	4	4	3	6	1	5	2	6	0	5	5	5	5	5	5	2	3	6	346
4	5	6	4	5	4	5	4	4	5	5	6	5	6	5	5	4	5	5	3	6	5	4	6	6	6	6	6	6	6	6	4	4	5	5	347
5	3	5	3	3	6	5	6	6	6	5	3	5	5	4	4	5	6	5	6	6	6	6	6	6	6	5	6	5	3	6	6	5	5	5	348
5	5	5	5	5	2	5	1	5	5	5	4	4	4	4	4	3	5	5	1	5	4	4	3	5	3	5	5	5	5	5	5	5	5	5	349
4	6	4	5	6	4	0	0	2	5	5	4	6	5	4	5	4	5	5	6	4	4	5	5	6	6	4	5	6	3	5	4	3	5	4	350
5	4	1	4	4	3	4	4	3	2	3	1	4	4	6	4	3	3	4	1	2	6	5	5	5	1	4	5	1	4	5	4	4	3	5	351
3	5	5	5	5	5	5	5	5	5	5	4	5	5	3	4	5	4	5	5	3	5	6	6	6	5	5	5	5	5	5	4	5	4	5	352
6	6	5	6	6	6	6	4	6	5	5	1	2	5	6	6	2	5	6	6	4	5	6	6	6	5	6	6	0	0	2	5	5	5	6	353
4	4	4	4	4	4	4	4	4	4	4	6	4	5	4	4	4	6	5	4	4	4	6	4	4	4	4	4	4	4	4	4	4	6	4	354
2	4	4	1	1	2	2	2	5	4	4	2	2	2	2	2	1	5	5	5	6	0	4	0	0	0	5	2	2	2	4	4	4	5	5	355
5	5	5	5	5	4	4	4	4	5	5	5	5	5	5	5	5	5	5	5	5	4	4	2	6	6	4	1	5	1	4	4	4	2	3	356
3	5	6	3	4	0	1	0	0	5	1	3	4	5	0	3	5	2	0	4	5	6	4	6	6	6	4	4	3	1	4	4	1	5	5	357
6	6	6	6	6	6	6	6	6	6	6	6	6	6	6	5	5	5	5	5	5	6	5	6	6	6	6	6	5	6	6	6	6	6	6	358
6	6	6	6	6	6	4	6	5	6	6	6	6	6	5	6	5	5	4	2	6	0	5	2	0	0	6	6	2	6	6	6	5	6	6	359
4	5	4	5	5	0	4	1	3	4	0	2	3	5	4	2	4	4	5	5	6	6	4	6	6	6	4	6	3	4	4	4	4	3	4	360
0	3	0	0	0	5	5	6	5	0	0	0	0	1	5	2	0	3	3	5	5	5	5	6	6	6	2	3	0	0	3	4	4	1	4	361
0	2	6	2	3	2	0	0	1	4	0	1	0	5	0	3	2	0	1	1	0	1	5	0	4	0	4	4	0	2	0	1	0	4	3	362
4	4	4	4	4	3	4	4	4	4	4	4	4	5	3	4	3	4	4	5	4	4	5	4	4	4	5	5	4	4	4	6	6	5	5	363
1	1	1	1	1	1	3	1	1	1	6	3	6	1	1	3	1	1	6	3	6	6	1	6	6	1	1	6	1	3	6	3	4	6	6	364
0	3	2	2	2	0	4	2	2	4	4	4	3	3	0	2	2	2	2	2	2	2	2	1	1	2	2	0	2	0	2	3	2	3	3	365
6	6	6	6	6	2	4	2	4	6	2	3	3	4	5	4	5	6	2	5	4	6	5	5	6	6	5	6	4	5	5	5	5	5	4	366
5	4	4	4	4	3	1	3	5	5	6	5	6	5	5	5	5	5	5	4	4	6	5	5	6	5	5	5	6	5	6	5	5	4	5	367
0	0	6	3	3	2	3	1	1	4	2	1	5	4	1	4	5	3	3	3	4	5	6	6	6	4	3	5	0	4	5	4	3	3	4	368
1	2	2	1	1	2	5	4	2	1	4	4	4	2	2	1	2	2	4	2	3	3	4	2	2	2	2	2	2	2	2	4	4	5	2	369
3	1	2	1	0	0	4	1	3	3	3	3	3	2	2	2	5	3	3	2	3	1	4	3	4	0	3	1	4	4	4	4	4	4	5	370
3	6	2	6	6	4	4	4	4	4	4	4	4	4	4	5	6	5	5	5	5	4	5	6	4	5	4	4	4	4	4	4	4	5	4	371
3	4	4	5	4	4	4	4	4	4	4	4	4	4	4	2	4	5	4	4	4	2	6	4	5	4	4	4	4	5	5	5	4	5	4	372
4	4	4	4	4	4	4	4	4	4	4	4	4	4	4	4	4	4	4	4	4	4	4	4	4	4	4	4	4	4	4	4	4	4	4	373
2	5	4	5	4	0	0	0	0	4	5	1	5	2	2	5	1	1	0	5	4	4	5	2	4	2	6	5	5	4	4	2	1	2	5	374
4	4	4	4	4	4	4	5	5	4	4	5	4	5	4	4	4	4	4	4	4	5	6	6	6	6	1	4	4	4	4	4	4	4	4	375
4	5	3	1	3	0	0	0	0	5	4	4	4	4	5	5	4	4	2	2	3	4	5	5	5	4	5	4	4	4	5	5	5	5	5	376
5	5	5	5	5	5	5	4	5	4	4	4	4	5	5	3	5	5	5	5	5	6	5	5	5	5	5	5	5	4	5	5	5	5	5	377
2	2	3	2	2	2	3	2	1	3	5	3	4	3	2	3	3	1	2	0	3	2	3	2	2	3	3	3	3	4	4	2	1	3	3	378
5	2	2	2	1	4	4	5	4	4	3	4	5	4	4	5	5	4	4	4	4	5	5	5	5	4	4	4	4	5	5	4	4	5	4	379
6	5	1	2	4	4	5	4	2	4	5	6	6	6	6	2	5	6	6	0	6	4	2	6	6	0	5	4	4	4	4	4	4	4	4	380
4	6	6	5	6	0	3	1	1	2	4	3	3	4	3	5	4	5	4	2	5	5	5	5	5	3	3	3	3	4	6	5	5	3	4	381
5	4	4	2	4	2	4	4	4	4	1	1	3	4	4	4	5	5	4	5	3	4	5	4	4	4	4	4	1	4	4	4	4	3	4	382
4	5	6	5	6	4	4	5	4	4	4	4	4	4	4	4	4	5	6	4	5	4	4	5	5	5	4	4	5	5	4	2	2	4	4	383
4	1	6	1	2	4	5	6	3	3	4	6	5	3	3	4	3	3	2	2	5	4	4	4	4	2	6	6	4	5	5	5	6	6	3	384
1	0	0	0	0	2	5	5	5	6	5	5	5	5	5	2	0	0	1	5	5	5	1	1	1	0	4	4	4	4	4	0	1	4	2	385
3	3	1	0	3	1	1	1	1	5	6	3	4	3	2	2	1	1	0	1	1	1	4	5	4	4	5	5	2	2	3	1	1	3	3	386
1	3	2	3	3	2	1	3	1	1	1	1	5	2	1	1	0	0	1	1	6	6	6	4	1	6	5	5	0	2	4	3	3	0	6	387
3	5	5	4	2	2	1	0	1	4	5	6	5	4	4	4	5	1	1	3	6	4	5	5	4	4	2	5	1	1	5	4	4	4	5	388
3	3	3	3	3	1	1	1	1	3	2	4	6	3	3	3	5	5	6	6	3	0	4	5	5	0	0	0	0	0	0	4	3	6	3	389
4	1	2	1	1	1	2	1	1	4	4	4	4	4	4	4	4	4	4	4	4	4	3	4	3	2	4	4	4	4	4	4	3	5	4	390
4	4	4	4	4	1	1	1	1	2	4	1	3	2	3	6	5	4	4	4	4	6	6	6	6	5	5	5	4	2	1	5	5	4	4	391
0	5	5	1	1	2	3	3	1	5	6	5	5	5	0	1	1	1	1	3	4	4	4	4	2	3	1	1	0	1	0	3	4	4	6	392
1	3	2	1	1	0	1	0	1	1	2	0	2	3	1	1	0	0	0	1	2	2	4	6	6	3	0	1	0	3	2	4	1	3	3	393
6	6	6	4	6	6	6	6	6	4	6	4	4	1	4	6	6	6	6	6	6	6	6	6	6	6	4	6	6	4	6	6	4	6	6	394
2	5	5	5	5	4	4	1	3	5	5	5	4	4	2	1	3	4	1	5	5	5	5	4	5	2	5	5	4	5	5	1	1	4	4	395
4	4	4	4	4	1	4	1	1	5	5	4	4	5	5	5	5	5	5	5	4	4	4	1	4	4	5	5	5	5	4	5	5	5	5	396
1	3	0	1	0	5	5	5	4	4	5	5	5	5	1	0	1	0	0	0	0	1	4	4	4	0	4	3	0	1	3	3	3	1	2	397
3	4	4	3	3	1	4	0	1	3	2	2	3	3	3	1	4	1	1	3	3	2	4	1	4	0	0	3	3	3	3	2	2	1	5	398
5	4	5	5	4	5	5	4	4	5	5	4	4	5	5	4	4	4	5	5	5	5	4	6	6	6	4	4	3	4	4	4	4	5	4	399
3	5	4	5	5	3	3	2	2	3	5	2	3	3	2	3	4	3	3	3	4	5	3	5	5	4	4	4	2	3	4	3	3	4	5	400
4	5	5	5	5	5	5	5	5	5	3	3	4	5	4	4	3	3	4	3	5	4	4	6	6	5	4	4	5	6	5	5	4	5	5	401
4	5	4	4	3	2	3	3	2	5	5	4	4	5	4	3	4	4	4	2	4	4	6	6	5	4	4	5	1	5	4	3	4	4	4	402
6	6	4	5	5	6	4	5	4	6	6	6	6	6	6	5	1	6	5	4	3	6	6	6	6	1	6	6	5	2	6	5	5	6	5	403
2	5	2	1	2	2	4	0	0	4	4	4	4	4	2	2	2	2	2	2	4	0	4	2	4	2	4	4	4	4	4	4	4	3	2	404
4	5	5	4	4	1	1	1	1	5	4	5	4	5	3	5	4	5	5	4	6	5	5	5	5	4	3	4	5	2	3	5	5	4	5	405
6	5	5	4	4	5	5	4	4	6	5	4	4	6	5	5	4	5	5	5	5	5	4	5	5	2	4	5	5	5	4	5	5	5	6	406
1	3	5	3	3	3	3	4	4	4	5	5	5	3	3	1	5	1	1	3	3	3	3	3	6	2	3	6	3	3	3	5	2	5	5	407
2	0	5	2	2	2	2	0	3	0	6	5	1	2	3	0	2	4	3	1	3	2	4	3	0	0	0	1	0	3	2	2	3	2	4	408
3	6	6	6	5	0	1	4	4	6	6	6	6	6	6	4	4	6	4	4	5	5	5	5	5	5	5	5	3	5	5	5	5	5	5	409
5	3	3	2	3	2	3	2	2	4	3	4	3	5	4	3	3	1	1	4	3	3	4	4	4	3	3	4	3	4	3	1	2	3	3	410
3	6	3	3	5	3	3	1	2	3	3	3	4	3	4	3	2	4	4	0	6	3	6	0	2	0	3	5	0	3	3	4	4	4	5	411
5	3	4	3	2	4	3	4	2	2	5	4	4	4	4	4	4	6	4	5	6	2	4	5	5	4	2	4	4	2	3	4	4	4	4	412
4	5	5	5	3	3	1	4	1	3	5	3	3	3	3	5	5	5	6	6	3	3	3	2	1	3	2	2	1	2	3	3	3	5	5	413
0	1	0	0	1	0	1	0	4	1	0	0	0	2	4	0	3	5	0	0	6	4	3	0	1	1	0	3	0	5	0	6	3	4	3	414
5	5	4	5	5	4	2	2	4	6	5	4	4	5	6	4	2	6	4	5	6	4	5	2	5	6	5	6	4	5	4	4	5	2	4	415
3	3	3	1	0	1	3	0	3	3	3	2	3	2	2	2	3	4	3	4	4	3	5	1	5	3	0	0	2	0	0	4	5	5	5	416
4	2	5	4	4	4	2	3	4	5	2	4	4	5	2	4	4	5	2	2	2	6	5	6	6	6	4	4	2	2	5	5	5	5	4	417
6	6	6	6	6	1	5	1	1	6	5	6	5	6	6	1	5	6	5	1	5	6	6	6	6	6	4	4	4	4	4	5	5	5	5	418
5	5	6	4	5	4	4	4	3	6	6	4	4	4	5	5	5	5	5	6	4	5	5	4	6	6	5	6	5	5	5	4	4	5	5	419
4	2	3	3	2	4	4	4	4	4	4	4	4	4	4	4	2	1	2	2	5	5	5	5	5	3	4	3	3	1	4	5	4	4	5	420
1	3	0	0	0	0	1	0	2	1	3	2	4	3	2	2	1	3	1	4	2	0	1	0	0	0	2	2	1	0	6	4	3	5	5	421
3	2	1	1	0	0	2	0	0	3	4	5	5	4	2	2	2	2	2	0	6	0	0	5	3	1	0	0	2	1	3	4	3	4	4	422
6	4	4	2	4	2	2	5	2	5	5	4	2	5	4	5	4	2	4	4	3	1	6	2	4	3	2	5	2	2	4	3	4	3	4	423
3	6	3	3	4	3	3	1	1	5	4	3	3	5	4	3	2	4	1	2	4	4	5	4	3	3	5	5	5	2	5	3	2	2	5	424
5	6	5	5	6	4	6	3	3	3	4	4	5	3	3	3	4	4	4	2	3	3	6	6	6	3	4	3	3	3	4	5	4	4	5	425
4	3	4	3	2	2	4	1	3	4	2	2	3	4	4	5	4	5	5	6	2	3	5	1	6	0	4	4	4	5	4	4	3	3	4	426
5	5	5	5	4	4	4	4	6	4	5	4	5	5	6	4	6	5	4	5	5	6	4	6	4	4	2	5	2	2	2	4	5	6	5	427
4	4	5	4	4	5	5	5	3	5	5	4	4	4	4	5	5	5	4	5	4	5	4	5	5	5	4	4	4	3	4	4	4	4	4	428
5	5	5	5	3	0	0	0	1	5	5	0	5	5	5	5	5	5	1	3	2	5	5	2	4	4	2	2	1	2	4	3	4	5	5	429
1	3	3	1	2	1	1	1	1	1	5	2	6	1	4	1	3	6	2	3	3	3	6	3	3	1	2	3	3	2	3	3	2	3	2	430
1	4	5	3	3	1	1	0	1	1	4	5	4	2	2	2	4	1	0	4	5	2	5	4	2	3	1	4	2	4	0	4	2	5	4	431
1	1	3	1	2	1	2	0	1	2	3	1	1	1	2	2	1	0	1	1	1	0	1	0	1	0	0	0	0	0	0	3	1	4	1	432
3	5	4	5	5	2	4	3	3	5	3	5	5	5	3	1	2	3	3	3	4	4	4	6	4	2	4	4	3	4	4	5	4	5	5	433
3	3	2	3	2	2	4	4	5	4	4	2	3	3	3	2	3	6	3	0	5	4	5	5	2	1	5	5	5	5	6	2	0	2	5	434
2	5	4	5	5	4	6	4	4	4	5	3	4	4	2	2	1	5	5	5	5	6	5	6	6	4	2	4	0	0	4	3	4	3	5	435
1	4	4	4	4	1	4	1	1	1	1	1	1	1	1	1	1	1	6	6	6	6	6	6	6	6	1	4	1	1	1	2	2	1	0	436
3	4	4	5	2	5	5	5	5	5	5	5	5	5	3	3	4	1	3	4	4	6	6	5	5	5	4	4	2	4	4	2	3	3	3	437
3	6	6	4	4	4	4	4	2	4	4	4	5	5	2	2	1	5	5	3	5	4	5	3	3	2	5	6	6	5	4	6	5	5	6	438
5	4	4	4	4	1	1	0	0	5	5	4	5	5	1	4	5	3	3	5	3	1	1	0	0	0	1	0	4	4	5	4	3	4	4	439
6	6	5	6	6	1	0	1	2	1	1	0	3	1	5	6	1	3	1	0	1	5	5	6	6	5	6	6	6	5	5	6	1	1	6	440
4	1	4	0	1	4	4	4	2	4	4	1	4	0	1	5	4	4	4	4	4	2	4	2	4	1	4	4	4	4	4	4	4	4	4	441
4	4	3	4	4	1	3	1	0	5	4	4	4	4	4	4	4	4	2	4	3	5	4	5	5	3	4	5	4	4	4	4	4	4	4	442
6	5	6	6	6	6	6	4	5	6	6	6	6	6	6	2	1	5	2	2	2	6	6	6	6	6	5	5	6	6	5	3	4	3	5	443
6	6	6	5	6	4	4	4	4	5	4	6	6	6	6	6	6	6	5	5	6	3	6	5	5	4	3	3	5	5	3	4	4	4	4	444
6	6	6	6	6	5	5	5	6	3	6	5	6	3	5	5	3	5	5	5	5	5	6	6	6	6	3	6	3	6	6	6	6	5	6	445
3	1	2	1	1	1	2	0	2	2	5	2	2	2	1	3	3	2	4	1	4	4	4	5	6	1	3	5	2	3	5	3	2	3	5	446
4	4	1	5	4	4	5	1	6	4	4	5	6	6	0	5	4	6	6	5	6	6	5	4	6	6	5	3	0	1	4	5	5	4	5	447
3	1	1	1	1	1	6	1	1	5	3	3	3	5	3	3	3	3	0	0	1	0	0	0	0	0	5	5	3	3	5	1	2	2	2	448
0	4	5	5	5	4	6	4	4	3	5	3	4	4	3	4	5	5	5	5	5	5	5	6	6	4	5	5	5	2	2	4	3	5	4	449
5	5	1	1	2	2	2	2	2	5	5	5	5	4	5	1	2	4	1	5	5	1	1	4	4	5	2	2	5	0	5	5	4	1	5	450
3	4	5	5	4	1	3	2	1	1	3	1	3	2	1	2	1	2	1	2	4	4	6	4	4	4	5	5	1	4	5	5	4	5	5	451
4	4	5	5	6	2	5	2	3	4	4	4	5	4	6	1	4	3	3	1	3	4	4	4	6	1	6	4	3	3	5	3	3	3	4	452
5	4	4	3	4	5	4	3	4	4	5	4	5	5	4	4	3	3	4	4	5	5	5	5	5	5	4	4	3	4	4	4	4	5	4	453
0	5	3	3	1	1	0	0	0	2	0	1	1	1	0	0	5	0	0	4	6	1	4	3	5	0	0	0	3	0	5	0	0	5	5	454
6	6	5	5	6	5	4	3	4	5	6	3	4	6	5	4	6	5	5	6	6	6	6	6	4	3	6	4	1	5	3	4	5	6	5	455
5	0	0	0	6	2	4	2	2	4	2	3	4	3	3	4	3	5	6	4	4	6	6	6	6	6	6	6	4	6	5	5	5	5	3	456
4	3	5	4	3	4	5	4	1	6	5	3	3	5	0	0	5	1	0	0	6	4	5	4	4	6	0	0	5	0	0	4	5	6	5	457
2	5	4	3	5	6	4	2	6	6	5	5	5	6	1	2	5	6	1	1	4	4	4	0	0	1	6	6	5	5	6	6	6	6	3	458
4	2	4	2	1	4	5	4	4	4	5	5	5	4	4	4	4	6	4	4	5	5	6	6	6	4	4	2	2	4	5	5	5	5	5	459
2	3	3	3	3	4	5	4	4	3	3	3	4	5	4	3	4	4	2	2	5	5	6	6	6	4	4	4	2	4	4	4	2	3	5	460
5	5	6	4	4	4	6	5	6	3	5	2	4	3	5	3	3	6	5	6	3	5	5	6	6	3	0	0	3	0	1	2	2	0	3	461
5	5	2	3	4	2	3	4	3	5	4	2	3	4	5	4	3	4	3	5	4	5	4	4	4	3	3	6	2	3	4	4	3	5	4	462
1	6	5	4	3	0	0	0	0	5	4	5	4	5	1	0	1	0	1	2	1	3	2	5	5	6	1	2	0	1	1	4	4	5	5	463
0	3	2	1	2	1	2	2	2	3	0	4	0	0	0	2	3	5	1	5	3	6	4	6	6	2	3	3	0	3	5	2	5	5	4	464
6	5	6	3	5	6	6	4	6	6	5	0	5	6	4	6	6	6	5	6	6	5	6	3	4	1	6	3	3	6	5	5	5	3	6	465
6	6	2	2	0	0	3	0	1	3	5	6	5	2	3	2	3	6	4	6	6	2	4	0	6	3	3	2	3	3	6	3	3	3	2	466
6	3	3	2	2	6	6	6	6	6	6	6	6	4	6	5	4	6	6	6	3	6	6	6	6	4	3	5	6	3	4	4	4	4	5	467
2	4	4	5	4	5	4	5	5	4	4	4	4	2	5	2	1	4	6	1	1	4	6	6	6	6	4	4	2	4	4	4	4	1	4	468
3	6	4	4	4	2	4	4	4	4	4	4	4	4	4	4	4	4	4	4	4	4	4	4	4	4	4	4	4	4	4	4	4	4	4	469
4	6	3	4	4	3	4	2	2	4	4	4	5	4	4	1	4	4	3	4	4	3	5	6	6	2	3	4	4	4	3	4	4	4	5	470
3	3	5	2	1	6	5	4	6	6	6	3	5	6	4	4	6	2	1	0	5	3	3	3	6	3	3	5	6	6	5	4	6	6	6	471
2	6	2	5	4	6	5	1	5	4	5	4	5	4	4	5	4	6	5	2	5	6	5	6	6	4	4	4	0	2	5	5	5	4	5	472
0	0	0	0	0	6	0	0	0	4	3	3	2	4	4	3	3	5	6	4	4	4	3	5	6	4	5	5	1	4	5	2	2	3	5	473
4	4	3	3	3	0	0	0	1	4	2	2	2	4	4	2	4	3	3	3	4	2	4	6	6	3	1	2	0	1	5	3	3	3	4	474
3	4	2	1	3	0	1	0	0	2	3	3	3	3	3	2	2	2	2	2	4	2	2	3	2	3	0	0	0	0	0	5	4	4	6	475
3	4	4	3	4	2	4	1	2	2	0	0	5	4	1	1	4	4	5	4	5	5	4	3	5	5	3	4	5	1	2	3	4	3	5	476
5	5	4	5	5	5	4	4	4	5	6	5	5	5	4	5	5	4	4	4	5	6	6	6	6	6	6	6	6	6	6	5	6	5	6	477
4	5	6	2	5	6	6	6	6	4	6	5	6	6	3	6	6	5	6	3	6	4	3	6	6	0	0	6	0	0	0	5	5	5	6	478
6	4	4	3	3	0	0	0	0	5	2	4	2	5	5	5	3	6	5	4	4	4	5	4	5	3	5	6	2	4	5	3	5	5	5	479
5	6	4	4	4	2	2	2	4	6	4	4	4	4	4	0	0	4	4	4	4	3	0	4	4	5	4	4	0	0	4	4	5	4	4	480
0	0	0	0	0	0	0	0	0	0	0	0	0	0	0	0	0	0	0	0	0	0	0	0	0	0	0	0	0	0	0	0	0	0	0	481
5	4	3	3	4	5	4	6	3	5	5	5	5	6	5	4	4	4	3	4	3	4	5	4	4	6	4	5	2	5	5	5	4	4	3	482
3	1	1	2	2	1	3	1	1	5	2	4	3	4	3	4	4	4	3	2	4	3	4	2	1	1	3	0	1	1	4	5	4	3	5	483
3	1	3	3	3	5	5	5	6	5	3	4	5	5	2	3	2	3	2	1	2	2	4	5	5	0	1	4	3	1	3	3	3	4	4	484
5	2	2	2	2	3	5	5	2	5	5	5	5	5	5	5	5	5	2	2	5	5	5	5	5	0	5	5	5	5	5	5	5	5	5	485
0	0	0	0	0	1	1	1	0	0	6	6	6	0	0	3	6	4	1	4	6	0	6	1	1	1	0	0	1	1	2	4	4	4	3	486
4	4	3	3	3	4	6	4	4	5	6	2	2	6	3	4	4	4	4	4	4	6	6	3	6	6	6	6	5	2	6	1	2	2	6	487
0	3	4	3	3	3	1	0	0	0	3	3	4	1	0	0	3	1	2	5	5	4	5	5	6	4	4	4	1	2	4	5	5	4	5	488
6	4	4	4	5	6	3	5	4	5	4	4	4	5	5	2	2	5	5	2	4	5	5	6	5	4	5	5	3	4	5	2	3	3	5	489
4	5	2	5	4	4	5	0	2	4	5	2	4	5	4	4	3	2	1	1	5	6	2	4	1	2	1	2	0	0	5	1	2	2	1	490
2	1	0	0	0	2	5	0	4	3	1	0	0	5	5	0	2	3	1	0	5	4	3	5	6	3	0	6	1	3	3	5	5	6	5	491
5	6	5	3	3	5	3	5	3	6	6	5	6	5	5	3	5	3	6	0	5	6	6	6	6	6	3	6	6	6	6	5	5	5	3	492
3	1	1	6	3	5	5	4	4	1	3	5	2	1	1	1	3	2	3	3	6	2	5	6	6	1	3	3	2	0	3	6	4	3	6	493
4	1	1	1	1	2	4	2	2	4	5	4	5	5	5	4	2	5	4	4	6	2	4	5	6	4	2	4	4	2	4	4	4	4	5	494
3	3	3	3	3	3	5	3	3	5	6	5	5	5	5	3	6	6	6	6	5	3	5	3	5	1	5	5	5	5	5	3	2	3	3	495
3	0	5	0	0	4	6	2	2	5	3	2	4	5	2	5	2	1	2	2	2	5	4	4	6	3	6	6	6	6	6	3	2	2	5	496
2	5	0	1	1	0	1	0	0	4	3	0	2	1	0	0	0	0	0	0	3	1	6	6	6	1	5	5	5	6	5	0	0	0	5	497
3	2	2	2	2	3	4	2	2	4	4	3	3	4	4	3	4	4	4	4	3	4	3	5	5	5	4	4	2	4	5	4	4	3	5	498
5	4	2	1	1	4	4	5	4	5	5	4	4	5	5	3	3	4	4	3	5	5	5	6	5	6	5	4	4	4	5	1	3	2	6	499
6	5	4	4	5	5	1	5	4	6	4	4	2	6	1	5	5	6	6	4	5	1	5	5	4	1	4	4	2	5	2	4	5	2	4	500
2	5	2	0	3	0	1	0	0	4	4	5	2	4	2	0	0	2	1	0	4	0	2	0	5	1	0	1	1	0	1	0	0	4	5	501
4	5	6	2	4	0	0	0	0	3	4	5	4	2	5	5	6	5	4	5	3	4	5	3	3	0	5	4	5	6	5	6	4	5	4	502
5	5	4	3	4	4	3	3	2	4	5	2	5	4	4	0	1	0	0	0	1	3	5	2	1	0	4	5	0	2	5	2	0	5	4	503
1	2	2	1	1	3	3	4	0	0	2	2	0	1	0	1	2	2	2	2	3	1	3	0	0	0	2	2	3	2	2	2	2	0	5	504
4	6	4	6	6	2	4	0	2	6	5	5	5	6	5	1	4	6	4	4	4	0	2	2	2	0	4	4	4	4	4	2	4	4	4	505
4	4	4	2	3	4	4	4	4	4	4	2	4	4	2	0	4	4	1	4	4	4	5	6	5	3	3	3	2	3	3	3	3	4	3	506
1	3	2	4	3	0	0	2	3	3	5	3	3	1	3	0	1	1	3	1	4	0	3	3	0	1	3	3	4	0	4	1	1	5	3	507
5	3	3	3	2	5	5	5	6	4	5	4	5	4	4	5	5	5	5	5	5	4	5	5	5	5	5	5	4	4	4	5	5	5	5	508
4	3	4	2	0	5	6	4	4	6	4	5	5	5	3	4	4	4	3	4	3	3	6	5	3	3	4	6	3	6	6	3	3	3	4	509
5	4	4	4	4	4	4	4	5	5	3	4	4	4	3	5	2	4	6	2	6	5	6	6	6	6	5	6	6	4	6	5	2	4	6	510
3	3	1	3	3	3	2	1	0	1	4	5	1	1	0	1	0	0	0	0	4	2	4	5	4	1	0	3	0	1	3	2	1	2	1	511
1	1	1	1	1	3	3	1	0	3	4	4	4	4	3	3	3	2	3	2	4	4	4	4	5	1	3	5	3	3	4	3	4	3	5	512
0	5	5	5	5	5	4	4	2	5	5	5	4	5	1	5	3	4	4	5	5	5	5	5	5	5	5	2	0	1	5	5	5	5	5	513
6	6	6	5	5	1	4	1	5	6	5	5	5	5	6	4	6	5	6	5	5	4	4	5	5	5	5	5	1	5	5	5	5	5	6	514
5	5	5	4	4	1	1	3	3	4	5	4	5	4	4	5	3	4	5	5	6	4	4	5	3	5	5	5	5	5	4	5	5	5	5	515
1	2	1	1	3	0	2	0	0	4	4	4	2	1	1	1	3	2	0	1	5	0	6	0	4	0	0	4	0	3	4	0	0	0	2	516
4	6	0	5	0	5	4	3	6	6	6	6	3	5	2	1	5	5	5	4	6	4	5	6	6	2	3	3	5	2	5	3	3	0	5	517
5	5	5	5	5	5	3	1	4	3	3	2	3	3	2	1	1	6	2	1	5	3	6	2	3	0	6	6	0	6	5	3	3	2	5	518
2	1	3	1	3	3	3	3	3	4	3	4	4	3	3	3	4	3	2	3	4	4	5	4	4	4	3	4	2	3	4	4	3	4	4	519
6	2	1	2	4	4	1	2	3	1	4	2	4	1	2	1	0	2	2	1	4	2	5	6	5	2	1	1	0	1	1	2	1	3	3	520
1	3	1	3	4	1	4	1	1	5	0	0	5	3	4	3	4	4	4	5	5	4	5	5	5	6	4	4	4	4	4	3	4	3	5	521
2	3	3	3	2	3	3	2	1	2	3	2	3	2	2	2	1	3	2	3	3	1	3	3	3	2	3	3	3	4	3	3	3	3	3	522
3	5	5	5	4	4	5	2	3	1	3	4	4	1	3	4	4	3	4	5	5	3	5	5	4	3	4	4	3	3	5	5	5	5	5	523
2	2	3	2	1	3	4	3	2	2	4	5	3	2	0	0	2	2	3	6	6	4	5	6	6	2	4	4	2	4	4	2	3	1	3	524
1	6	1	1	1	2	5	1	1	5	6	5	5	5	1	1	5	5	5	1	4	5	4	4	5	1	2	0	5	0	2	1	1	1	5	525
5	6	4	4	6	2	5	2	2	5	4	5	5	5	5	4	2	5	2	4	6	5	5	6	6	6	2	5	5	5	4	4	4	4	5	526
5	6	4	4	4	5	5	5	5	5	5	5	5	6	6	6	5	5	5	5	5	5	6	6	6	6	4	4	2	4	4	4	4	4	5	527
4	3	4	4	2	3	4	3	2	4	5	5	5	4	4	4	6	6	6	6	6	5	5	6	6	3	6	6	3	6	6	5	5	4	5	528
0	4	1	4	5	0	2	3	0	0	3	4	3	3	0	4	4	3	1	1	3	3	4	5	4	2	4	4	3	4	5	4	4	4	4	529
2	1	1	1	1	1	1	0	0	3	3	4	4	3	3	2	2	1	3	3	3	4	5	5	6	1	3	3	5	4	5	4	3	5	6	530
2	4	5	5	5	5	4	4	5	6	6	4	4	2	2	4	6	6	6	5	5	6	6	5	6	3	4	5	4	5	4	5	5	0	4	531
4	0	0	0	0	4	4	4	4	4	4	4	4	4	2	1	4	4	4	1	4	4	4	4	4	5	0	4	0	4	0	4	4	6	4	532
6	6	6	6	6	5	3	5	2	5	6	5	5	6	6	4	5	4	3	2	5	6	6	6	6	4	4	5	1	6	4	6	6	5	5	533
4	4	5	1	4	4	4	4	1	5	5	4	4	4	4	5	5	2	1	4	5	5	5	4	5	4	4	4	1	2	2	5	5	5	4	534
6	6	6	6	6	5	6	6	6	5	5	4	5	6	4	3	6	6	5	6	6	5	6	3	6	6	6	6	6	5	5	5	6	6	6	535
6	6	1	6	6	5	6	6	4	5	6	5	6	5	5	6	6	5	6	6	6	4	6	6	6	4	5	6	6	1	6	5	5	6	5	536
1	6	1	3	1	5	6	0	3	5	0	2	2	5	0	1	0	2	1	1	4	1	4	3	1	1	1	0	3	6	0	0	1	0	5	537
5	5	5	1	1	1	1	1	1	5	5	5	5	5	5	3	4	5	4	4	5	5	5	5	5	6	4	4	5	4	4	6	6	5	5	538
1	4	1	2	2	4	5	2	1	4	4	5	5	5	5	4	3	4	4	4	5	4	5	4	4	5	4	4	4	4	4	5	1	2	4	539
3	6	0	4	4	0	0	0	0	5	0	0	1	6	0	2	2	6	6	0	3	4	6	4	5	3	0	5	3	5	6	0	1	0	6	540
1	0	0	0	0	1	3	3	4	2	2	2	2	2	2	6	2	4	4	4	1	5	5	4	4	5	0	0	3	0	4	6	6	6	1	541
5	6	4	6	6	6	6	6	6	5	6	4	5	4	5	5	5	5	5	5	4	5	5	5	5	6	5	5	4	5	5	6	6	6	6	542
2	6	6	6	6	0	1	3	0	0	3	1	3	0	0	1	1	1	2	5	6	6	5	6	5	6	3	5	3	5	3	5	6	6	6	543
1	6	5	5	5	1	1	1	1	5	5	5	5	5	1	0	0	0	0	0	5	5	6	0	0	5	0	5	5	0	0	5	0	5	5	544
5	6	6	6	6	6	5	5	5	5	6	5	6	5	5	5	5	5	6	5	5	1	6	6	6	6	0	0	0	5	6	5	5	5	6	545
3	3	3	3	2	3	3	3	3	0	1	1	3	0	0	3	3	2	5	5	5	0	0	0	0	0	1	5	4	1	2	5	5	2	2	546
5	6	5	6	6	4	5	3	5	5	5	5	5	4	4	4	5	5	6	5	5	6	6	5	6	4	4	4	5	6	3	6	6	6	5	547
6	6	6	6	6	5	5	6	6	5	5	5	4	6	5	1	1	1	5	6	5	5	5	6	6	6	6	6	6	6	5	5	4	6	5	548
5	6	6	6	6	4	4	4	4	6	4	4	5	6	4	4	4	5	5	5	4	4	6	6	6	6	4	6	4	5	6	4	4	5	5	549
3	3	3	1	1	1	1	0	0	6	6	5	6	6	3	4	5	5	2	4	5	5	6	5	6	3	3	3	0	3	3	5	4	3	3	550
5	5	4	1	1	1	5	1	1	5	3	0	5	5	6	1	1	0	0	0	3	1	4	2	4	3	5	5	3	2	2	4	3	2	5	551
6	6	6	6	6	4	5	3	4	5	6	5	5	5	6	5	6	6	5	6	4	5	6	6	6	5	5	4	4	3	5	6	5	6	6	552
1	6	6	6	5	0	1	0	0	4	4	4	4	4	1	4	5	6	6	6	4	0	5	6	5	1	4	4	3	4	4	5	4	4	1	553
6	3	3	3	3	4	4	4	4	5	5	5	5	5	5	5	5	5	5	5	5	4	5	6	6	5	0	0	2	0	5	5	5	5	5	554
5	5	5	5	5	5	5	5	1	3	5	5	5	3	5	5	5	5	5	5	5	5	5	5	5	1	5	5	5	5	3	3	3	5	3	555
4	3	2	1	1	1	5	1	3	5	5	4	5	5	3	4	3	5	3	3	6	5	5	3	3	2	2	4	3	4	3	3	3	3	4	556
3	6	4	3	3	0	4	0	2	4	4	0	3	4	2	0	6	6	0	2	4	4	4	3	6	2	4	5	0	0	4	3	4	3	4	557
4	5	5	5	5	1	1	1	0	5	5	4	4	4	3	2	3	4	3	4	4	5	5	6	6	4	4	4	2	3	4	4	4	3	4	558
0	5	2	6	4	1	1	0	0	1	1	1	1	1	1	0	1	4	0	0	5	4	6	2	6	2	4	4	5	3	0	2	2	1	5	559
3	3	3	3	3	0	5	3	2	3	4	5	4	4	3	0	0	4	0	4	3	4	6	6	6	3	2	5	0	0	2	5	5	4	5	560
6	6	6	6	6	3	4	1	1	4	5	6	5	4	3	5	4	5	6	6	6	6	6	6	6	6	6	6	0	6	4	6	5	6	6	561
4	6	4	4	4	4	4	4	4	1	5	1	4	1	4	5	4	4	1	4	4	4	4	6	4	4	4	4	4	4	4	4	4	4	4	562
3	6	4	3	4	3	4	4	5	4	4	5	5	4	3	3	3	4	4	4	4	4	5	6	5	6	3	4	0	3	3	3	3	5	3	563
3	3	2	3	3	5	5	1	1	6	4	5	4	6	3	5	2	4	6	6	6	6	6	5	4	1	5	5	3	5	5	6	5	6	4	564
5	4	3	2	1	4	3	2	0	5	5	2	3	6	4	2	4	6	1	2	5	4	6	6	6	6	2	3	0	1	5	0	0	3	5	565
3	6	4	3	1	1	1	1	1	5	2	2	2	5	4	0	0	0	0	0	3	5	4	5	5	4	2	3	0	0	4	5	4	3	4	566
4	5	5	5	4	2	1	0	0	2	1	1	1	5	1	1	2	5	1	1	6	1	4	4	4	2	2	2	2	2	2	2	2	2	4	567
3	3	3	3	1	1	2	0	0	3	6	5	6	3	3	0	5	6	6	3	4	6	6	5	6	1	6	6	3	4	5	4	4	5	6	568
6	6	5	6	5	0	1	0	0	6	6	4	6	6	5	0	0	6	0	0	6	0	6	6	6	6	6	6	6	6	6	3	3	0	6	569
3	6	5	5	4	2	4	3	3	5	5	4	4	5	3	0	1	3	2	2	3	0	5	5	5	0	2	3	3	3	3	0	1	0	3	570
3	4	4	4	4	3	4	2	1	4	4	3	4	4	3	3	4	3	3	3	4	4	4	4	4	3	3	4	3	3	3	4	3	4	4	571
4	5	4	4	5	4	4	4	1	6	5	4	5	5	4	5	5	6	4	5	4	4	6	5	5	5	2	4	4	2	5	4	5	4	5	572
5	4	5	5	5	0	4	0	1	5	3	4	6	5	5	2	2	3	3	2	1	2	5	0	6	0	6	6	5	6	6	5	4	4	6	573
4	4	4	2	4	1	1	1	1	4	4	4	3	4	1	1	4	3	1	2	4	4	5	4	6	4	5	5	2	4	4	2	4	4	4	574
2	6	5	5	5	0	5	0	0	3	4	4	4	3	2	1	1	1	1	1	5	6	6	4	6	1	4	4	5	2	4	5	5	5	5	575
4	4	4	5	4	0	0	0	0	5	5	4	4	5	4	3	3	3	3	3	3	3	5	3	4	3	4	4	0	4	4	3	3	4	3	576
4	6	6	6	6	0	5	1	0	4	5	5	5	5	4	2	5	5	4	5	6	1	2	6	6	6	4	5	4	5	4	4	5	2	3	577
3	5	5	5	5	1	1	1	1	2	2	3	2	2	4	0	3	3	1	3	3	4	4	4	4	3	3	5	0	0	3	4	4	4	4	578
4	6	0	1	1	2	4	2	2	5	5	4	6	5	4	1	5	2	6	1	4	1	6	0	4	2	2	4	2	1	3	1	0	4	5	579
1	5	4	1	1	5	4	0	0	5	5	3	5	4	4	0	0	6	6	2	5	1	3	0	0	1	3	3	4	5	2	1	1	0	3	580
6	4	4	5	6	3	4	5	5	5	5	5	5	5	5	5	5	5	5	5	5	6	6	6	6	5	5	5	5	5	5	5	4	5	4	581
3	4	5	3	3	3	3	2	1	4	6	4	1	4	4	2	4	5	3	5	5	5	6	4	5	5	1	3	5	3	1	3	4	5	4	582
5	5	5	5	5	4	4	4	4	5	5	5	5	5	5	4	5	4	4	4	4	4	4	4	5	4	5	5	5	5	5	5	5	5	5	583
5	6	3	4	4	5	3	1	5	3	3	3	5	5	3	3	5	3	5	3	5	5	5	5	5	3	1	4	4	3	4	3	3	5	3	584
4	4	5	4	4	1	3	0	0	4	6	2	3	3	3	1	4	3	1	1	5	4	4	4	4	4	1	4	0	0	1	1	1	0	5	585
5	3	2	2	3	6	5	5	5	5	5	4	4	5	5	5	5	5	5	5	5	5	5	5	5	5	5	5	4	5	5	5	5	4	5	586
