# Supplementary material for: Estimation of Response Styles Using the Multidimensional Nominal Response Model: A Tutorial and Comparison With Sum Scores
Source: Front Psychol. 2020 Feb 6;11:72. doi: 10.3389/fpsyg.2020.00072 (PMC7017717; doi:10.3389/fpsyg.2020.00072)
Supplement: Supplementary file 1 [file Data_Sheet_1.zip › QOL_Calib_1dimERS-irt.txt]

flexMIRT(R) Engine Version 3.51 (64-bit)
Flexible Multilevel Multidimensional Item Response Modeling and Test Scoring
(C) 2013-2017 Vector Psychometric Group, LLC., Chapel Hill, NC, USA

QOL Data
1 dimension + extreme response style

Summary of the Data and Dimensions
   Missing data code        -9
     Number of Items        35
     Number of Cases       586
 # Latent Dimensions         2

Item  Categories       Model          Ta          Tc
   1           7     Nominal     Special       Trend
   2           7     Nominal     Special       Trend
   3           7     Nominal     Special       Trend
   4           7     Nominal     Special       Trend
   5           7     Nominal     Special       Trend
   6           7     Nominal     Special       Trend
   7           7     Nominal     Special       Trend
   8           7     Nominal     Special       Trend
   9           7     Nominal     Special       Trend
  10           7     Nominal     Special       Trend
  11           7     Nominal     Special       Trend
  12           7     Nominal     Special       Trend
  13           7     Nominal     Special       Trend
  14           7     Nominal     Special       Trend
  15           7     Nominal     Special       Trend
  16           7     Nominal     Special       Trend
  17           7     Nominal     Special       Trend
  18           7     Nominal     Special       Trend
  19           7     Nominal     Special       Trend
  20           7     Nominal     Special       Trend
  21           7     Nominal     Special       Trend
  22           7     Nominal     Special       Trend
  23           7     Nominal     Special       Trend
  24           7     Nominal     Special       Trend
  25           7     Nominal     Special       Trend
  26           7     Nominal     Special       Trend
  27           7     Nominal     Special       Trend
  28           7     Nominal     Special       Trend
  29           7     Nominal     Special       Trend
  30           7     Nominal     Special       Trend
  31           7     Nominal     Special       Trend
  32           7     Nominal     Special       Trend
  33           7     Nominal     Special       Trend
  34           7     Nominal     Special       Trend
  35           7     Nominal     Special       Trend

Bock-Aitkin EM Algorithm Control Values
Maximum number of cycles:   500
Convergence criterion:   1.00e-004
Maximum number of M-step iterations:   100
Convergence criterion for iterative M-steps:   1.00e-007
Number of rectangular quadrature points:    49
Minimum, Maximum quadrature points:   -6.00,    6.00
Standard error computation algorithm: Cross-product approximation

Miscellaneous Control Values 
Z tolerance, max. abs. logit value:     50.00
Number of free parameters:   281
Number of cycles completed:   144
Number of processor cores used:    6
  Parallelization granularity: Fine (may be more optimal for high dimensionality)
Maximum parameter change (P#):  0.000099453 (  244)

Processing times (in seconds)
E-step computations:     10.82
M-step computations:     20.53
Standard error computations:     14.32
Goodness-of-fit statistics:      0.33
Total:      46.00

Output Files
Text results and control parameters: QOL_Calib_1dimERS-irt.txt
Text parameter estimate file: QOL_Calib_1dimERS-prm.txt

Convergence and Numerical Stability
flexMIRT(R) engine status: Normal termination
First-order test: Convergence criteria satisfied
Condition number of information matrix: 3030.6925
Second-order test: Solution is a possible local maximum

*** Random effects calibration in Group 1: Group1

QOL Data
1 dimension + extreme response style

Nominal Model Slopes for Items for Group 1: Group1
    Item               Label   P#    a  1    s.e.   P#    a  2    s.e.
       1                  y1    1    0.80    0.10    2    1.68    0.27
       2                  y2    9    0.46    0.08   10    1.03    0.20
       3                  y3   17    0.49    0.07   18    1.49    0.29
       4                  y4   25    0.59    0.09   26    1.67    0.35
       5                  y5   33    0.66    0.11   34    1.30    0.29
       6                  y6   41    0.47    0.07   42    1.35    0.28
       7                  y7   49    0.37    0.07   50    1.23    0.31
       8                  y8   57    0.53    0.08   58    1.36    0.30
       9                  y9   65    0.47    0.07   66    1.35    0.26
      10                 y10   73    0.42    0.06   74    1.30    0.26
      11                 y11   81    0.48    0.08   82    1.95    0.35
      12                 y12   89    0.42    0.08   90    1.70    0.32
      13                 y13   97    0.52    0.09   98    1.89    0.34
      14                 y14  105    0.57    0.08  106    1.69    0.31
      15                 y15  113    0.65    0.10  114    1.58    0.33
      16                 y16  121    0.69    0.09  122    1.89    0.32
      17                 y17  129    0.54    0.07  130    1.55    0.34
      18                 y18  137    0.60    0.08  138    1.57    0.27
      19                 y19  145    0.66    0.10  146    1.70    0.29
      20                 y20  153    0.55    0.08  154    1.73    0.34
      21                 y21  161    0.42    0.07  162    1.39    0.23
      22                 y22  169    0.56    0.08  170    1.18    0.21
      23                 y23  177    0.42    0.07  178    0.91    0.19
      24                 y24  185    0.44    0.07  186    1.25    0.24
      25                 y25  193    0.50    0.08  194    1.30    0.24
      26                 y26  201    0.36    0.05  202    1.03    0.19
      27                 y27  209    0.49    0.08  210    1.87    0.39
      28                 y28  217    0.56    0.09  218    1.73    0.31
      29                 y29  225    0.33    0.05  226    1.56    0.29
      30                 y30  233    0.46    0.07  234    1.73    0.34
      31                 y31  241    0.56    0.09  242    1.97    0.36
      32                 y32  249    0.60    0.09  250    1.81    0.35
      33                 y33  257    0.73    0.11  258    1.40    0.30
      34                 y34  265    0.52    0.07  266    1.58    0.32
      35                 y35  273    0.39    0.07  274    1.34    0.27

Nominal Model Scoring Function Contrasts under Dimension 1 for Items for Group 1: Group1
    Item               Label Contrasts   P# alpha  1    s.e.   P# alpha  2    s.e.   P# alpha  3    s.e.   P# alpha  4    s.e.   P# alpha  5    s.e.   P# alpha  6    s.e.
       1                  y1   Special          1.00    ----          0.00    ----          0.00    ----          0.00    ----          0.00    ----          0.00    ----
       2                  y2   Special          1.00    ----          0.00    ----          0.00    ----          0.00    ----          0.00    ----          0.00    ----
       3                  y3   Special          1.00    ----          0.00    ----          0.00    ----          0.00    ----          0.00    ----          0.00    ----
       4                  y4   Special          1.00    ----          0.00    ----          0.00    ----          0.00    ----          0.00    ----          0.00    ----
       5                  y5   Special          1.00    ----          0.00    ----          0.00    ----          0.00    ----          0.00    ----          0.00    ----
       6                  y6   Special          1.00    ----          0.00    ----          0.00    ----          0.00    ----          0.00    ----          0.00    ----
       7                  y7   Special          1.00    ----          0.00    ----          0.00    ----          0.00    ----          0.00    ----          0.00    ----
       8                  y8   Special          1.00    ----          0.00    ----          0.00    ----          0.00    ----          0.00    ----          0.00    ----
       9                  y9   Special          1.00    ----          0.00    ----          0.00    ----          0.00    ----          0.00    ----          0.00    ----
      10                 y10   Special          1.00    ----          0.00    ----          0.00    ----          0.00    ----          0.00    ----          0.00    ----
      11                 y11   Special          1.00    ----          0.00    ----          0.00    ----          0.00    ----          0.00    ----          0.00    ----
      12                 y12   Special          1.00    ----          0.00    ----          0.00    ----          0.00    ----          0.00    ----          0.00    ----
      13                 y13   Special          1.00    ----          0.00    ----          0.00    ----          0.00    ----          0.00    ----          0.00    ----
      14                 y14   Special          1.00    ----          0.00    ----          0.00    ----          0.00    ----          0.00    ----          0.00    ----
      15                 y15   Special          1.00    ----          0.00    ----          0.00    ----          0.00    ----          0.00    ----          0.00    ----
      16                 y16   Special          1.00    ----          0.00    ----          0.00    ----          0.00    ----          0.00    ----          0.00    ----
      17                 y17   Special          1.00    ----          0.00    ----          0.00    ----          0.00    ----          0.00    ----          0.00    ----
      18                 y18   Special          1.00    ----          0.00    ----          0.00    ----          0.00    ----          0.00    ----          0.00    ----
      19                 y19   Special          1.00    ----          0.00    ----          0.00    ----          0.00    ----          0.00    ----          0.00    ----
      20                 y20   Special          1.00    ----          0.00    ----          0.00    ----          0.00    ----          0.00    ----          0.00    ----
      21                 y21   Special          1.00    ----          0.00    ----          0.00    ----          0.00    ----          0.00    ----          0.00    ----
      22                 y22   Special          1.00    ----          0.00    ----          0.00    ----          0.00    ----          0.00    ----          0.00    ----
      23                 y23   Special          1.00    ----          0.00    ----          0.00    ----          0.00    ----          0.00    ----          0.00    ----
      24                 y24   Special          1.00    ----          0.00    ----          0.00    ----          0.00    ----          0.00    ----          0.00    ----
      25                 y25   Special          1.00    ----          0.00    ----          0.00    ----          0.00    ----          0.00    ----          0.00    ----
      26                 y26   Special          1.00    ----          0.00    ----          0.00    ----          0.00    ----          0.00    ----          0.00    ----
      27                 y27   Special          1.00    ----          0.00    ----          0.00    ----          0.00    ----          0.00    ----          0.00    ----
      28                 y28   Special          1.00    ----          0.00    ----          0.00    ----          0.00    ----          0.00    ----          0.00    ----
      29                 y29   Special          1.00    ----          0.00    ----          0.00    ----          0.00    ----          0.00    ----          0.00    ----
      30                 y30   Special          1.00    ----          0.00    ----          0.00    ----          0.00    ----          0.00    ----          0.00    ----
      31                 y31   Special          1.00    ----          0.00    ----          0.00    ----          0.00    ----          0.00    ----          0.00    ----
      32                 y32   Special          1.00    ----          0.00    ----          0.00    ----          0.00    ----          0.00    ----          0.00    ----
      33                 y33   Special          1.00    ----          0.00    ----          0.00    ----          0.00    ----          0.00    ----          0.00    ----
      34                 y34   Special          1.00    ----          0.00    ----          0.00    ----          0.00    ----          0.00    ----          0.00    ----
      35                 y35   Special          1.00    ----          0.00    ----          0.00    ----          0.00    ----          0.00    ----          0.00    ----

Nominal Model Scoring Function Values (s) under Dimension 1 for Group 1: Group1
    Item               Label     s  1     s  2     s  3     s  4     s  5     s  6     s  7
       1                  y1     0.00     1.00     2.00     3.00     4.00     5.00     6.00
       2                  y2     0.00     1.00     2.00     3.00     4.00     5.00     6.00
       3                  y3     0.00     1.00     2.00     3.00     4.00     5.00     6.00
       4                  y4     0.00     1.00     2.00     3.00     4.00     5.00     6.00
       5                  y5     0.00     1.00     2.00     3.00     4.00     5.00     6.00
       6                  y6     0.00     1.00     2.00     3.00     4.00     5.00     6.00
       7                  y7     0.00     1.00     2.00     3.00     4.00     5.00     6.00
       8                  y8     0.00     1.00     2.00     3.00     4.00     5.00     6.00
       9                  y9     0.00     1.00     2.00     3.00     4.00     5.00     6.00
      10                 y10     0.00     1.00     2.00     3.00     4.00     5.00     6.00
      11                 y11     0.00     1.00     2.00     3.00     4.00     5.00     6.00
      12                 y12     0.00     1.00     2.00     3.00     4.00     5.00     6.00
      13                 y13     0.00     1.00     2.00     3.00     4.00     5.00     6.00
      14                 y14     0.00     1.00     2.00     3.00     4.00     5.00     6.00
      15                 y15     0.00     1.00     2.00     3.00     4.00     5.00     6.00
      16                 y16     0.00     1.00     2.00     3.00     4.00     5.00     6.00
      17                 y17     0.00     1.00     2.00     3.00     4.00     5.00     6.00
      18                 y18     0.00     1.00     2.00     3.00     4.00     5.00     6.00
      19                 y19     0.00     1.00     2.00     3.00     4.00     5.00     6.00
      20                 y20     0.00     1.00     2.00     3.00     4.00     5.00     6.00
      21                 y21     0.00     1.00     2.00     3.00     4.00     5.00     6.00
      22                 y22     0.00     1.00     2.00     3.00     4.00     5.00     6.00
      23                 y23     0.00     1.00     2.00     3.00     4.00     5.00     6.00
      24                 y24     0.00     1.00     2.00     3.00     4.00     5.00     6.00
      25                 y25     0.00     1.00     2.00     3.00     4.00     5.00     6.00
      26                 y26     0.00     1.00     2.00     3.00     4.00     5.00     6.00
      27                 y27     0.00     1.00     2.00     3.00     4.00     5.00     6.00
      28                 y28     0.00     1.00     2.00     3.00     4.00     5.00     6.00
      29                 y29     0.00     1.00     2.00     3.00     4.00     5.00     6.00
      30                 y30     0.00     1.00     2.00     3.00     4.00     5.00     6.00
      31                 y31     0.00     1.00     2.00     3.00     4.00     5.00     6.00
      32                 y32     0.00     1.00     2.00     3.00     4.00     5.00     6.00
      33                 y33     0.00     1.00     2.00     3.00     4.00     5.00     6.00
      34                 y34     0.00     1.00     2.00     3.00     4.00     5.00     6.00
      35                 y35     0.00     1.00     2.00     3.00     4.00     5.00     6.00

Nominal Model Scoring Function Contrasts under Dimension 2 for Items for Group 1: Group1
    Item               Label Contrasts   P# alpha  1    s.e.   P# alpha  2    s.e.   P# alpha  3    s.e.   P# alpha  4    s.e.   P# alpha  5    s.e.   P# alpha  6    s.e.
       1                  y1   Special          1.00    ----          0.00    ----          0.00    ----          0.00    ----          0.00    ----          0.00    ----
       2                  y2   Special          1.00    ----          0.00    ----          0.00    ----          0.00    ----          0.00    ----          0.00    ----
       3                  y3   Special          1.00    ----          0.00    ----          0.00    ----          0.00    ----          0.00    ----          0.00    ----
       4                  y4   Special          1.00    ----          0.00    ----          0.00    ----          0.00    ----          0.00    ----          0.00    ----
       5                  y5   Special          1.00    ----          0.00    ----          0.00    ----          0.00    ----          0.00    ----          0.00    ----
       6                  y6   Special          1.00    ----          0.00    ----          0.00    ----          0.00    ----          0.00    ----          0.00    ----
       7                  y7   Special          1.00    ----          0.00    ----          0.00    ----          0.00    ----          0.00    ----          0.00    ----
       8                  y8   Special          1.00    ----          0.00    ----          0.00    ----          0.00    ----          0.00    ----          0.00    ----
       9                  y9   Special          1.00    ----          0.00    ----          0.00    ----          0.00    ----          0.00    ----          0.00    ----
      10                 y10   Special          1.00    ----          0.00    ----          0.00    ----          0.00    ----          0.00    ----          0.00    ----
      11                 y11   Special          1.00    ----          0.00    ----          0.00    ----          0.00    ----          0.00    ----          0.00    ----
      12                 y12   Special          1.00    ----          0.00    ----          0.00    ----          0.00    ----          0.00    ----          0.00    ----
      13                 y13   Special          1.00    ----          0.00    ----          0.00    ----          0.00    ----          0.00    ----          0.00    ----
      14                 y14   Special          1.00    ----          0.00    ----          0.00    ----          0.00    ----          0.00    ----          0.00    ----
      15                 y15   Special          1.00    ----          0.00    ----          0.00    ----          0.00    ----          0.00    ----          0.00    ----
      16                 y16   Special          1.00    ----          0.00    ----          0.00    ----          0.00    ----          0.00    ----          0.00    ----
      17                 y17   Special          1.00    ----          0.00    ----          0.00    ----          0.00    ----          0.00    ----          0.00    ----
      18                 y18   Special          1.00    ----          0.00    ----          0.00    ----          0.00    ----          0.00    ----          0.00    ----
      19                 y19   Special          1.00    ----          0.00    ----          0.00    ----          0.00    ----          0.00    ----          0.00    ----
      20                 y20   Special          1.00    ----          0.00    ----          0.00    ----          0.00    ----          0.00    ----          0.00    ----
      21                 y21   Special          1.00    ----          0.00    ----          0.00    ----          0.00    ----          0.00    ----          0.00    ----
      22                 y22   Special          1.00    ----          0.00    ----          0.00    ----          0.00    ----          0.00    ----          0.00    ----
      23                 y23   Special          1.00    ----          0.00    ----          0.00    ----          0.00    ----          0.00    ----          0.00    ----
      24                 y24   Special          1.00    ----          0.00    ----          0.00    ----          0.00    ----          0.00    ----          0.00    ----
      25                 y25   Special          1.00    ----          0.00    ----          0.00    ----          0.00    ----          0.00    ----          0.00    ----
      26                 y26   Special          1.00    ----          0.00    ----          0.00    ----          0.00    ----          0.00    ----          0.00    ----
      27                 y27   Special          1.00    ----          0.00    ----          0.00    ----          0.00    ----          0.00    ----          0.00    ----
      28                 y28   Special          1.00    ----          0.00    ----          0.00    ----          0.00    ----          0.00    ----          0.00    ----
      29                 y29   Special          1.00    ----          0.00    ----          0.00    ----          0.00    ----          0.00    ----          0.00    ----
      30                 y30   Special          1.00    ----          0.00    ----          0.00    ----          0.00    ----          0.00    ----          0.00    ----
      31                 y31   Special          1.00    ----          0.00    ----          0.00    ----          0.00    ----          0.00    ----          0.00    ----
      32                 y32   Special          1.00    ----          0.00    ----          0.00    ----          0.00    ----          0.00    ----          0.00    ----
      33                 y33   Special          1.00    ----          0.00    ----          0.00    ----          0.00    ----          0.00    ----          0.00    ----
      34                 y34   Special          1.00    ----          0.00    ----          0.00    ----          0.00    ----          0.00    ----          0.00    ----
      35                 y35   Special          1.00    ----          0.00    ----          0.00    ----          0.00    ----          0.00    ----          0.00    ----

Nominal Model Scoring Function Values (s) under Dimension 2 for Group 1: Group1
    Item               Label     s  1     s  2     s  3     s  4     s  5     s  6     s  7
       1                  y1     1.00     0.00     0.00     0.00     0.00     0.00     1.00
       2                  y2     1.00     0.00     0.00     0.00     0.00     0.00     1.00
       3                  y3     1.00     0.00     0.00     0.00     0.00     0.00     1.00
       4                  y4     1.00     0.00     0.00     0.00     0.00     0.00     1.00
       5                  y5     1.00     0.00     0.00     0.00     0.00     0.00     1.00
       6                  y6     1.00     0.00     0.00     0.00     0.00     0.00     1.00
       7                  y7     1.00     0.00     0.00     0.00     0.00     0.00     1.00
       8                  y8     1.00     0.00     0.00     0.00     0.00     0.00     1.00
       9                  y9     1.00     0.00     0.00     0.00     0.00     0.00     1.00
      10                 y10     1.00     0.00     0.00     0.00     0.00     0.00     1.00
      11                 y11     1.00     0.00     0.00     0.00     0.00     0.00     1.00
      12                 y12     1.00     0.00     0.00     0.00     0.00     0.00     1.00
      13                 y13     1.00     0.00     0.00     0.00     0.00     0.00     1.00
      14                 y14     1.00     0.00     0.00     0.00     0.00     0.00     1.00
      15                 y15     1.00     0.00     0.00     0.00     0.00     0.00     1.00
      16                 y16     1.00     0.00     0.00     0.00     0.00     0.00     1.00
      17                 y17     1.00     0.00     0.00     0.00     0.00     0.00     1.00
      18                 y18     1.00     0.00     0.00     0.00     0.00     0.00     1.00
      19                 y19     1.00     0.00     0.00     0.00     0.00     0.00     1.00
      20                 y20     1.00     0.00     0.00     0.00     0.00     0.00     1.00
      21                 y21     1.00     0.00     0.00     0.00     0.00     0.00     1.00
      22                 y22     1.00     0.00     0.00     0.00     0.00     0.00     1.00
      23                 y23     1.00     0.00     0.00     0.00     0.00     0.00     1.00
      24                 y24     1.00     0.00     0.00     0.00     0.00     0.00     1.00
      25                 y25     1.00     0.00     0.00     0.00     0.00     0.00     1.00
      26                 y26     1.00     0.00     0.00     0.00     0.00     0.00     1.00
      27                 y27     1.00     0.00     0.00     0.00     0.00     0.00     1.00
      28                 y28     1.00     0.00     0.00     0.00     0.00     0.00     1.00
      29                 y29     1.00     0.00     0.00     0.00     0.00     0.00     1.00
      30                 y30     1.00     0.00     0.00     0.00     0.00     0.00     1.00
      31                 y31     1.00     0.00     0.00     0.00     0.00     0.00     1.00
      32                 y32     1.00     0.00     0.00     0.00     0.00     0.00     1.00
      33                 y33     1.00     0.00     0.00     0.00     0.00     0.00     1.00
      34                 y34     1.00     0.00     0.00     0.00     0.00     0.00     1.00
      35                 y35     1.00     0.00     0.00     0.00     0.00     0.00     1.00

Nominal Model Intercept Contrasts for Items for Group 1: Group1
    Item               Label Contrasts   P# gamma  1    s.e.   P# gamma  2    s.e.   P# gamma  3    s.e.   P# gamma  4    s.e.   P# gamma  5    s.e.   P# gamma  6    s.e.
       1                  y1     Trend    3     0.42    0.09    4     2.38    0.33    5    -0.25    0.15    6     0.22    0.12    7     0.17    0.11    8     0.17    0.10
       2                  y2     Trend   11     0.45    0.08   12     1.02    0.30   13    -0.24    0.16   14     0.07    0.12   15     0.24    0.12   16     0.25    0.11
       3                  y3     Trend   19     0.27    0.07   20     1.87    0.36   21    -0.15    0.15   22     0.34    0.13   23     0.11    0.10   24    -0.03    0.10
       4                  y4     Trend   27     0.26    0.08   28     2.18    0.42   29    -0.13    0.15   30     0.39    0.13   31     0.16    0.10   32     0.21    0.09
       5                  y5     Trend   35     0.31    0.09   36     1.79    0.38   37    -0.17    0.15   38     0.19    0.12   39     0.23    0.10   40     0.09    0.10
       6                  y6     Trend   43    -0.12    0.07   44     1.81    0.32   45    -0.35    0.14   46     0.36    0.12   47     0.12    0.09   48    -0.08    0.09
       7                  y7     Trend   51     0.07    0.07   52     1.84    0.32   53    -0.37    0.13   54     0.39    0.13   55     0.16    0.09   56     0.02    0.09
       8                  y8     Trend   59    -0.17    0.08   60     1.63    0.35   61    -0.37    0.14   62     0.27    0.12   63     0.06    0.10   64    -0.04    0.08
       9                  y9     Trend   67    -0.09    0.07   68     1.49    0.29   69    -0.17    0.13   70     0.35    0.11   71     0.13    0.09   72    -0.13    0.10
      10                 y10     Trend   75     0.28    0.07   76     1.74    0.31   77    -0.65    0.17   78     0.32    0.13   79     0.34    0.12   80    -0.04    0.11
      11                 y11     Trend   83     0.42    0.08   84     2.06    0.43   85    -0.61    0.17   86     0.30    0.17   87     0.01    0.14   88     0.12    0.12
      12                 y12     Trend   91     0.26    0.08   92     2.21    0.37   93    -0.44    0.15   94     0.40    0.14   95     0.04    0.11   96    -0.10    0.10
      13                 y13     Trend   99     0.44    0.09  100     2.47    0.43  101    -0.45    0.17  102     0.37    0.16  103    -0.03    0.12  104    -0.07    0.11
      14                 y14     Trend  107     0.47    0.09  108     2.46    0.41  109    -0.24    0.17  110     0.53    0.15  111     0.11    0.11  112     0.04    0.10
      15                 y15     Trend  115     0.27    0.08  116     2.38    0.38  117    -0.30    0.14  118     0.27    0.13  119     0.14    0.11  120    -0.00    0.10
      16                 y16     Trend  123     0.18    0.08  124     2.77    0.39  125    -0.23    0.13  126     0.43    0.13  127     0.06    0.10  128     0.06    0.08
      17                 y17     Trend  131     0.24    0.07  132     2.31    0.40  133    -0.32    0.13  134     0.29    0.14  135     0.04    0.10  136    -0.05    0.09
      18                 y18     Trend  139     0.44    0.09  140     1.82    0.35  141    -0.14    0.15  142     0.31    0.13  143     0.12    0.11  144     0.06    0.10
      19                 y19     Trend  147     0.28    0.08  148     2.04    0.36  149    -0.08    0.14  150     0.37    0.12  151     0.14    0.09  152    -0.01    0.09
      20                 y20     Trend  155     0.22    0.07  156     2.10    0.35  157    -0.39    0.14  158     0.34    0.13  159     0.02    0.10  160    -0.05    0.10
      21                 y21     Trend  163     0.56    0.11  164     1.95    0.42  165    -0.36    0.20  166     0.20    0.16  167     0.11    0.13  168     0.08    0.12
      22                 y22     Trend  171     0.29    0.07  172     1.45    0.28  173    -0.40    0.14  174     0.13    0.13  175     0.11    0.11  176    -0.07    0.10
      23                 y23     Trend  179     0.49    0.07  180     0.64    0.27  181    -0.49    0.16  182     0.17    0.16  183    -0.04    0.14  184    -0.18    0.13
      24                 y24     Trend  187     0.32    0.07  188     0.51    0.28  189    -0.37    0.14  190     0.07    0.13  191    -0.10    0.12  192    -0.09    0.11
      25                 y25     Trend  195     0.51    0.08  196     0.22    0.29  197    -0.28    0.16  198     0.13    0.15  199     0.15    0.12  200    -0.12    0.12
      26                 y26     Trend  203     0.08    0.05  204     0.28    0.22  205    -0.10    0.13  206    -0.08    0.10  207     0.15    0.10  208     0.07    0.09
      27                 y27     Trend  211     0.17    0.08  212     2.18    0.43  213    -0.54    0.15  214     0.36    0.16  215     0.13    0.11  216     0.03    0.11
      28                 y28     Trend  219     0.42    0.09  220     1.77    0.37  221    -0.61    0.17  222     0.25    0.15  223     0.03    0.13  224    -0.04    0.11
      29                 y29     Trend  227     0.00    0.05  228     1.18    0.31  229    -0.48    0.13  230    -0.07    0.13  231    -0.16    0.10  232    -0.09    0.09
      30                 y30     Trend  235     0.12    0.07  236     1.85    0.37  237    -0.44    0.14  238     0.21    0.13  239    -0.03    0.11  240    -0.07    0.09
      31                 y31     Trend  243     0.36    0.09  244     2.57    0.45  245    -0.64    0.16  246     0.40    0.16  247     0.04    0.12  248     0.01    0.10
      32                 y32     Trend  251     0.50    0.10  252     2.73    0.49  253    -0.59    0.18  254     0.24    0.17  255     0.05    0.14  256    -0.05    0.12
      33                 y33     Trend  259     0.39    0.10  260     3.12    0.41  261    -0.53    0.18  262     0.39    0.14  263     0.11    0.12  264     0.08    0.10
      34                 y34     Trend  267     0.43    0.08  268     2.29    0.38  269    -0.55    0.18  270     0.21    0.17  271     0.01    0.13  272     0.07    0.11
      35                 y35     Trend  275     0.55    0.09  276     1.84    0.40  277    -0.65    0.21  278     0.24    0.18  279     0.17    0.16  280     0.16    0.14

QOL Data
1 dimension + extreme response style

Group Latent Variable Means:
   Group               Label   P#   mu  1    s.e.   P#   mu  2    s.e.
       1              Group1         0.00    ----         0.00    ----

Latent Variable Variance-Covariance Matrix for Group  1: Group1
   P# Theta  1    s.e.   P# Theta  2    s.e.
          1.00    ----
  281    -0.18    0.06          1.00    ----

QOL Data
1 dimension + extreme response style

Marginal fit (Chi-square) and Standardized LD X2 Statistics for Group 1: Group1

      Marginal
  Item    Chi2      1       2       3       4       5       6       7       8       9      10 
     1     2.8
     2     0.9    4.2 
     3     1.1    4.1    15.0 
     4     1.6    3.1    24.5    13.4 
     5     1.6    4.4    19.5    13.6    34.1 
     6     0.5    4.8     0.6     5.0     8.0     2.4 
     7     0.5    1.0     2.2     5.3     5.3     3.7    16.7 
     8     0.6    2.6     3.9     6.0     3.9     3.9    23.2    13.9 
     9     0.5    4.6     3.1     8.6     5.5     6.4    15.5    12.4    23.3 
    10     0.9    2.6    -0.1     1.3     1.1     2.8     0.8     0.9     0.3     0.1 
    11     1.8    4.4    -0.3     2.6     1.6     5.4     1.6     3.3     1.7     2.4     3.5 
    12     1.2    5.9     0.9     2.7     2.3     4.2     1.8     4.5     1.4     1.8     1.7 
    13     2.0    5.2     3.7     4.3     3.9     4.5     4.6     6.3     3.0     3.7     0.0 
    14     1.9    5.6     1.2     3.1     4.5     3.5     2.4     0.8     2.6     0.7    18.0 
    15     1.9   12.4     3.2     5.9     4.3     2.5     2.9     3.4     4.2     0.1     8.8 
    16     2.1    4.9     3.3     5.0     4.4     4.5     5.1     6.8     6.6     3.1     3.0 
    17     1.4    3.0     3.6     2.5     3.7     3.9     7.4     1.0     3.7     2.7     1.0 
    18     1.8    4.2     2.5     5.7     4.2     4.1     2.5     2.0     2.8     2.2     1.0 
    19     1.8    5.9     3.8     8.8     2.6     3.0     4.4     1.0     3.3     3.3     0.5 
    20     1.4    5.2     3.3     5.3     4.1     3.6     2.9     2.7     0.8     3.2     1.4 
    21     0.9    3.9     2.1     5.4     1.7     0.9     3.4     1.8     2.3     1.6     2.2 
    22     1.2    3.8     5.6     3.9     1.2     3.1     1.2     1.1     4.8     2.3     3.3 
    23     0.8    1.2     0.6     0.2     1.5     1.6     2.4     1.7     0.6     2.1     2.3 
    24     0.7    1.4     1.1     0.5    -0.2     2.3     2.8     3.6     1.6     3.4     0.9 
    25     1.0    0.2     0.8     3.1     1.1     1.9     1.4     3.5     1.1     1.0     0.5 
    26     0.2    2.8     3.4     4.9     1.8     0.8     1.3     2.1     2.5     1.5     2.6 
    27     1.2    5.1     3.1     3.1     1.9     3.1     4.4     6.1     2.0     3.2     1.6 
    28     1.9    3.5    -0.2     3.8     2.0     3.1     3.1     3.4     3.0     2.4     1.1 
    29     0.2    7.1     1.8     5.9     6.4     5.5     2.4     4.5     3.5     3.3     0.6 
    30     0.9    3.8     3.5     6.3     0.5     4.2     2.6     1.4     1.1     2.7     0.2 
    31     2.2    4.8     5.3     6.7     2.9     6.2     2.6     2.5     2.8     3.8     3.2 
    32     2.4    3.5     2.4     0.1     2.8     3.2     3.5     4.1     3.5     1.8     3.3 
    33     2.5    2.4     2.0     3.3     1.8     1.5     2.4     3.5     1.3     0.7     3.5 
    34     1.8    1.4     1.6     2.8     2.4     1.3     3.8     1.8     3.0     1.1     1.3 
    35     0.8    3.2     2.3     3.0     2.8     3.8     0.3     1.9     1.8     1.9     1.1 

      Marginal
  Item    Chi2     11      12      13      14      15      16      17      18      19      20 
    11     1.8
    12     1.2    8.6 
    13     2.0    9.3    17.0 
    14     1.9   10.5     4.8     5.9 
    15     1.9    4.0     9.6     5.7    11.4 
    16     2.1    3.2     7.9     3.7     5.1     4.0 
    17     1.4    3.9     1.0     2.0     3.2     4.5     4.2 
    18     1.8    3.5     1.6     2.2     2.9     2.2     3.8     6.1 
    19     1.8    2.8     2.9     2.0     2.8     3.0     6.0     7.5    13.8 
    20     1.4    5.3     2.5     2.8     2.6     6.2     2.6     6.6     3.2    12.5 
    21     0.9    6.2     1.5     2.5     7.1     4.5     2.7     1.3     4.2     5.2     4.1 
    22     1.2    3.3     2.3     1.8     4.8     6.9     3.2     2.9     2.9     3.2     0.8 
    23     0.8   -0.1     0.2     2.2     1.6     3.5     1.0     2.1     1.3     4.3     2.7 
    24     0.7    1.7     3.8     3.3     3.0     2.9     3.1     3.7     0.4     1.2     4.6 
    25     1.0    4.5     1.7    -0.3     0.9     3.7     3.5     2.1     2.6     3.6     4.7 
    26     0.2    3.4     3.4    -0.6     1.3     3.4     3.6     3.4     3.8     1.5     2.8 
    27     1.2    4.3     5.7     5.0     2.3     7.5     2.8     5.0     1.7     0.1     2.5 
    28     1.9    3.4     5.6     6.6     4.0     5.8     3.2     5.7     2.7     5.9     6.3 
    29     0.2    3.8     5.0     3.8     4.6     6.7     3.9     1.9     6.2     4.1     3.5 
    30     0.9    3.5     4.0     2.9     4.4     4.4     2.1     1.5     1.8     1.3     2.5 
    31     2.2    4.6     4.7     3.7     5.1     7.2     0.6     2.5     2.0     1.9     4.6 
    32     2.4    4.8     2.8     5.2     4.3     2.7     5.2     2.2     2.2     3.0     2.3 
    33     2.5    5.3     2.8     3.9     3.4     2.2     3.9     2.6     2.4     5.2     3.6 
    34     1.8    1.4     2.7     1.0     2.5     1.0     2.7     4.6     3.9     2.7     2.4 
    35     0.8    3.8     2.4     3.0     5.6     3.3     4.6     4.9     3.7     2.1     6.0 

      Marginal
  Item    Chi2     21      22      23      24      25      26      27      28      29      30 
    21     0.9
    22     1.2    3.5 
    23     0.8    0.3     5.9 
    24     0.7    1.7     7.3     4.4 
    25     1.0    3.2     8.6     5.7    19.9 
    26     0.2    2.1     6.6     2.6     5.1     4.4 
    27     1.2    2.4     1.4     4.1     3.8     4.3     3.6 
    28     1.9    1.0     1.5     2.0     0.7     2.7     0.5    23.3 
    29     0.2    4.1     4.4     2.4     2.0     2.6     2.6     7.3    11.6 
    30     0.9    5.1     3.6     1.7     2.7     3.5     1.5    14.4    16.8    12.6 
    31     2.2    3.1     3.4     1.2     0.4     1.6     1.3    24.6    13.0     9.6    11.5 
    32     2.4    2.1     0.7     1.3     0.5     3.7     1.4     2.8     2.8     5.0     6.3 
    33     2.5    3.7     2.3     2.5     1.8     1.6     1.2     3.6     4.3     4.7     6.3 
    34     1.8    4.6     0.9     1.2     1.7     2.2     3.6     3.4     1.6     5.5     2.6 
    35     0.8    1.9     1.2    -0.6     1.9     2.3     1.7     4.6     4.7     5.3     3.2 

      Marginal
  Item    Chi2     31      32      33      34 
    31     2.2
    32     2.4    5.3 
    33     2.5    5.8    25.7 
    34     1.8    2.2     7.1     9.0 
    35     0.8    3.3     5.7     7.2     5.1 


QOL Data
1 dimension + extreme response style

Statistics based on the loglikelihood of the fitted model:
                         -2loglikelihood:    65008.43
      Akaike Information Criterion (AIC):    65570.43
    Bayesian Information Criterion (BIC):    66799.34

Full-information fit statistics of the fitted model:
                 Degrees
          G2  of freedom Probability       F0hat       RMSEA
    57538.90         304      0.0001     98.1893        0.57
  The table is too sparse to compute the Pearson X2 statistic.
  Even though G2 is shown, it should be interpreted with caution.

Limited-information fit statistics of the fitted model:
  The M2 statistics were not requested.

Tue Oct 23 14:10:40 2018
