# Supplementary material for: Estimation of Response Styles Using the Multidimensional Nominal Response Model: A Tutorial and Comparison With Sum Scores
Source: Front Psychol. 2020 Feb 6;11:72. doi: 10.3389/fpsyg.2020.00072 (PMC7017717; doi:10.3389/fpsyg.2020.00072)
Supplement: Supplementary file 1 [file Data_Sheet_1.zip › QOL_Calib_1dimERSMRS.txt]

<Project>
Title = "QOL Data";
Description = "1 dimension + ERS and MRS";

<Options>
  Mode = Calibration;   // Estimate parameters. Other options include Scoring and Simulation.
  GOF = Extended;       // Goodness of fit statistics. Extended or Complete required for M2.
  Score = EAP;          // Provides scores using the EAP method. Other options include MAP, ML, SSC.
  SaveSCO = Yes;        // Save scores to a file with "-sco.txt" extension.
  SavePRM = Yes;        // Saves the parameter estimates in "-prm.txt" file. Useful for later reading back in to flexMIRT.
  Processors = 6;       // Will use 6 cores of a multiple core processor (most modern computers) to make estimation go faster.
  NewThreadModel = Yes; // Possibly faster multicore processing.
  //M2 = Full;          // Uncomment to compute M2. Full is based on the full bivariate margins (Maydeu-Olivares & Joe, 2005).
  //FitNullModel = Yes; // Uncomment to compute the null model used for TLI.

<Groups>

%Group1%
  File = "QOL.dat";           // The name of the data file that contains item responses.
  Varnames = y1-y35;          // Variable names for the data file. Short-hand is used to define y1 through y35.
  Ncats(y1-y35) = 7;          // Number of categories for variables y1-y35. Multiple Ncats statements are permitted.
  Model(y1-y35) = Nominal(7); // Item response model to use for variables y1-y35. Nominal model with 7 categories.
  Dimensions = 3;             // Number of latent dimensions. Here we have 3: QOL, ERS, MRS.
  Ta(y1-y35) = (              // Begins definition of Ta matrices for each dimension for variables y1-y35.
    0 0 0 0 0 0 0 0 0 0 0 0 0 0 0 0 0 0,  // k=0 for first dimension (QOL; first 6 columns).
    1 0 0 0 0 0 0 0 0 0 0 0 0 0 0 0 0 0,  // k=1 for first dimension (QOL; first 6 columns).
    2 0 0 0 0 0 0 0 0 0 0 0 0 0 0 0 0 0,  // k=2 for first dimension (QOL; first 6 columns).
    3 0 0 0 0 0 0 0 0 0 0 0 0 0 0 0 0 0,  // k=3 for first dimension (QOL; first 6 columns).
    4 0 0 0 0 0 0 0 0 0 0 0 0 0 0 0 0 0,  // k=4 for first dimension (QOL; first 6 columns).
    5 0 0 0 0 0 0 0 0 0 0 0 0 0 0 0 0 0,  // k=5 for first dimension (QOL; first 6 columns).
    6 0 0 0 0 0 0 0 0 0 0 0 0 0 0 0 0 0,  // k=6 for first dimension (QOL; first 6 columns).
    0 0 0 0 0 0 1 0 0 0 0 0 0 0 0 0 0 0,  // k=0 for second dimension (ERS; columns 7-12).
    0 0 0 0 0 0 0 0 0 0 0 0 0 0 0 0 0 0,  // k=1 for second dimension (ERS; columns 7-12).
    0 0 0 0 0 0 0 0 0 0 0 0 0 0 0 0 0 0,  // k=2 for second dimension (ERS; columns 7-12).
    0 0 0 0 0 0 0 0 0 0 0 0 0 0 0 0 0 0,  // k=3 for second dimension (ERS; columns 7-12).
    0 0 0 0 0 0 0 0 0 0 0 0 0 0 0 0 0 0,  // k=4 for second dimension (ERS; columns 7-12).
    0 0 0 0 0 0 0 0 0 0 0 0 0 0 0 0 0 0,  // k=5 for second dimension (ERS; columns 7-12).
    0 0 0 0 0 0 1 0 0 0 0 0 0 0 0 0 0 0,  // k=6 for second dimension (ERS; columns 7-12).
    0 0 0 0 0 0 0 0 0 0 0 0 0 0 0 0 0 0,  // k=0 for third dimension (MRS; columns 13-18).
    0 0 0 0 0 0 0 0 0 0 0 0 0 0 0 0 0 0,  // k=1 for third dimension (MRS; columns 13-18).
    0 0 0 0 0 0 0 0 0 0 0 0 0 0 0 0 0 0,  // k=2 for third dimension (MRS; columns 13-18).
    0 0 0 0 0 0 0 0 0 0 0 0 1 0 0 0 0 0,  // k=3 for third dimension (MRS; columns 13-18).
    0 0 0 0 0 0 0 0 0 0 0 0 0 0 0 0 0 0,  // k=4 for third dimension (MRS; columns 13-18).
    0 0 0 0 0 0 0 0 0 0 0 0 0 0 0 0 0 0,  // k=5 for third dimension (MRS; columns 13-18).
    0 0 0 0 0 0 0 0 0 0 0 0 0 0 0 0 0 0   // k=6 for third dimension (MRS; columns 13-18).
);                            // End of Ta matrix definitions.

<Constraints>
  Fix (y1-y35),ScoringFn;    // Specifies that all scoring function values are fixed, not estimated.
  Free Cov(1,2);             // Frees covariance between dimensions 1 and 2.
  Free Cov(1,3);             // Frees covariance between dimensions 1 and 3.
  Free Cov(2,3);             // Frees covariance between dimensions 2 and 3.

// Uncomment the following three lines to fit a partial credit model analogous to that by Bolt and Newton (2011)
//  Equal Group1, (y1-y35), Slope (1); // Uncomment to set all QOL slopes equal
//  Equal Group1, (y1-y35), Slope (2); // Uncomment to set all ERS slopes equal
//  Equal Group1, (y1-y35), Slope (3); // Uncomment to set all MRS slopes equal

// To also constrain intercepts equal, uncomment the following lines
//  Equal Group1, (y1-y35), Intercept(1); // All intercept 1's equal
//  Equal Group1, (y1-y35), Intercept(2); // All intercept 2's equal
//  Equal Group1, (y1-y35), Intercept(3); // All intercept 3's equal
//  Equal Group1, (y1-y35), Intercept(4); // All intercept 4's equal
//  Equal Group1, (y1-y35), Intercept(5); // All intercept 5's equal
//  Equal Group1, (y1-y35), Intercept(6); // All intercept 6's equal
