# Supplementary material for: Estimation of Response Styles Using the Multidimensional Nominal Response Model: A Tutorial and Comparison With Sum Scores
Source: Front Psychol. 2020 Feb 6;11:72. doi: 10.3389/fpsyg.2020.00072 (PMC7017717; doi:10.3389/fpsyg.2020.00072)
Supplement: Supplementary file 1 [file Data_Sheet_1.zip › QOL_Calib_1dimERSMRS-irt.txt]

flexMIRT(R) Engine Version 3.51 (64-bit)
Flexible Multilevel Multidimensional Item Response Modeling and Test Scoring
(C) 2013-2017 Vector Psychometric Group, LLC., Chapel Hill, NC, USA

QOL Data
1 dimension + ERS and MRS

Summary of the Data and Dimensions
   Missing data code        -9
     Number of Items        35
     Number of Cases       586
 # Latent Dimensions         3

Item  Categories       Model          Ta          Tc
   1           7     Nominal     Special       Trend
   2           7     Nominal     Special       Trend
   3           7     Nominal     Special       Trend
   4           7     Nominal     Special       Trend
   5           7     Nominal     Special       Trend
   6           7     Nominal     Special       Trend
   7           7     Nominal     Special       Trend
   8           7     Nominal     Special       Trend
   9           7     Nominal     Special       Trend
  10           7     Nominal     Special       Trend
  11           7     Nominal     Special       Trend
  12           7     Nominal     Special       Trend
  13           7     Nominal     Special       Trend
  14           7     Nominal     Special       Trend
  15           7     Nominal     Special       Trend
  16           7     Nominal     Special       Trend
  17           7     Nominal     Special       Trend
  18           7     Nominal     Special       Trend
  19           7     Nominal     Special       Trend
  20           7     Nominal     Special       Trend
  21           7     Nominal     Special       Trend
  22           7     Nominal     Special       Trend
  23           7     Nominal     Special       Trend
  24           7     Nominal     Special       Trend
  25           7     Nominal     Special       Trend
  26           7     Nominal     Special       Trend
  27           7     Nominal     Special       Trend
  28           7     Nominal     Special       Trend
  29           7     Nominal     Special       Trend
  30           7     Nominal     Special       Trend
  31           7     Nominal     Special       Trend
  32           7     Nominal     Special       Trend
  33           7     Nominal     Special       Trend
  34           7     Nominal     Special       Trend
  35           7     Nominal     Special       Trend

Bock-Aitkin EM Algorithm Control Values
Maximum number of cycles:   500
Convergence criterion:   1.00e-004
Maximum number of M-step iterations:   100
Convergence criterion for iterative M-steps:   1.00e-007
Number of rectangular quadrature points:    49
Minimum, Maximum quadrature points:   -6.00,    6.00
Standard error computation algorithm: Cross-product approximation

Miscellaneous Control Values 
Z tolerance, max. abs. logit value:     50.00
Number of free parameters:   318
Number of cycles completed:   133
Number of processor cores used:    6
  Parallelization granularity: Fine (may be more optimal for high dimensionality)
Maximum parameter change (P#):  0.000096083 (   95)

Processing times (in seconds)
E-step computations:    367.71
M-step computations:   1073.14
Standard error computations:    700.90
Goodness-of-fit statistics:     10.54
Total:    2152.29

Output Files
Text results and control parameters: QOL_Calib_1dimERSMRS-irt.txt
Text parameter estimate file: QOL_Calib_1dimERSMRS-prm.txt

Convergence and Numerical Stability
flexMIRT(R) engine status: Normal termination
First-order test: Convergence criteria satisfied
Condition number of information matrix: 3625.2828
Second-order test: Solution is a possible local maximum

*** Random effects calibration in Group 1: Group1

QOL Data
1 dimension + ERS and MRS

Nominal Model Slopes for Items for Group 1: Group1
    Item               Label   P#    a  1    s.e.   P#    a  2    s.e.   P#    a  3    s.e.
       1                  y1    1    0.76    0.10    2    1.66    0.28    3    1.15    0.26
       2                  y2   10    0.44    0.09   11    1.04    0.20   12    1.46    0.37
       3                  y3   19    0.47    0.08   20    1.47    0.30   21    1.47    0.35
       4                  y4   28    0.56    0.10   29    1.61    0.37   30    1.41    0.36
       5                  y5   37    0.63    0.12   38    1.27    0.30   39    1.45    0.31
       6                  y6   46    0.48    0.08   47    1.35    0.29   48    0.96    0.27
       7                  y7   55    0.37    0.07   56    1.25    0.32   57    1.11    0.36
       8                  y8   64    0.53    0.09   65    1.36    0.32   66    1.11    0.32
       9                  y9   73    0.48    0.08   74    1.34    0.28   75    0.95    0.31
      10                 y10   82    0.41    0.07   83    1.30    0.27   84    0.60    0.28
      11                 y11   91    0.46    0.08   92    1.97    0.37   93    0.97    0.29
      12                 y12  100    0.40    0.08  101    1.70    0.34  102    1.11    0.35
      13                 y13  109    0.50    0.10  110    1.91    0.37  111    1.01    0.35
      14                 y14  118    0.56    0.09  119    1.68    0.33  120    1.25    0.38
      15                 y15  127    0.63    0.10  128    1.59    0.35  129    1.36    0.36
      16                 y16  136    0.66    0.10  137    1.86    0.34  138    1.05    0.31
      17                 y17  145    0.53    0.08  146    1.54    0.35  147    0.72    0.25
      18                 y18  154    0.58    0.09  155    1.55    0.28  156    0.88    0.34
      19                 y19  163    0.64    0.10  164    1.70    0.30  165    1.21    0.43
      20                 y20  172    0.53    0.08  173    1.75    0.36  174    1.19    0.35
      21                 y21  181    0.39    0.08  182    1.36    0.24  183    0.89    0.28
      22                 y22  190    0.54    0.09  191    1.18    0.22  192    0.86    0.28
      23                 y23  199    0.41    0.08  200    0.90    0.21  201    0.84    0.43
      24                 y24  208    0.43    0.08  209    1.25    0.25  210    0.96    0.39
      25                 y25  217    0.48    0.08  218    1.28    0.25  219    0.73    0.35
      26                 y26  226    0.35    0.06  227    1.07    0.21  228    0.76    0.30
      27                 y27  235    0.47    0.08  236    1.93    0.43  237    1.87    0.45
      28                 y28  244    0.54    0.09  245    1.75    0.34  246    1.38    0.40
      29                 y29  253    0.31    0.05  254    1.64    0.32  255    1.13    0.30
      30                 y30  262    0.45    0.08  263    1.73    0.36  264    1.16    0.32
      31                 y31  271    0.54    0.09  272    1.98    0.38  273    1.38    0.37
      32                 y32  280    0.56    0.10  281    1.75    0.36  282    1.11    0.37
      33                 y33  289    0.69    0.11  290    1.34    0.31  291    0.94    0.31
      34                 y34  298    0.49    0.08  299    1.58    0.33  300    0.93    0.32
      35                 y35  307    0.36    0.07  308    1.34    0.28  309    1.03    0.35

Nominal Model Scoring Function Contrasts under Dimension 1 for Items for Group 1: Group1
    Item               Label Contrasts   P# alpha  1    s.e.   P# alpha  2    s.e.   P# alpha  3    s.e.   P# alpha  4    s.e.   P# alpha  5    s.e.   P# alpha  6    s.e.
       1                  y1   Special          1.00    ----          0.00    ----          0.00    ----          0.00    ----          0.00    ----          0.00    ----
       2                  y2   Special          1.00    ----          0.00    ----          0.00    ----          0.00    ----          0.00    ----          0.00    ----
       3                  y3   Special          1.00    ----          0.00    ----          0.00    ----          0.00    ----          0.00    ----          0.00    ----
       4                  y4   Special          1.00    ----          0.00    ----          0.00    ----          0.00    ----          0.00    ----          0.00    ----
       5                  y5   Special          1.00    ----          0.00    ----          0.00    ----          0.00    ----          0.00    ----          0.00    ----
       6                  y6   Special          1.00    ----          0.00    ----          0.00    ----          0.00    ----          0.00    ----          0.00    ----
       7                  y7   Special          1.00    ----          0.00    ----          0.00    ----          0.00    ----          0.00    ----          0.00    ----
       8                  y8   Special          1.00    ----          0.00    ----          0.00    ----          0.00    ----          0.00    ----          0.00    ----
       9                  y9   Special          1.00    ----          0.00    ----          0.00    ----          0.00    ----          0.00    ----          0.00    ----
      10                 y10   Special          1.00    ----          0.00    ----          0.00    ----          0.00    ----          0.00    ----          0.00    ----
      11                 y11   Special          1.00    ----          0.00    ----          0.00    ----          0.00    ----          0.00    ----          0.00    ----
      12                 y12   Special          1.00    ----          0.00    ----          0.00    ----          0.00    ----          0.00    ----          0.00    ----
      13                 y13   Special          1.00    ----          0.00    ----          0.00    ----          0.00    ----          0.00    ----          0.00    ----
      14                 y14   Special          1.00    ----          0.00    ----          0.00    ----          0.00    ----          0.00    ----          0.00    ----
      15                 y15   Special          1.00    ----          0.00    ----          0.00    ----          0.00    ----          0.00    ----          0.00    ----
      16                 y16   Special          1.00    ----          0.00    ----          0.00    ----          0.00    ----          0.00    ----          0.00    ----
      17                 y17   Special          1.00    ----          0.00    ----          0.00    ----          0.00    ----          0.00    ----          0.00    ----
      18                 y18   Special          1.00    ----          0.00    ----          0.00    ----          0.00    ----          0.00    ----          0.00    ----
      19                 y19   Special          1.00    ----          0.00    ----          0.00    ----          0.00    ----          0.00    ----          0.00    ----
      20                 y20   Special          1.00    ----          0.00    ----          0.00    ----          0.00    ----          0.00    ----          0.00    ----
      21                 y21   Special          1.00    ----          0.00    ----          0.00    ----          0.00    ----          0.00    ----          0.00    ----
      22                 y22   Special          1.00    ----          0.00    ----          0.00    ----          0.00    ----          0.00    ----          0.00    ----
      23                 y23   Special          1.00    ----          0.00    ----          0.00    ----          0.00    ----          0.00    ----          0.00    ----
      24                 y24   Special          1.00    ----          0.00    ----          0.00    ----          0.00    ----          0.00    ----          0.00    ----
      25                 y25   Special          1.00    ----          0.00    ----          0.00    ----          0.00    ----          0.00    ----          0.00    ----
      26                 y26   Special          1.00    ----          0.00    ----          0.00    ----          0.00    ----          0.00    ----          0.00    ----
      27                 y27   Special          1.00    ----          0.00    ----          0.00    ----          0.00    ----          0.00    ----          0.00    ----
      28                 y28   Special          1.00    ----          0.00    ----          0.00    ----          0.00    ----          0.00    ----          0.00    ----
      29                 y29   Special          1.00    ----          0.00    ----          0.00    ----          0.00    ----          0.00    ----          0.00    ----
      30                 y30   Special          1.00    ----          0.00    ----          0.00    ----          0.00    ----          0.00    ----          0.00    ----
      31                 y31   Special          1.00    ----          0.00    ----          0.00    ----          0.00    ----          0.00    ----          0.00    ----
      32                 y32   Special          1.00    ----          0.00    ----          0.00    ----          0.00    ----          0.00    ----          0.00    ----
      33                 y33   Special          1.00    ----          0.00    ----          0.00    ----          0.00    ----          0.00    ----          0.00    ----
      34                 y34   Special          1.00    ----          0.00    ----          0.00    ----          0.00    ----          0.00    ----          0.00    ----
      35                 y35   Special          1.00    ----          0.00    ----          0.00    ----          0.00    ----          0.00    ----          0.00    ----

Nominal Model Scoring Function Values (s) under Dimension 1 for Group 1: Group1
    Item               Label     s  1     s  2     s  3     s  4     s  5     s  6     s  7
       1                  y1     0.00     1.00     2.00     3.00     4.00     5.00     6.00
       2                  y2     0.00     1.00     2.00     3.00     4.00     5.00     6.00
       3                  y3     0.00     1.00     2.00     3.00     4.00     5.00     6.00
       4                  y4     0.00     1.00     2.00     3.00     4.00     5.00     6.00
       5                  y5     0.00     1.00     2.00     3.00     4.00     5.00     6.00
       6                  y6     0.00     1.00     2.00     3.00     4.00     5.00     6.00
       7                  y7     0.00     1.00     2.00     3.00     4.00     5.00     6.00
       8                  y8     0.00     1.00     2.00     3.00     4.00     5.00     6.00
       9                  y9     0.00     1.00     2.00     3.00     4.00     5.00     6.00
      10                 y10     0.00     1.00     2.00     3.00     4.00     5.00     6.00
      11                 y11     0.00     1.00     2.00     3.00     4.00     5.00     6.00
      12                 y12     0.00     1.00     2.00     3.00     4.00     5.00     6.00
      13                 y13     0.00     1.00     2.00     3.00     4.00     5.00     6.00
      14                 y14     0.00     1.00     2.00     3.00     4.00     5.00     6.00
      15                 y15     0.00     1.00     2.00     3.00     4.00     5.00     6.00
      16                 y16     0.00     1.00     2.00     3.00     4.00     5.00     6.00
      17                 y17     0.00     1.00     2.00     3.00     4.00     5.00     6.00
      18                 y18     0.00     1.00     2.00     3.00     4.00     5.00     6.00
      19                 y19     0.00     1.00     2.00     3.00     4.00     5.00     6.00
      20                 y20     0.00     1.00     2.00     3.00     4.00     5.00     6.00
      21                 y21     0.00     1.00     2.00     3.00     4.00     5.00     6.00
      22                 y22     0.00     1.00     2.00     3.00     4.00     5.00     6.00
      23                 y23     0.00     1.00     2.00     3.00     4.00     5.00     6.00
      24                 y24     0.00     1.00     2.00     3.00     4.00     5.00     6.00
      25                 y25     0.00     1.00     2.00     3.00     4.00     5.00     6.00
      26                 y26     0.00     1.00     2.00     3.00     4.00     5.00     6.00
      27                 y27     0.00     1.00     2.00     3.00     4.00     5.00     6.00
      28                 y28     0.00     1.00     2.00     3.00     4.00     5.00     6.00
      29                 y29     0.00     1.00     2.00     3.00     4.00     5.00     6.00
      30                 y30     0.00     1.00     2.00     3.00     4.00     5.00     6.00
      31                 y31     0.00     1.00     2.00     3.00     4.00     5.00     6.00
      32                 y32     0.00     1.00     2.00     3.00     4.00     5.00     6.00
      33                 y33     0.00     1.00     2.00     3.00     4.00     5.00     6.00
      34                 y34     0.00     1.00     2.00     3.00     4.00     5.00     6.00
      35                 y35     0.00     1.00     2.00     3.00     4.00     5.00     6.00

Nominal Model Scoring Function Contrasts under Dimension 2 for Items for Group 1: Group1
    Item               Label Contrasts   P# alpha  1    s.e.   P# alpha  2    s.e.   P# alpha  3    s.e.   P# alpha  4    s.e.   P# alpha  5    s.e.   P# alpha  6    s.e.
       1                  y1   Special          1.00    ----          0.00    ----          0.00    ----          0.00    ----          0.00    ----          0.00    ----
       2                  y2   Special          1.00    ----          0.00    ----          0.00    ----          0.00    ----          0.00    ----          0.00    ----
       3                  y3   Special          1.00    ----          0.00    ----          0.00    ----          0.00    ----          0.00    ----          0.00    ----
       4                  y4   Special          1.00    ----          0.00    ----          0.00    ----          0.00    ----          0.00    ----          0.00    ----
       5                  y5   Special          1.00    ----          0.00    ----          0.00    ----          0.00    ----          0.00    ----          0.00    ----
       6                  y6   Special          1.00    ----          0.00    ----          0.00    ----          0.00    ----          0.00    ----          0.00    ----
       7                  y7   Special          1.00    ----          0.00    ----          0.00    ----          0.00    ----          0.00    ----          0.00    ----
       8                  y8   Special          1.00    ----          0.00    ----          0.00    ----          0.00    ----          0.00    ----          0.00    ----
       9                  y9   Special          1.00    ----          0.00    ----          0.00    ----          0.00    ----          0.00    ----          0.00    ----
      10                 y10   Special          1.00    ----          0.00    ----          0.00    ----          0.00    ----          0.00    ----          0.00    ----
      11                 y11   Special          1.00    ----          0.00    ----          0.00    ----          0.00    ----          0.00    ----          0.00    ----
      12                 y12   Special          1.00    ----          0.00    ----          0.00    ----          0.00    ----          0.00    ----          0.00    ----
      13                 y13   Special          1.00    ----          0.00    ----          0.00    ----          0.00    ----          0.00    ----          0.00    ----
      14                 y14   Special          1.00    ----          0.00    ----          0.00    ----          0.00    ----          0.00    ----          0.00    ----
      15                 y15   Special          1.00    ----          0.00    ----          0.00    ----          0.00    ----          0.00    ----          0.00    ----
      16                 y16   Special          1.00    ----          0.00    ----          0.00    ----          0.00    ----          0.00    ----          0.00    ----
      17                 y17   Special          1.00    ----          0.00    ----          0.00    ----          0.00    ----          0.00    ----          0.00    ----
      18                 y18   Special          1.00    ----          0.00    ----          0.00    ----          0.00    ----          0.00    ----          0.00    ----
      19                 y19   Special          1.00    ----          0.00    ----          0.00    ----          0.00    ----          0.00    ----          0.00    ----
      20                 y20   Special          1.00    ----          0.00    ----          0.00    ----          0.00    ----          0.00    ----          0.00    ----
      21                 y21   Special          1.00    ----          0.00    ----          0.00    ----          0.00    ----          0.00    ----          0.00    ----
      22                 y22   Special          1.00    ----          0.00    ----          0.00    ----          0.00    ----          0.00    ----          0.00    ----
      23                 y23   Special          1.00    ----          0.00    ----          0.00    ----          0.00    ----          0.00    ----          0.00    ----
      24                 y24   Special          1.00    ----          0.00    ----          0.00    ----          0.00    ----          0.00    ----          0.00    ----
      25                 y25   Special          1.00    ----          0.00    ----          0.00    ----          0.00    ----          0.00    ----          0.00    ----
      26                 y26   Special          1.00    ----          0.00    ----          0.00    ----          0.00    ----          0.00    ----          0.00    ----
      27                 y27   Special          1.00    ----          0.00    ----          0.00    ----          0.00    ----          0.00    ----          0.00    ----
      28                 y28   Special          1.00    ----          0.00    ----          0.00    ----          0.00    ----          0.00    ----          0.00    ----
      29                 y29   Special          1.00    ----          0.00    ----          0.00    ----          0.00    ----          0.00    ----          0.00    ----
      30                 y30   Special          1.00    ----          0.00    ----          0.00    ----          0.00    ----          0.00    ----          0.00    ----
      31                 y31   Special          1.00    ----          0.00    ----          0.00    ----          0.00    ----          0.00    ----          0.00    ----
      32                 y32   Special          1.00    ----          0.00    ----          0.00    ----          0.00    ----          0.00    ----          0.00    ----
      33                 y33   Special          1.00    ----          0.00    ----          0.00    ----          0.00    ----          0.00    ----          0.00    ----
      34                 y34   Special          1.00    ----          0.00    ----          0.00    ----          0.00    ----          0.00    ----          0.00    ----
      35                 y35   Special          1.00    ----          0.00    ----          0.00    ----          0.00    ----          0.00    ----          0.00    ----

Nominal Model Scoring Function Values (s) under Dimension 2 for Group 1: Group1
    Item               Label     s  1     s  2     s  3     s  4     s  5     s  6     s  7
       1                  y1     1.00     0.00     0.00     0.00     0.00     0.00     1.00
       2                  y2     1.00     0.00     0.00     0.00     0.00     0.00     1.00
       3                  y3     1.00     0.00     0.00     0.00     0.00     0.00     1.00
       4                  y4     1.00     0.00     0.00     0.00     0.00     0.00     1.00
       5                  y5     1.00     0.00     0.00     0.00     0.00     0.00     1.00
       6                  y6     1.00     0.00     0.00     0.00     0.00     0.00     1.00
       7                  y7     1.00     0.00     0.00     0.00     0.00     0.00     1.00
       8                  y8     1.00     0.00     0.00     0.00     0.00     0.00     1.00
       9                  y9     1.00     0.00     0.00     0.00     0.00     0.00     1.00
      10                 y10     1.00     0.00     0.00     0.00     0.00     0.00     1.00
      11                 y11     1.00     0.00     0.00     0.00     0.00     0.00     1.00
      12                 y12     1.00     0.00     0.00     0.00     0.00     0.00     1.00
      13                 y13     1.00     0.00     0.00     0.00     0.00     0.00     1.00
      14                 y14     1.00     0.00     0.00     0.00     0.00     0.00     1.00
      15                 y15     1.00     0.00     0.00     0.00     0.00     0.00     1.00
      16                 y16     1.00     0.00     0.00     0.00     0.00     0.00     1.00
      17                 y17     1.00     0.00     0.00     0.00     0.00     0.00     1.00
      18                 y18     1.00     0.00     0.00     0.00     0.00     0.00     1.00
      19                 y19     1.00     0.00     0.00     0.00     0.00     0.00     1.00
      20                 y20     1.00     0.00     0.00     0.00     0.00     0.00     1.00
      21                 y21     1.00     0.00     0.00     0.00     0.00     0.00     1.00
      22                 y22     1.00     0.00     0.00     0.00     0.00     0.00     1.00
      23                 y23     1.00     0.00     0.00     0.00     0.00     0.00     1.00
      24                 y24     1.00     0.00     0.00     0.00     0.00     0.00     1.00
      25                 y25     1.00     0.00     0.00     0.00     0.00     0.00     1.00
      26                 y26     1.00     0.00     0.00     0.00     0.00     0.00     1.00
      27                 y27     1.00     0.00     0.00     0.00     0.00     0.00     1.00
      28                 y28     1.00     0.00     0.00     0.00     0.00     0.00     1.00
      29                 y29     1.00     0.00     0.00     0.00     0.00     0.00     1.00
      30                 y30     1.00     0.00     0.00     0.00     0.00     0.00     1.00
      31                 y31     1.00     0.00     0.00     0.00     0.00     0.00     1.00
      32                 y32     1.00     0.00     0.00     0.00     0.00     0.00     1.00
      33                 y33     1.00     0.00     0.00     0.00     0.00     0.00     1.00
      34                 y34     1.00     0.00     0.00     0.00     0.00     0.00     1.00
      35                 y35     1.00     0.00     0.00     0.00     0.00     0.00     1.00

Nominal Model Scoring Function Contrasts under Dimension 3 for Items for Group 1: Group1
    Item               Label Contrasts   P# alpha  1    s.e.   P# alpha  2    s.e.   P# alpha  3    s.e.   P# alpha  4    s.e.   P# alpha  5    s.e.   P# alpha  6    s.e.
       1                  y1   Special          1.00    ----          0.00    ----          0.00    ----          0.00    ----          0.00    ----          0.00    ----
       2                  y2   Special          1.00    ----          0.00    ----          0.00    ----          0.00    ----          0.00    ----          0.00    ----
       3                  y3   Special          1.00    ----          0.00    ----          0.00    ----          0.00    ----          0.00    ----          0.00    ----
       4                  y4   Special          1.00    ----          0.00    ----          0.00    ----          0.00    ----          0.00    ----          0.00    ----
       5                  y5   Special          1.00    ----          0.00    ----          0.00    ----          0.00    ----          0.00    ----          0.00    ----
       6                  y6   Special          1.00    ----          0.00    ----          0.00    ----          0.00    ----          0.00    ----          0.00    ----
       7                  y7   Special          1.00    ----          0.00    ----          0.00    ----          0.00    ----          0.00    ----          0.00    ----
       8                  y8   Special          1.00    ----          0.00    ----          0.00    ----          0.00    ----          0.00    ----          0.00    ----
       9                  y9   Special          1.00    ----          0.00    ----          0.00    ----          0.00    ----          0.00    ----          0.00    ----
      10                 y10   Special          1.00    ----          0.00    ----          0.00    ----          0.00    ----          0.00    ----          0.00    ----
      11                 y11   Special          1.00    ----          0.00    ----          0.00    ----          0.00    ----          0.00    ----          0.00    ----
      12                 y12   Special          1.00    ----          0.00    ----          0.00    ----          0.00    ----          0.00    ----          0.00    ----
      13                 y13   Special          1.00    ----          0.00    ----          0.00    ----          0.00    ----          0.00    ----          0.00    ----
      14                 y14   Special          1.00    ----          0.00    ----          0.00    ----          0.00    ----          0.00    ----          0.00    ----
      15                 y15   Special          1.00    ----          0.00    ----          0.00    ----          0.00    ----          0.00    ----          0.00    ----
      16                 y16   Special          1.00    ----          0.00    ----          0.00    ----          0.00    ----          0.00    ----          0.00    ----
      17                 y17   Special          1.00    ----          0.00    ----          0.00    ----          0.00    ----          0.00    ----          0.00    ----
      18                 y18   Special          1.00    ----          0.00    ----          0.00    ----          0.00    ----          0.00    ----          0.00    ----
      19                 y19   Special          1.00    ----          0.00    ----          0.00    ----          0.00    ----          0.00    ----          0.00    ----
      20                 y20   Special          1.00    ----          0.00    ----          0.00    ----          0.00    ----          0.00    ----          0.00    ----
      21                 y21   Special          1.00    ----          0.00    ----          0.00    ----          0.00    ----          0.00    ----          0.00    ----
      22                 y22   Special          1.00    ----          0.00    ----          0.00    ----          0.00    ----          0.00    ----          0.00    ----
      23                 y23   Special          1.00    ----          0.00    ----          0.00    ----          0.00    ----          0.00    ----          0.00    ----
      24                 y24   Special          1.00    ----          0.00    ----          0.00    ----          0.00    ----          0.00    ----          0.00    ----
      25                 y25   Special          1.00    ----          0.00    ----          0.00    ----          0.00    ----          0.00    ----          0.00    ----
      26                 y26   Special          1.00    ----          0.00    ----          0.00    ----          0.00    ----          0.00    ----          0.00    ----
      27                 y27   Special          1.00    ----          0.00    ----          0.00    ----          0.00    ----          0.00    ----          0.00    ----
      28                 y28   Special          1.00    ----          0.00    ----          0.00    ----          0.00    ----          0.00    ----          0.00    ----
      29                 y29   Special          1.00    ----          0.00    ----          0.00    ----          0.00    ----          0.00    ----          0.00    ----
      30                 y30   Special          1.00    ----          0.00    ----          0.00    ----          0.00    ----          0.00    ----          0.00    ----
      31                 y31   Special          1.00    ----          0.00    ----          0.00    ----          0.00    ----          0.00    ----          0.00    ----
      32                 y32   Special          1.00    ----          0.00    ----          0.00    ----          0.00    ----          0.00    ----          0.00    ----
      33                 y33   Special          1.00    ----          0.00    ----          0.00    ----          0.00    ----          0.00    ----          0.00    ----
      34                 y34   Special          1.00    ----          0.00    ----          0.00    ----          0.00    ----          0.00    ----          0.00    ----
      35                 y35   Special          1.00    ----          0.00    ----          0.00    ----          0.00    ----          0.00    ----          0.00    ----

Nominal Model Scoring Function Values (s) under Dimension 3 for Group 1: Group1
    Item               Label     s  1     s  2     s  3     s  4     s  5     s  6     s  7
       1                  y1     0.00     0.00     0.00     1.00     0.00     0.00     0.00
       2                  y2     0.00     0.00     0.00     1.00     0.00     0.00     0.00
       3                  y3     0.00     0.00     0.00     1.00     0.00     0.00     0.00
       4                  y4     0.00     0.00     0.00     1.00     0.00     0.00     0.00
       5                  y5     0.00     0.00     0.00     1.00     0.00     0.00     0.00
       6                  y6     0.00     0.00     0.00     1.00     0.00     0.00     0.00
       7                  y7     0.00     0.00     0.00     1.00     0.00     0.00     0.00
       8                  y8     0.00     0.00     0.00     1.00     0.00     0.00     0.00
       9                  y9     0.00     0.00     0.00     1.00     0.00     0.00     0.00
      10                 y10     0.00     0.00     0.00     1.00     0.00     0.00     0.00
      11                 y11     0.00     0.00     0.00     1.00     0.00     0.00     0.00
      12                 y12     0.00     0.00     0.00     1.00     0.00     0.00     0.00
      13                 y13     0.00     0.00     0.00     1.00     0.00     0.00     0.00
      14                 y14     0.00     0.00     0.00     1.00     0.00     0.00     0.00
      15                 y15     0.00     0.00     0.00     1.00     0.00     0.00     0.00
      16                 y16     0.00     0.00     0.00     1.00     0.00     0.00     0.00
      17                 y17     0.00     0.00     0.00     1.00     0.00     0.00     0.00
      18                 y18     0.00     0.00     0.00     1.00     0.00     0.00     0.00
      19                 y19     0.00     0.00     0.00     1.00     0.00     0.00     0.00
      20                 y20     0.00     0.00     0.00     1.00     0.00     0.00     0.00
      21                 y21     0.00     0.00     0.00     1.00     0.00     0.00     0.00
      22                 y22     0.00     0.00     0.00     1.00     0.00     0.00     0.00
      23                 y23     0.00     0.00     0.00     1.00     0.00     0.00     0.00
      24                 y24     0.00     0.00     0.00     1.00     0.00     0.00     0.00
      25                 y25     0.00     0.00     0.00     1.00     0.00     0.00     0.00
      26                 y26     0.00     0.00     0.00     1.00     0.00     0.00     0.00
      27                 y27     0.00     0.00     0.00     1.00     0.00     0.00     0.00
      28                 y28     0.00     0.00     0.00     1.00     0.00     0.00     0.00
      29                 y29     0.00     0.00     0.00     1.00     0.00     0.00     0.00
      30                 y30     0.00     0.00     0.00     1.00     0.00     0.00     0.00
      31                 y31     0.00     0.00     0.00     1.00     0.00     0.00     0.00
      32                 y32     0.00     0.00     0.00     1.00     0.00     0.00     0.00
      33                 y33     0.00     0.00     0.00     1.00     0.00     0.00     0.00
      34                 y34     0.00     0.00     0.00     1.00     0.00     0.00     0.00
      35                 y35     0.00     0.00     0.00     1.00     0.00     0.00     0.00

Nominal Model Intercept Contrasts for Items for Group 1: Group1
    Item               Label Contrasts   P# gamma  1    s.e.   P# gamma  2    s.e.   P# gamma  3    s.e.   P# gamma  4    s.e.   P# gamma  5    s.e.   P# gamma  6    s.e.
       1                  y1     Trend    4     0.39    0.09    5     2.17    0.35    6    -0.25    0.16    7     0.31    0.14    8     0.16    0.11    9     0.06    0.11
       2                  y2     Trend   13     0.43    0.08   14     0.76    0.32   15    -0.24    0.17   16     0.24    0.15   17     0.24    0.13   18     0.07    0.14
       3                  y3     Trend   22     0.25    0.08   23     1.60    0.38   24    -0.15    0.16   25     0.53    0.16   26     0.10    0.11   27    -0.23    0.13
       4                  y4     Trend   31     0.24    0.08   32     1.87    0.43   33    -0.13    0.16   34     0.53    0.16   35     0.15    0.11   36     0.05    0.12
       5                  y5     Trend   40     0.29    0.09   41     1.51    0.42   42    -0.17    0.16   43     0.35    0.15   44     0.23    0.11   45    -0.08    0.12
       6                  y6     Trend   49    -0.14    0.07   50     1.71    0.33   51    -0.36    0.14   52     0.44    0.14   53     0.12    0.10   54    -0.17    0.10
       7                  y7     Trend   58     0.05    0.07   59     1.70    0.35   60    -0.38    0.13   61     0.51    0.16   62     0.16    0.10   63    -0.10    0.12
       8                  y8     Trend   67    -0.19    0.08   68     1.50    0.37   69    -0.38    0.15   70     0.38    0.14   71     0.06    0.11   72    -0.15    0.11
       9                  y9     Trend   76    -0.10    0.07   77     1.38    0.32   78    -0.18    0.14   79     0.43    0.14   80     0.13    0.09   81    -0.22    0.11
      10                 y10     Trend   85     0.27    0.08   86     1.69    0.33   87    -0.65    0.18   88     0.36    0.15   89     0.34    0.13   90    -0.09    0.13
      11                 y11     Trend   94     0.40    0.09   95     1.92    0.46   96    -0.61    0.18   97     0.39    0.18   98     0.01    0.15   99     0.02    0.14
      12                 y12     Trend  103     0.25    0.08  104     2.03    0.40  105    -0.44    0.16  106     0.52    0.17  107     0.03    0.11  108    -0.22    0.12
      13                 y13     Trend  112     0.43    0.09  113     2.34    0.46  114    -0.45    0.18  115     0.47    0.17  116    -0.04    0.13  117    -0.18    0.14
      14                 y14     Trend  121     0.45    0.10  122     2.26    0.45  123    -0.25    0.18  124     0.68    0.18  125     0.10    0.12  126    -0.12    0.13
      15                 y15     Trend  130     0.25    0.08  131     2.15    0.41  132    -0.31    0.15  133     0.42    0.15  134     0.13    0.11  135    -0.16    0.13
      16                 y16     Trend  139     0.15    0.08  140     2.57    0.42  141    -0.24    0.14  142     0.52    0.14  143     0.05    0.11  144    -0.03    0.11
      17                 y17     Trend  148     0.22    0.08  149     2.23    0.41  150    -0.32    0.14  151     0.34    0.16  152     0.03    0.11  153    -0.10    0.11
      18                 y18     Trend  157     0.42    0.09  158     1.68    0.37  159    -0.15    0.16  160     0.39    0.14  161     0.11    0.11  162    -0.02    0.12
      19                 y19     Trend  166     0.26    0.09  167     1.85    0.39  168    -0.09    0.14  169     0.50    0.14  170     0.14    0.10  171    -0.14    0.13
      20                 y20     Trend  175     0.20    0.07  176     1.92    0.38  177    -0.40    0.15  178     0.48    0.16  179     0.02    0.10  180    -0.18    0.13
      21                 y21     Trend  184     0.54    0.12  185     1.78    0.46  186    -0.37    0.21  187     0.27    0.18  188     0.10    0.14  189    -0.01    0.14
      22                 y22     Trend  193     0.28    0.08  194     1.35    0.30  195    -0.40    0.15  196     0.20    0.14  197     0.11    0.12  198    -0.14    0.11
      23                 y23     Trend  202     0.48    0.08  203     0.53    0.31  204    -0.49    0.17  205     0.26    0.18  206    -0.04    0.15  207    -0.27    0.16
      24                 y24     Trend  211     0.31    0.07  212     0.38    0.30  213    -0.37    0.15  214     0.17    0.16  215    -0.10    0.13  216    -0.19    0.13
      25                 y25     Trend  220     0.49    0.08  221     0.12    0.31  222    -0.28    0.17  223     0.20    0.17  224     0.15    0.14  225    -0.18    0.15
      26                 y26     Trend  229     0.08    0.05  230     0.22    0.24  231    -0.10    0.13  232    -0.03    0.12  233     0.15    0.10  234     0.02    0.10
      27                 y27     Trend  238     0.15    0.08  239     1.85    0.47  240    -0.54    0.16  241     0.64    0.21  242     0.13    0.12  243    -0.24    0.16
      28                 y28     Trend  247     0.40    0.09  248     1.54    0.39  249    -0.61    0.19  250     0.43    0.18  251     0.03    0.14  252    -0.23    0.14
      29                 y29     Trend  256    -0.01    0.06  257     1.06    0.33  258    -0.49    0.14  259     0.04    0.15  260    -0.17    0.11  261    -0.19    0.11
      30                 y30     Trend  265     0.11    0.07  266     1.68    0.39  267    -0.44    0.14  268     0.32    0.15  269    -0.04    0.11  270    -0.19    0.12
      31                 y31     Trend  274     0.34    0.09  275     2.32    0.49  276    -0.65    0.18  277     0.57    0.19  278     0.03    0.13  279    -0.17    0.13
      32                 y32     Trend  283     0.47    0.10  284     2.48    0.50  285    -0.60    0.19  286     0.35    0.18  287     0.05    0.14  288    -0.17    0.13
      33                 y33     Trend  292     0.37    0.10  293     2.91    0.43  294    -0.53    0.18  295     0.46    0.16  296     0.11    0.13  297    -0.01    0.12
      34                 y34     Trend  301     0.41    0.08  302     2.13    0.40  303    -0.55    0.19  304     0.29    0.19  305     0.01    0.14  306    -0.01    0.13
      35                 y35     Trend  310     0.52    0.10  311     1.65    0.43  312    -0.66    0.23  313     0.35    0.20  314     0.17    0.17  315     0.04    0.16

QOL Data
1 dimension + ERS and MRS

Group Latent Variable Means:
   Group               Label   P#   mu  1    s.e.   P#   mu  2    s.e.   P#   mu  3    s.e.
       1              Group1         0.00    ----         0.00    ----         0.00    ----

Latent Variable Variance-Covariance Matrix for Group  1: Group1
   P# Theta  1    s.e.   P# Theta  2    s.e.   P# Theta  3    s.e.
          1.00    ----
  316    -0.15    0.06          1.00    ----
  317    -0.17    0.08  318     0.18    0.08          1.00    ----

QOL Data
1 dimension + ERS and MRS

Marginal fit (Chi-square) and Standardized LD X2 Statistics for Group 1: Group1

      Marginal
  Item    Chi2      1       2       3       4       5       6       7       8       9      10 
     1     1.6
     2     0.4    2.5 
     3     0.6    3.2    11.4 
     4     0.9    1.0    19.5    10.6 
     5     0.9    1.4    14.2    10.9    25.9 
     6     0.4    2.9     0.4     4.6     7.0     0.8 
     7     0.3    1.4     2.1     3.2     3.2     2.2    14.7 
     8     0.5    1.4     2.8     4.1     2.6     2.3    20.8    11.6 
     9     0.4    3.2     2.8     7.8     5.1     4.6    14.5    11.1    20.3 
    10     0.6    2.0    -0.5     0.9     1.2     2.8     1.0     0.4     0.1    -0.1 
    11     1.1    2.4    -0.9     1.0     1.9     4.4     1.4     2.3     0.9     0.8     2.5 
    12     0.7    3.6    -0.3     1.7     3.2     3.1     1.2     3.3     1.8     2.3     1.2 
    13     1.2    4.0     2.8     3.5     5.2     3.7     2.8     3.4     2.8     2.8    -0.1 
    14     1.1    3.9    -0.5     1.5     4.3     2.1     2.0     0.5     2.0     0.4    16.4 
    15     1.1    9.0     2.3     5.4     2.3     2.1     2.0     3.3     3.0    -0.1     6.6 
    16     1.3    3.7     2.0     3.1     2.6     2.3     2.9     4.8     5.7     2.3     2.6 
    17     0.9    2.3     3.1     2.8     3.3     3.5     7.0     0.1     3.3     1.7     0.7 
    18     1.1    3.9     2.1     4.8     3.5     3.6     1.8     1.7     1.7     1.2     0.3 
    19     1.2    3.8     2.3     7.3     1.2     1.7     3.5     0.2     2.6     1.9     0.6 
    20     0.9    3.2     3.1     4.4     2.1     3.1     2.8     1.3     0.2     2.6     0.9 
    21     0.4    3.1     1.1     3.9     2.0     1.9     2.6     1.4     1.5     0.5     1.2 
    22     0.7    3.1     3.3     1.5     1.3     2.6     1.3     1.0     4.8     1.4     3.1 
    23     0.4    0.6     0.8    -0.5     1.5     0.4     1.4     0.2     0.9     2.1     1.6 
    24     0.4    0.6     0.5    -0.5    -0.4     1.1     2.4     2.2     0.8     2.2     1.2 
    25     0.6    0.1     0.2     2.2     1.3     2.0     1.3     3.1     0.9     0.1     0.5 
    26     0.1    2.9     2.6     2.7     1.3    -0.6     1.3     1.2     1.7     1.4     1.7 
    27     0.7    3.8     1.7     0.8     1.3     1.5     2.3     2.6     1.6     1.6     1.0 
    28     1.1    2.9     0.6     1.7     0.7     2.1     2.7     2.5     3.0     2.0     0.8 
    29     0.1    4.7     0.6     4.4     3.4     2.8     1.5     3.1     1.6     1.7     0.4 
    30     0.5    1.7     4.2     6.0     0.0     3.0     1.8     0.7     0.5     2.0    -0.3 
    31     1.3    2.6     2.1     4.4     1.6     4.3     1.8     1.9     1.8     3.3     2.6 
    32     1.4    2.4     0.6    -0.0     1.8     2.1     1.9     3.2     1.9     1.9     3.2 
    33     1.4    1.7     2.4     3.7     1.6     1.2     2.0     2.6     0.5     0.1     2.9 
    34     1.0    0.9    -0.0     1.3     1.3     0.0     3.2     0.7     2.6    -0.0     1.7 
    35     0.4    2.5     0.9     2.0     2.6     2.2    -0.0     2.2     1.9     1.5     1.2 

      Marginal
  Item    Chi2     11      12      13      14      15      16      17      18      19      20 
    11     1.1
    12     0.7    6.9 
    13     1.2    7.9    14.1 
    14     1.1    6.9     3.7     5.1 
    15     1.1    3.1     8.0     5.3     8.4 
    16     1.3    2.0     6.3     2.5     3.9     2.8 
    17     0.9    3.5     0.7     1.8     2.6     4.2     2.6 
    18     1.1    1.2     1.2     1.8     2.4     2.1     3.3     5.6 
    19     1.2    1.6     2.9     0.5     2.2     1.7     4.7     5.6    10.5 
    20     0.9    3.6     1.1     2.3     1.9     4.3     2.2     5.4     1.8     9.6 
    21     0.4    5.8     1.3     2.1     7.0     2.8     2.4     1.7     2.9     4.3     2.8 
    22     0.7    2.4     1.5     1.1     2.8     5.2     2.2     3.2     2.9     3.0    -0.4 
    23     0.4   -0.4    -0.6     1.3     1.3     3.1     0.7     2.0     1.3     4.2     1.8 
    24     0.4    1.2     2.1     2.8     3.0     3.1     2.9     2.7     0.3     0.2     3.6 
    25     0.6    4.1     1.3    -0.8     0.9     3.3     3.0     1.0     1.9     2.6     3.4 
    26     0.1    2.6     2.4    -0.6     0.8     2.1     2.5     2.4     2.8     0.4     2.6 
    27     0.7    2.5     3.4     2.7     1.0     5.0     0.8     3.6     1.6    -1.1     1.5 
    28     1.1    3.5     5.1     4.7     3.0     3.8     3.4     5.0     3.0     5.0     4.6 
    29     0.1    3.4     4.4     2.4     2.3     4.6     3.2     0.6     3.8     3.8     1.3 
    30     0.5    3.5     2.9     2.1     3.2     2.1     1.0     1.2     1.1    -0.3     1.4 
    31     1.3    4.1     3.1     2.8     4.0     5.8     1.0     1.7     1.0     1.1     2.7 
    32     1.4    3.7     1.7     3.8     4.4     2.6     3.4     1.5     1.9     1.8     0.8 
    33     1.4    4.4     2.4     3.4     2.4     0.3     2.8     2.5     2.5     3.6     1.6 
    34     1.0    0.4     2.0    -0.6     1.8     1.2     2.9     4.6     3.4     2.0     2.2 
    35     0.4    2.9     1.0     2.5     4.2     2.3     2.5     3.7     2.7     2.2     4.9 

      Marginal
  Item    Chi2     21      22      23      24      25      26      27      28      29      30 
    21     0.4
    22     0.7    2.6 
    23     0.4   -0.0     5.4 
    24     0.4    1.1     7.0     2.8 
    25     0.6    2.3     7.6     5.6    17.5 
    26     0.1    0.9     6.4     2.3     4.6     4.4 
    27     0.7    1.3     0.1     3.1     2.7     4.3     3.3 
    28     1.1   -0.6     1.1     0.4    -0.1     2.5     0.3    16.0 
    29     0.1    2.9     3.3     1.9     0.9     2.3     1.1     5.0     9.3 
    30     0.5    4.2     3.7     1.1     2.5     3.1     1.2    10.1    12.5    10.7 
    31     1.3    1.9     2.2     0.7     0.7     1.3     0.2    18.4     7.8     7.2     9.5 
    32     1.4    2.5    -0.1     1.3    -0.2     4.2     0.5     2.0     2.0     3.6     4.2 
    33     1.4    2.9     1.9     1.7     0.8     1.0     0.3     3.1     3.7     4.0     4.6 
    34     1.0    3.6     0.4     0.7     1.4     2.1     3.4     2.0     0.9     2.6     2.2 
    35     0.4    1.4     0.6    -1.0     1.5     2.5     1.1     2.4     3.5     4.3     3.3 

      Marginal
  Item    Chi2     31      32      33      34 
    31     1.3
    32     1.4    3.3 
    33     1.4    4.2    20.2 
    34     1.0    1.8     4.9     7.3 
    35     0.4    2.6     5.0     4.8     3.7 


QOL Data
1 dimension + ERS and MRS

Statistics based on the loglikelihood of the fitted model:
                         -2loglikelihood:    63957.54
      Akaike Information Criterion (AIC):    64593.54
    Bayesian Information Criterion (BIC):    65984.26

Full-information fit statistics of the fitted model:
                 Degrees
          G2  of freedom Probability       F0hat       RMSEA
    56488.01         267      0.0001     96.3959        0.60
  The table is too sparse to compute the Pearson X2 statistic.
  Even though G2 is shown, it should be interpreted with caution.

Limited-information fit statistics of the fitted model:
  The M2 statistics were not requested.

Tue Oct 23 14:49:57 2018
