# Supplementary material for: Estimation of Response Styles Using the Multidimensional Nominal Response Model: A Tutorial and Comparison With Sum Scores
Source: Front Psychol. 2020 Feb 6;11:72. doi: 10.3389/fpsyg.2020.00072 (PMC7017717; doi:10.3389/fpsyg.2020.00072)
Supplement: Supplementary file 1 [file Data_Sheet_1.zip › QOL_Calib_1dimERSMRS-sco.txt]

  1       1      -0.458426     1.468479     2.599616     0.225571     0.325066     0.385692     0.050882    -0.000271     0.105668     0.005728     0.071304     0.148758
  1       2       1.803627    -0.746799     0.043812     0.456702     0.380742     0.609730     0.208576    -0.092160     0.144964     0.071221    -0.013808     0.371771
  1       3       1.769137     1.699750    -0.329430     0.577183     0.398844     0.855916     0.333141    -0.146175     0.159077    -0.007467     0.038311     0.732593
  1       4       1.521286     0.217364    -0.912305     0.448859     0.310823     0.758171     0.201474    -0.091567     0.096611     0.024933     0.003810     0.574823
  1       5       2.270737    -1.942928    -1.150726     0.502740     0.535396     0.806682     0.252747    -0.096888     0.286648     0.019946     0.023852     0.650737
  1       6       0.794620    -0.608367    -1.259871     0.335590     0.405100     0.699356     0.112621    -0.050430     0.164106     0.019120     0.011540     0.489099
  1       7       2.105611    -1.300853    -1.088731     0.490715     0.438169     0.790909     0.240801    -0.100832     0.191992     0.023142     0.011583     0.625537
  1       8       0.831179     0.955151    -0.516948     0.331302     0.273025     0.672187     0.109761    -0.051711     0.074543     0.021654     0.011039     0.451836
  1       9      -0.449447    -0.924540    -0.001972     0.241066     0.546677     0.398768     0.058113    -0.000632     0.298856     0.007688     0.019628     0.159016
  1      10      -0.184530    -0.730922    -1.460671     0.238259     0.482014     0.650846     0.056767    -0.009706     0.232338     0.005467     0.023926     0.423601
  1      11       2.476370    -0.869738    -0.967458     0.540260     0.371742     0.815979     0.291881    -0.122249     0.138192     0.016778     0.008183     0.665822
  1      12       0.570800    -1.663755    -1.427486     0.314588     0.630025     0.694966     0.098965    -0.033956     0.396932     0.016202     0.031292     0.482978
  1      13      -0.047451     0.814456     0.602908     0.215977     0.265204     0.387056     0.046646    -0.012895     0.070333     0.012368     0.021506     0.149812
  1      14       0.835458     1.157008     2.929252     0.400641     0.364675     0.427672     0.160513    -0.081254     0.132988     0.078881     0.025929     0.182904
  1      15      -0.543244     0.334903    -1.331194     0.193691     0.291842     0.638675     0.037516     0.004089     0.085172     0.001297     0.017599     0.407906
  1      16       0.155517    -1.208572     1.151602     0.315333     0.625097     0.328112     0.099435    -0.026752     0.390746     0.035054     0.010141     0.107657
  1      17      -1.109957    -1.206458     0.957591     0.266562     0.605222     0.309452     0.071055     0.019644     0.366293    -0.008280     0.017711     0.095760
  1      18      -0.704741     0.276429    -0.268183     0.201314     0.307681     0.454620     0.040527     0.009631     0.094668     0.001299     0.019832     0.206680
  1      19      -0.116594     1.329881    -0.232487     0.178381     0.231101     0.548108     0.031820    -0.007678     0.053408     0.005375     0.024618     0.300422
  1      20      -0.755354     0.343713     0.573417     0.212341     0.317222     0.351101     0.045089     0.012255     0.100630     0.000955     0.023033     0.123272
  1      21      -0.313444     0.842089     2.681093     0.294521     0.391745     0.376732     0.086743    -0.010194     0.153464     0.016672     0.059880     0.141927
  1      22      -0.639291     1.103857     0.270282     0.172467     0.241882     0.427879     0.029745     0.005742     0.058507     0.001540     0.026975     0.183080
  1      23      -0.255606     0.762337    -0.280222     0.192044     0.254513     0.493254     0.036881    -0.004912     0.064777     0.005955     0.019968     0.243300
  1      24      -1.312085    -0.156715    -0.126041     0.233813     0.347975     0.435588     0.054668     0.028193     0.121087    -0.009444     0.014593     0.189737
  1      25      -0.844034     0.129737     0.345201     0.216746     0.338796     0.368194     0.046979     0.015332     0.114783    -0.000593     0.020846     0.135567
  1      26       0.455513    -1.603877    -1.181165     0.302807     0.629132     0.645544     0.091692    -0.030255     0.395807     0.018450     0.027290     0.416727
  1      27      -1.216308     0.024355    -0.925387     0.219200     0.319218     0.567690     0.048048     0.024375     0.101900    -0.005971     0.015116     0.322272
  1      28       1.193319    -1.178978    -1.245143     0.385699     0.478515     0.728319     0.148764    -0.063783     0.228977     0.023987     0.014535     0.530448
  1      29      -1.708035    -0.279856     0.666076     0.276031     0.357975     0.364040     0.076193     0.041286     0.128146    -0.023875     0.009030     0.132525
  1      30       0.513909     0.405588     0.210154     0.291732     0.294699     0.466994     0.085107    -0.038327     0.086848     0.029967     0.007258     0.218083
  1      31      -0.411657     0.454618     1.002304     0.223037     0.319718     0.326886     0.049746    -0.000565     0.102219     0.007915     0.025345     0.106854
  1      32       0.069657     0.533458     0.486506     0.238092     0.288441     0.393930     0.056688    -0.018750     0.083198     0.016807     0.016822     0.155181
  1      33      -0.666594     0.495977     0.510962     0.203844     0.296623     0.362221     0.041552     0.008660     0.087985     0.002257     0.023519     0.131204
  1      34       2.529832    -0.469938    -0.501658     0.556411     0.342912     0.779524     0.309593    -0.129222     0.117588     0.034957    -0.000515     0.607658
  1      35      -1.404000     0.571959     1.073638     0.250824     0.302962     0.347777     0.062913     0.035219     0.091786    -0.014361     0.022306     0.120949
  1      36      -1.874374     0.885856     1.108561     0.305714     0.300339     0.414080     0.093461     0.053377     0.090203    -0.032504     0.020282     0.171463
  1      37      -0.288304    -1.300576    -0.089219     0.251530     0.624841     0.414711     0.063267    -0.006812     0.390426     0.011540     0.019650     0.171985
  1      38      -1.200027     0.520599     0.858256     0.230274     0.301003     0.347193     0.053026     0.027320     0.090603    -0.008129     0.022934     0.120543
  1      39      -1.302874     0.775286     0.346094     0.221622     0.271334     0.421660     0.049116     0.027150     0.073622    -0.008617     0.021943     0.177797
  1      40      -1.094639     0.895358    -0.368647     0.193819     0.252757     0.523344     0.037566     0.018560     0.063886    -0.003627     0.021346     0.273889
  1      41       1.252585     0.170491    -0.448565     0.401863     0.309924     0.654301     0.161494    -0.075346     0.096053     0.040660    -0.001690     0.428110
  1      42      -0.606552     0.505092     0.168409     0.197642     0.287299     0.402136     0.039062     0.006317     0.082541     0.002835     0.021931     0.161713
  1      43       0.921959     0.788381    -0.900360     0.349686     0.277906     0.726191     0.122281    -0.057430     0.077232     0.016988     0.009918     0.527353
  1      44      -0.794464    -0.046182    -1.393525     0.204810     0.342638     0.634249     0.041947     0.012248     0.117401    -0.000807     0.018202     0.402272
  1      45      -1.746514    -0.331876    -0.899612     0.259912     0.334755     0.587333     0.067554     0.036901     0.112061    -0.016673     0.008733     0.344960
  1      46      -1.731031    -0.884406     0.265602     0.270269     0.436672     0.394312     0.073045     0.035512     0.190682    -0.022611     0.008322     0.155482
  1      47       1.821974    -2.076701    -0.627517     0.451561     0.598077     0.695777     0.203907    -0.073553     0.357696     0.048417     0.014995     0.484105
  1      48      -0.015210    -0.372921     1.173702     0.287307     0.464033     0.321744     0.082545    -0.021386     0.215326     0.025121     0.015802     0.103519
  1      49      -0.238220    -0.576462     0.401750     0.252347     0.480291     0.361735     0.063679    -0.008719     0.230680     0.013708     0.017480     0.130852
  1      50      -0.255440    -0.762739     1.031119     0.276835     0.549345     0.315167     0.076638    -0.009614     0.301780     0.017150     0.018344     0.099330
  1      51      -1.052362    -0.602333    -0.493416     0.225627     0.436979     0.472191     0.050907     0.019544     0.190951    -0.004356     0.017908     0.222964
  1      52      -0.608083    -1.307632    -0.257834     0.237199     0.620871     0.428576     0.056263     0.003281     0.385481     0.003924     0.021718     0.183678
  1      53      -0.503209    -1.357206    -0.741171     0.235299     0.626856     0.508684     0.055366     0.000012     0.392948     0.004686     0.025469     0.258760
  1      54      -0.786776     0.664361     0.025802     0.190389     0.268507     0.430581     0.036248     0.011256     0.072096     0.000130     0.022170     0.185400
  1      55       0.142544    -1.058405     1.776578     0.348855     0.635245     0.327099     0.121700    -0.031897     0.403536     0.043946     0.012105     0.106994
  1      56      -0.174711     0.401561    -0.634679     0.210312     0.287861     0.537214     0.044231    -0.008324     0.082864     0.007220     0.017244     0.288599
  1      57      -0.316713     0.392656     0.442760     0.215377     0.307451     0.372039     0.046387    -0.003916     0.094526     0.008530     0.020965     0.138413
  1      58       1.540739     0.615494    -0.785097     0.467628     0.307356     0.772503     0.218676    -0.098767     0.094468     0.022054     0.006898     0.596761
  1      59      -0.800524    -0.407073    -1.219347     0.213868     0.407573     0.596300     0.045739     0.012279     0.166116    -0.000752     0.020112     0.355574
  1      60       1.573305    -0.198438     0.509014     0.439247     0.338171     0.532426     0.192938    -0.088469     0.114360     0.080277    -0.017902     0.283477
  1      61      -1.284101     2.081445     1.099867     0.197313     0.309628     0.510383     0.038932     0.020616     0.095869    -0.007409     0.067706     0.260491
  1      62       1.213248    -0.873922    -1.200956     0.388888     0.424045     0.727784     0.151234    -0.067497     0.179814     0.024301     0.009980     0.529669
  1      63      -0.631524    -0.875345     1.928859     0.322558     0.639029     0.313316     0.104044     0.005637     0.408358     0.008446     0.028470     0.098167
  1      64      -0.131223     0.176893     0.785314     0.244407     0.348144     0.343083     0.059735    -0.012784     0.121204     0.015330     0.018938     0.117706
  1      65      -1.222794     1.144203     0.085057     0.201793     0.255545     0.489412     0.040720     0.021878     0.065303    -0.005780     0.026486     0.239524
  1      66      -0.360810     3.117687     0.663705     0.137505     0.394766     0.709411     0.018908    -0.001898     0.155840     0.000386     0.104908     0.503264
  1      67      -0.184561    -0.564185    -0.743381     0.238824     0.452375     0.529660     0.057037    -0.009760     0.204643     0.009434     0.019129     0.280540
  1      68      -0.052632     1.751352    -0.773870     0.169935     0.239704     0.700370     0.028878    -0.008068     0.057458     0.002220     0.027371     0.490518
  1      69      -0.159519    -0.450429    -1.425437     0.234512     0.422731     0.649856     0.054996    -0.010389     0.178702     0.005558     0.020710     0.422313
  1      70      -0.252272    -1.102029    -1.267702     0.240350     0.566290     0.611563     0.057768    -0.007514     0.320684     0.006164     0.027253     0.374009
  1      71      -0.073867     0.347149    -0.117719     0.224469     0.299955     0.456957     0.050386    -0.012702     0.089973     0.011529     0.016726     0.208810
  1      72      -2.007447     2.386822     0.059560     0.343179     0.435985     0.806356     0.117772     0.058272     0.190083    -0.025223     0.068155     0.650209
  1      73      -0.039041    -0.074312    -0.047729     0.243400     0.364063     0.435995     0.059244    -0.015569     0.132542     0.014722     0.015293     0.190092
  1      74      -1.547124    -0.039361     0.388936     0.256225     0.331287     0.387584     0.065651     0.036345     0.109751    -0.016879     0.012261     0.150222
  1      75      -0.611248     0.355205     0.845869     0.218870     0.327105     0.330531     0.047904     0.007411     0.106998     0.003831     0.024744     0.109251
  1      76      -2.048668    -0.590267     0.729111     0.305883     0.373434     0.378239     0.093564     0.047918     0.139453    -0.037327     0.001963     0.143064
  1      77      -0.742077     0.580754     0.514136     0.200627     0.286985     0.365770     0.040251     0.010894     0.082360     0.000966     0.024016     0.133788
  1      78      -1.686227     0.398590     1.214811     0.285708     0.316053     0.352327     0.081629     0.046577     0.099890    -0.026021     0.016062     0.124134
  1      79      -0.104785     0.167141    -1.325343     0.221125     0.313953     0.650820     0.048896    -0.011267     0.098567     0.005329     0.016463     0.423567
  1      80      -0.650064    -0.062361     0.103608     0.217972     0.368610     0.391923     0.047512     0.008403     0.135873     0.002854     0.020175     0.153604
  1      81      -0.997745     0.170885    -0.011600     0.213751     0.319971     0.417102     0.045689     0.019357     0.102381    -0.003150     0.018898     0.173974
  1      82      -0.367378    -0.774448    -0.144770     0.239542     0.510375     0.422574     0.057380    -0.003293     0.260483     0.008839     0.019331     0.178569
  1      83      -0.451375     0.678225     0.489113     0.197276     0.275494     0.374646     0.038918     0.001051     0.075897     0.005187     0.023753     0.140360
  1      84       0.398320     2.206373     1.611301     0.236345     0.317302     0.493654     0.055859    -0.025862     0.100680     0.017467     0.068849     0.243695
  1      85      -0.239587    -0.463533     0.168932     0.244535     0.449319     0.389144     0.059797    -0.008189     0.201887     0.012338     0.017587     0.151433
  1      86      -1.066665     0.586001     0.141811     0.206294     0.277637     0.419009     0.042557     0.020182     0.077082    -0.004039     0.021008     0.175569
  1      87      -0.659695    -1.279425    -0.003175     0.239882     0.618367     0.392178     0.057543     0.004961     0.382378     0.003290     0.020408     0.153804
  1      88       0.175207    -0.254276     0.274335     0.272118     0.394746     0.404906     0.074048    -0.025907     0.155825     0.023674     0.011107     0.163949
  1      89       1.568675    -0.108201    -0.982635     0.446674     0.326466     0.755775     0.199517    -0.090500     0.106580     0.026050     0.003145     0.571196
  1      90      -0.231578    -1.370197    -0.647387     0.248411     0.629192     0.504157     0.061708    -0.008388     0.395882     0.010205     0.023821     0.254174
  1      91       1.888606     0.553227     0.262280     0.517439     0.321487     0.668427     0.267744    -0.118493     0.103354     0.068931    -0.008267     0.446795
  1      92       0.572140    -1.129943     0.544134     0.328601     0.544766     0.399131     0.107979    -0.040641     0.296770     0.044343     0.002676     0.159306
  1      93      -1.751268     0.513836     1.293357     0.294275     0.311929     0.360390     0.086598     0.049551     0.097299    -0.029163     0.016701     0.129881
  1      94       0.165084    -0.193863    -0.658028     0.258998     0.369589     0.547222     0.067080    -0.023567     0.136596     0.015561     0.013409     0.299452
  1      95      -0.306395    -1.216716     0.490167     0.262433     0.623554     0.346766     0.068871    -0.006758     0.388820     0.013498     0.017602     0.120247
  1      96       1.221426     1.353224    -0.064647     0.420512     0.314239     0.712915     0.176830    -0.083034     0.098746     0.029768     0.016727     0.508248
  1      97       0.592930     1.215932     1.288373     0.296806     0.279967     0.413580     0.088094    -0.041723     0.078381     0.035280     0.020323     0.171049
  1      98       0.596245    -0.005842    -1.208298     0.303801     0.325749     0.687018     0.092295    -0.041629     0.106112     0.015197     0.010144     0.471993
  1      99       1.486005     2.162841     1.466037     0.500725     0.432635     0.680620     0.250726    -0.122443     0.187173     0.058308     0.061199     0.463243
  1     100      -0.007438    -0.998894    -0.115792     0.264886     0.548147     0.435926     0.070165    -0.017097     0.300465     0.018080     0.016041     0.190031
  1     101       0.175030    -1.449040    -0.476472     0.279679     0.626017     0.503073     0.078220    -0.021723     0.391897     0.020816     0.018949     0.253082
  1     102       1.590717    -0.123340    -0.980945     0.449527     0.327392     0.757254     0.202075    -0.091488     0.107186     0.026096     0.003116     0.573433
  1     103       0.575584     0.198203    -1.171016     0.297576     0.303400     0.687185     0.088552    -0.040036     0.092051     0.014332     0.010076     0.472224
  1     104      -1.339750     0.424850    -0.440584     0.224024     0.281301     0.514896     0.050187     0.027786     0.079130    -0.008350     0.015749     0.265118
  1     105      -1.091627    -0.936285     0.602071     0.250480     0.532687     0.331975     0.062740     0.020788     0.283756    -0.006722     0.017449     0.110208
  1     106       0.277995    -0.102096     0.265277     0.278076     0.364089     0.417466     0.077326    -0.030060     0.132561     0.026095     0.009366     0.174278
  1     107       0.525537    -0.488014    -1.304774     0.301335     0.399412     0.682646     0.090803    -0.038801     0.159530     0.014941     0.013731     0.466006
  1     108       0.058477     1.079487    -0.279491     0.204927     0.239844     0.544448     0.041995    -0.013966     0.057525     0.008799     0.020126     0.296424
  1     109      -0.683797    -0.197531     0.312580     0.225738     0.398230     0.364279     0.050958     0.009776     0.158587     0.002582     0.020423     0.132699
  1     110      -0.569818    -1.115337     0.959415     0.268310     0.622708     0.308982     0.071990     0.002631     0.387765     0.007533     0.019790     0.095470
  1     111       0.213780     0.387342     0.024867     0.252453     0.294821     0.461090     0.063733    -0.024438     0.086920     0.018935     0.012815     0.212604
  1     112      -0.400605    -0.385013     0.209395     0.235627     0.436305     0.378853     0.055520    -0.001505     0.190362     0.008555     0.019131     0.143529
  1     113       2.610284    -1.324721    -0.428870     0.535817     0.415837     0.754996     0.287100    -0.117465     0.172921     0.045113     0.000050     0.570020
  1     114      -0.988379     0.088093     0.065606     0.216815     0.333164     0.403486     0.047009     0.019408     0.110998    -0.003099     0.018929     0.162801
  1     115      -0.342654     0.202275     0.517891     0.224306     0.337723     0.358056     0.050313    -0.003243     0.114057     0.008998     0.020699     0.128204
  1     116       0.466754    -1.451676     0.377219     0.317636     0.616762     0.406551     0.100893    -0.033167     0.380395     0.038906     0.007163     0.165283
  1     117       1.466091    -0.902077    -1.149906     0.420332     0.413938     0.745138     0.176679    -0.078406     0.171345     0.025997     0.008348     0.555230
  1     118       0.656120    -0.236235     0.851853     0.333987     0.382597     0.387306     0.111548    -0.050073     0.146381     0.048371    -0.001079     0.150006
  1     119      -0.058227    -1.128474     1.220524     0.303705     0.628295     0.316063     0.092237    -0.018739     0.394755     0.027010     0.014552     0.099896
  1     120      -0.354417    -1.130728     0.935990     0.274941     0.625350     0.314796     0.075592    -0.005657     0.391062     0.014155     0.018199     0.099096
  1     121      -0.318316     0.241465     0.186395     0.217294     0.322492     0.397213     0.047217    -0.003879     0.104001     0.008352     0.019569     0.157778
  1     122      -0.914252    -1.280680     0.257742     0.243201     0.609693     0.359967     0.059147     0.012325     0.371725    -0.002195     0.018821     0.129576
  1     123       0.571755    -0.097467    -0.652734     0.303417     0.340962     0.590017     0.092062    -0.041118     0.116255     0.024071     0.007299     0.348120
  1     124      -0.178657    -1.265007     0.308865     0.264976     0.623984     0.370255     0.070212    -0.011028     0.389356     0.016318     0.016793     0.137089
  1     125       0.794131     0.676287    -0.168770     0.327341     0.278650     0.582737     0.107152    -0.050557     0.077646     0.031215     0.006180     0.339582
  1     126      -0.546321    -0.713644     0.759813     0.253685     0.526567     0.321756     0.064356     0.003460     0.277273     0.007147     0.020322     0.103527
  1     127       0.175364    -0.602671     0.485023     0.284314     0.468053     0.376853     0.080835    -0.026710     0.219073     0.026956     0.010484     0.142018
  1     128       0.821763     0.210535     0.016783     0.337191     0.308861     0.524360     0.113698    -0.053512     0.095395     0.040028     0.000487     0.274954
  1     129       0.286517     0.444333    -1.187186     0.252119     0.279204     0.672095     0.063564    -0.025693     0.077955     0.009274     0.013047     0.451711
  1     130       0.390360    -0.342181    -0.153755     0.289694     0.391136     0.482453     0.083923    -0.034200     0.152987     0.026924     0.008017     0.232760
  1     131      -0.399547    -0.694696     0.400976     0.247314     0.508405     0.354862     0.061164    -0.002240     0.258476     0.009805     0.018931     0.125927
  1     132       1.098152    -0.134711     1.115870     0.388852     0.356160     0.412305     0.151206    -0.071295     0.126850     0.073356    -0.012965     0.169996
  1     133      -0.565391    -0.424418    -0.072080     0.226644     0.435569     0.410279     0.051367     0.004825     0.189720     0.004550     0.019711     0.168329
  1     134       0.625444    -1.496735     0.503916     0.335076     0.613289     0.406442     0.112276    -0.038682     0.376124     0.046751     0.003650     0.165195
  1     135       1.143238    -0.626929     0.736934     0.387584     0.407975     0.440613     0.150221    -0.068226     0.166444     0.070137    -0.012630     0.194140
  1     136       0.053102     0.604225    -0.582621     0.221872     0.266675     0.556777     0.049227    -0.015914     0.071116     0.009930     0.015803     0.310001
  1     137      -0.405152     0.026324    -0.539055     0.213003     0.344385     0.495968     0.045370    -0.000614     0.118601     0.005401     0.018756     0.245984
  1     138       0.046280    -0.789166     0.990681     0.293970     0.537163     0.329766     0.086418    -0.022992     0.288544     0.027548     0.012815     0.108746
  1     139      -0.525672    -1.123593     0.918484     0.267894     0.623123     0.311520     0.071767     0.000971     0.388282     0.008739     0.019464     0.097045
  1     140       0.347747    -0.594476    -0.444040     0.286741     0.435865     0.520374     0.082220    -0.031732     0.189978     0.023554     0.010779     0.270789
  1     141       0.506328     0.040975    -1.221672     0.290908     0.321610     0.681653     0.084628    -0.037330     0.103433     0.013680     0.011012     0.464651
  1     142      -0.273709     1.647755     0.082199     0.157081     0.233853     0.528069     0.024674    -0.003181     0.054687     0.003358     0.032838     0.278857
  1     143       1.699676     1.242416     0.062011     0.527942     0.346466     0.751157     0.278723    -0.125281     0.120039     0.036652     0.014094     0.564237
  1     144       0.619274    -0.194906     0.008204     0.315224     0.359574     0.485376     0.099366    -0.044582     0.129293     0.035554     0.002898     0.235590
  1     145       0.134756    -1.023411     0.122805     0.280037     0.549415     0.412924     0.078421    -0.022944     0.301857     0.023993     0.012815     0.170506
  1     146       0.749372    -1.684052    -0.855479     0.335061     0.620153     0.619461     0.112266    -0.039778     0.384589     0.029313     0.020245     0.383732
  1     147      -0.565377     0.815384    -0.617770     0.177183     0.247906     0.542974     0.031394     0.004176     0.061457     0.001786     0.020341     0.294821
  1     148       1.287339    -0.423190    -1.113069     0.401261     0.358170     0.732428     0.161010    -0.074023     0.128286     0.024974     0.005356     0.536451
  1     149      -0.441359    -0.005430     0.451222     0.227262     0.370846     0.357225     0.051648     0.000568     0.137527     0.007409     0.020584     0.127609
  1     150       0.312696    -1.150538    -0.624887     0.288401     0.550707     0.541313     0.083175    -0.028197     0.303278     0.022143     0.016247     0.293020
  1     151       0.987156    -0.334580    -0.403502     0.360563     0.360102     0.590272     0.130005    -0.060290     0.129674     0.040024    -0.000522     0.348421
  1     152       1.976451    -2.122472    -0.446914     0.465910     0.593686     0.685245     0.217072    -0.077807     0.352463     0.055735     0.011267     0.469560
  1     153       0.080816    -1.346372     0.178292     0.280360     0.623056     0.400442     0.078602    -0.019756     0.388199     0.023410     0.014247     0.160354
  1     154      -0.789221    -0.830521    -0.197828     0.229708     0.509665     0.421036     0.052766     0.011158     0.259758     0.000339     0.019919     0.177272
  1     155       0.102348    -1.398138    -0.198422     0.276412     0.624694     0.453755     0.076404    -0.019726     0.390243     0.021208     0.016833     0.205894
  1     156      -0.612132    -1.160013     0.738315     0.259032     0.620151     0.319932     0.067097     0.004035     0.384588     0.005758     0.019369     0.102356
  1     157      -0.150163    -1.197993     0.758859     0.279135     0.624766     0.332063     0.077916    -0.013126     0.390332     0.019820     0.015546     0.110266
  1     158      -0.876193    -0.735751     2.462459     0.363475     0.649692     0.348913     0.132114     0.019662     0.422099    -0.004288     0.038588     0.121740
  1     159      -0.648314    -0.845605    -0.816776     0.224942     0.510205     0.521767     0.050599     0.006361     0.260309     0.001935     0.022465     0.272240
  1     160       0.392130     0.593599    -0.072426     0.266805     0.275078     0.506941     0.071185    -0.030786     0.075668     0.021443     0.011396     0.256989
  1     161      -0.569510    -0.050488     0.131619     0.219161     0.368652     0.389690     0.048031     0.005476     0.135904     0.004330     0.020179     0.151859
  1     162       0.638089    -1.244637     0.227967     0.330027     0.554067     0.441635     0.108918    -0.041121     0.306990     0.043028     0.003951     0.195041
  1     163      -0.111444    -0.371718    -1.409238     0.236109     0.405921     0.651224     0.055748    -0.012168     0.164772     0.006033     0.019651     0.424093
  1     164       0.020201     0.545610    -0.050887     0.225202     0.277628     0.463107     0.050716    -0.015570     0.077078     0.012674     0.016569     0.214468
  1     165       1.376077    -0.152933    -1.038724     0.417261     0.330404     0.740652     0.174107    -0.080145     0.109167     0.025404     0.003816     0.548566
  1     166      -0.570679     0.797747    -0.326181     0.179796     0.251802     0.492655     0.032327     0.004420     0.063404     0.002170     0.021406     0.242709
  1     167      -0.322649     2.606234    -0.349671     0.137906     0.315233     0.753958     0.019018    -0.001853     0.099372     0.000056     0.054931     0.568453
  1     168      -1.072189     0.607351     1.059054     0.224836     0.302070     0.333802     0.050551     0.023608     0.091246    -0.005521     0.026576     0.111424
  1     169       0.742716     0.172120    -0.394775     0.324004     0.309151     0.578537     0.104978    -0.048920     0.095574     0.030683     0.003875     0.334704
  1     170      -0.556519     0.445910     0.001714     0.198398     0.291240     0.422673     0.039362     0.004683     0.084821     0.003448     0.020989     0.178653
  1     171      -0.534141     0.735463    -0.879634     0.179422     0.252193     0.582932     0.032192     0.003389     0.063601     0.001751     0.019009     0.339810
  1     172      -0.398917    -1.396060    -1.115120     0.236973     0.632392     0.576922     0.056156    -0.003177     0.399920     0.005002     0.029452     0.332839
  1     173       1.786313    -0.063926    -0.923039     0.480320     0.324757     0.773291     0.230707    -0.102546     0.105467     0.025359     0.003175     0.597978
  1     174       0.098678    -0.018705     0.621305     0.265702     0.367263     0.365907     0.070598    -0.023167     0.134882     0.022436     0.013334     0.133888
  1     175      -0.265898    -0.565508     1.519939     0.297020     0.539443     0.308478     0.088221    -0.010754     0.290999     0.019919     0.022047     0.095159
  1     176       0.530741     0.187181     0.542810     0.304212     0.322685     0.416058     0.092545    -0.041544     0.104125     0.036118     0.004739     0.173105
  1     177       0.410621    -1.610163    -1.453194     0.297643     0.633100     0.685691     0.088591    -0.028768     0.400816     0.013875     0.032141     0.470173
  1     178      -2.131763     0.985390     1.172808     0.351931     0.314708     0.456579     0.123855     0.067882     0.099041    -0.048266     0.018412     0.208464
  1     179      -1.300199    -0.676870    -0.071739     0.239748     0.436494     0.415729     0.057479     0.026261     0.190527    -0.009923     0.014740     0.172831
  1     180       0.383336    -0.339213    -0.355536     0.287028     0.388287     0.513916     0.082385    -0.033509     0.150767     0.024473     0.009027     0.264110
  1     181       0.477485    -1.292471     1.341826     0.349004     0.620758     0.342302     0.121804    -0.039889     0.385341     0.052412     0.002796     0.117170
  1     182       0.484029    -0.365216    -1.296346     0.294770     0.380740     0.679888     0.086889    -0.037027     0.144963     0.014139     0.013248     0.462248
  1     183       1.436818    -1.330566    -1.213246     0.414377     0.487589     0.745647     0.171708    -0.072349     0.237743     0.025523     0.014906     0.555989
  1     184      -0.244902     0.797408    -0.782570     0.188052     0.247787     0.581642     0.035364    -0.004986     0.061398     0.004351     0.018508     0.338307
  1     185      -1.029012    -1.132181    -1.234624     0.225591     0.541533     0.592178     0.050891     0.015388     0.293258    -0.004059     0.024453     0.350674
  1     186       0.180860     1.480251    -0.024243     0.207334     0.243405     0.565103     0.042987    -0.016585     0.059246     0.009355     0.026629     0.319342
  1     187       0.397886     1.070050     2.061136     0.300218     0.309353     0.364395     0.090131    -0.040581     0.095699     0.036924     0.027560     0.132784
  1     188      -0.448826     0.120743    -0.090023     0.212800     0.335799     0.426734     0.045284     0.001012     0.112761     0.005663     0.019566     0.182102
  1     189       0.814709     0.807184    -0.409233     0.329261     0.274397     0.637288     0.108413    -0.051098     0.075294     0.025567     0.008606     0.406135
  1     190       1.234335    -1.865857    -0.811426     0.389109     0.610316     0.662414     0.151406    -0.055267     0.372485     0.038386     0.018052     0.438792
  1     191       0.357623    -0.356040    -0.460790     0.283729     0.391259     0.528334     0.080502    -0.032246     0.153084     0.022683     0.009988     0.279137
  1     192       2.713814    -1.609235    -1.056775     0.549799     0.450731     0.832867     0.302279    -0.120801     0.203159     0.010934     0.017829     0.693667
  1     193       0.608602     0.053758     0.133322     0.311175     0.329105     0.473556     0.096830    -0.044028     0.108310     0.035280     0.003309     0.224256
  1     194      -0.520331     0.710835    -0.236887     0.184726     0.259759     0.473155     0.034124     0.003112     0.067475     0.003007     0.021167     0.223876
  1     195      -0.826783     1.523951     0.552738     0.163394     0.244582     0.442583     0.026698     0.009073     0.059820    -0.000718     0.036520     0.195879
  1     196       0.300241     0.042562    -0.208152     0.270615     0.333515     0.492047     0.073233    -0.029330     0.111232     0.021689     0.010159     0.242110
  1     197       0.911863    -1.001788    -0.092146     0.354325     0.475357     0.518574     0.125547    -0.053530     0.225964     0.046797     0.000267     0.268919
  1     198       0.922317     2.183233     0.681918     0.350164     0.362922     0.692868     0.122615    -0.060001     0.131713     0.022422     0.055456     0.480066
  1     199       2.163410     0.281449    -0.755485     0.557202     0.326036     0.812217     0.310474    -0.131941     0.106300     0.016751     0.007435     0.659697
  1     200      -0.287578    -0.417115     0.791425     0.257055     0.463603     0.328537     0.066077    -0.007074     0.214928     0.013712     0.019058     0.107937
  1     201       0.271259     0.921138     0.317926     0.242517     0.257689     0.458553     0.058814    -0.024089     0.066404     0.018190     0.017299     0.210270
  1     202      -1.749149     1.738457     2.263472     0.304121     0.351776     0.448993     0.092490     0.052674     0.123746    -0.032589     0.069446     0.201595
  1     203      -0.056808    -0.519298     0.043897     0.255349     0.451607     0.414645     0.065203    -0.015669     0.203949     0.016504     0.015327     0.171930
  1     204      -1.033440    -0.531243     0.525663     0.241234     0.451296     0.340884     0.058194     0.021392     0.203668    -0.004925     0.018381     0.116202
  1     205       0.687114     0.847597     2.050302     0.349994     0.322687     0.376000     0.122495    -0.059081     0.104127     0.056968     0.012393     0.141376
  1     206      -0.658492     1.097797    -1.110941     0.164803     0.231137     0.650988     0.027160     0.005757     0.053424     0.000169     0.019675     0.423786
  1     207       0.497826     0.691371     0.219870     0.281665     0.273680     0.481707     0.079335    -0.035829     0.074901     0.026780     0.010443     0.232041
  1     208       1.051545    -0.143292     0.525049     0.374303     0.345691     0.466391     0.140103    -0.065834     0.119502     0.060538    -0.008850     0.217521
  1     209       1.459380     0.786754     0.534891     0.451123     0.309453     0.588076     0.203512    -0.094471     0.095761     0.068892    -0.005273     0.345833
  1     210      -0.295084    -0.128711    -0.140772     0.227221     0.377182     0.433892     0.051629    -0.005140     0.142267     0.008966     0.018247     0.188262
  1     211       1.024315    -0.821322     0.024252     0.367364     0.435400     0.516308     0.134956    -0.059797     0.189573     0.052227    -0.003871     0.266574
  1     212      -0.162908    -0.890357     2.055393     0.350204     0.645562     0.327842     0.122643    -0.019945     0.416750     0.032715     0.022776     0.107481
  1     213       2.149395    -0.632284    -0.973470     0.509238     0.358268     0.793940     0.259323    -0.111691     0.128356     0.022756     0.005175     0.630341
  1     214       0.312164     0.423651    -0.626611     0.257998     0.284214     0.579647     0.066563    -0.027389     0.080777     0.015423     0.011974     0.335991
  1     215       0.671183     1.546636    -0.662892     0.292010     0.275564     0.743531     0.085270    -0.039679     0.075936     0.008513     0.023075     0.552838
  1     216      -1.355666    -0.543773    -0.322236     0.238046     0.402100     0.457725     0.056666     0.027737     0.161684    -0.010377     0.014003     0.209513
  1     217      -0.847650    -0.886303     0.531515     0.245469     0.540246     0.335275     0.060255     0.013534     0.291866    -0.000634     0.019289     0.112410
  1     218       2.986224    -1.145818    -0.962284     0.586528     0.384416     0.849283     0.344016    -0.138754     0.147776     0.002537     0.014272     0.721281
  1     219       1.862059     0.277187    -0.815928     0.507972     0.317706     0.787568     0.258036    -0.113243     0.100937     0.022611     0.004955     0.620264
  1     220      -1.010659    -0.230493    -0.433861     0.218966     0.372510     0.468858     0.047946     0.019348     0.138764    -0.003421     0.017634     0.219828
  1     221       0.341634    -0.317578    -1.320677     0.277438     0.379022     0.671865     0.076972    -0.030793     0.143658     0.011924     0.014613     0.451403
  1     222       0.524236    -0.830664     0.188501     0.314779     0.479480     0.439048     0.099086    -0.039611     0.229901     0.037245     0.004578     0.192763
  1     223      -0.158341    -0.047831    -1.369486     0.224133     0.348055     0.648550     0.050235    -0.009750     0.121142     0.005115     0.017719     0.420617
  1     224      -0.106482    -0.489789    -0.114861     0.248798     0.444060     0.434263     0.061900    -0.013348     0.197189     0.014273     0.016284     0.188584
  1     225      -0.720095    -0.394850     0.031576     0.225395     0.427271     0.394718     0.050803     0.010503     0.182560     0.001739     0.019690     0.155802
  1     226      -0.889641     0.949486     0.630702     0.190782     0.260951     0.378704     0.036398     0.013922     0.068096    -0.001376     0.027742     0.143417
  1     227       0.576945    -0.431331    -0.494302     0.309463     0.392344     0.555037     0.095767    -0.041676     0.153934     0.028244     0.006727     0.308066
  1     228      -0.204903    -1.338808    -0.309047     0.253268     0.626570     0.450999     0.064145    -0.009419     0.392589     0.012529     0.020597     0.203400
  1     229      -0.138543    -1.433011    -1.150246     0.251164     0.634607     0.595773     0.063083    -0.011235     0.402726     0.008864     0.029387     0.354945
  1     230       1.285494     0.684424    -0.829745     0.420187     0.295968     0.753181     0.176557    -0.081551     0.087597     0.021223     0.007526     0.567281
  1     231       0.638229     2.324938    -0.295380     0.276766     0.346644     0.800247     0.076599    -0.035424     0.120162     0.002457     0.048447     0.640396
  1     232       0.598703    -1.492320     0.457415     0.331620     0.613931     0.409081     0.109972    -0.037650     0.376912     0.045066     0.004444     0.167347
  1     233       0.113891     0.394380     0.588324     0.250524     0.306365     0.380755     0.062762    -0.021766     0.093860     0.019758     0.015241     0.144974
  1     234      -0.079035     0.194926    -0.814019     0.224335     0.312899     0.566103     0.050326    -0.012398     0.097906     0.008512     0.016132     0.320473
  1     235      -0.405596    -0.027194    -1.390712     0.209998     0.346203     0.640806     0.044099    -0.000585     0.119856     0.002690     0.018692     0.410632
  1     236      -0.766996    -0.311330     0.203302     0.226307     0.413588     0.374490     0.051215     0.012487     0.171055     0.000927     0.019831     0.140242
  1     237       1.468649    -0.519219     0.170096     0.421106     0.368636     0.555484     0.177330    -0.080804     0.135893     0.068334    -0.013068     0.308562
  1     238      -0.365298     0.170985     0.742621     0.230516     0.351054     0.337481     0.053138    -0.002563     0.123239     0.009330     0.021782     0.113893
  1     239       0.070286     0.580884     1.288295     0.257789     0.310812     0.335725     0.066455    -0.022091     0.096604     0.021572     0.020843     0.112711
  1     240       3.221601    -0.738127    -0.874032     0.627476     0.353188     0.866600     0.393726    -0.155499     0.124742    -0.008594     0.015556     0.750996
  1     241      -0.836073     0.055034     0.675750     0.226912     0.362074     0.335444     0.051489     0.015996     0.131097    -0.000464     0.022076     0.112523
  1     242      -0.032260     0.408637    -0.594691     0.221500     0.286724     0.540854     0.049062    -0.013574     0.082211     0.009529     0.015981     0.292523
  1     243       0.921638    -0.801670    -1.257138     0.352254     0.430215     0.708270     0.124083    -0.055142     0.185085     0.020979     0.012144     0.501646
  1     244       0.830007     0.358347     0.183134     0.338185     0.299203     0.508398     0.114369    -0.054071     0.089523     0.041906     0.000646     0.258469
  1     245      -0.242163    -0.882238    -0.001913     0.249830     0.535174     0.407246     0.062415    -0.008294     0.286411     0.012464     0.018086     0.165850
  1     246       0.044291    -0.528087     0.845617     0.282713     0.475195     0.339137     0.079927    -0.022499     0.225810     0.025084     0.013212     0.115014
  1     247       0.424869     1.711804     1.305158     0.251079     0.280134     0.448516     0.063041    -0.028877     0.078475     0.021723     0.040127     0.201167
  1     248       0.961342     1.644797     0.411835     0.359686     0.311906     0.644402     0.129374    -0.062410     0.097285     0.030658     0.027507     0.415253
  1     249       0.276861     1.482678     1.366448     0.237267     0.267743     0.399469     0.056296    -0.023860     0.071686     0.019372     0.034374     0.159576
  1     250       2.225854     1.054018    -0.497234     0.633871     0.368314     0.853462     0.401792    -0.168120     0.135655    -0.005341     0.024287     0.728397
  1     251       0.202625     0.409989    -0.537966     0.245672     0.286244     0.552334     0.060355    -0.022918     0.081936     0.014133     0.013248     0.305073
  1     252       0.751440    -0.266335     0.138265     0.333516     0.366045     0.479345     0.111233    -0.050845     0.133989     0.042558    -0.000557     0.229772
  1     253      -0.671688     0.238787     1.581514     0.254828     0.387458     0.309731     0.064937     0.011631     0.150124     0.003674     0.031822     0.095933
  1     254       1.154779     0.027288     0.328510     0.386779     0.324863     0.512848     0.149598    -0.070485     0.105536     0.059867    -0.008748     0.263013
  1     255       1.290304    -1.922868    -1.309487     0.396483     0.614997     0.741865     0.157199    -0.057620     0.378221     0.024276     0.028950     0.550363
  1     256      -1.368715    -0.408898     0.100610     0.243019     0.386849     0.400741     0.059058     0.029682     0.149652    -0.011656     0.013714     0.160593
  1     257       0.584630     0.767134     0.512143     0.296102     0.275762     0.457372     0.087677    -0.040630     0.076045     0.032381     0.009686     0.209190
  1     258      -0.620394    -1.078906     1.135870     0.274836     0.623648     0.302594     0.075535     0.004645     0.388937     0.006446     0.020718     0.091563
  1     259      -1.216857    -1.275527     0.785253     0.262540     0.598694     0.320303     0.068927     0.021211     0.358435    -0.010793     0.016165     0.102594
  1     260      -2.222999     1.104797    -0.027482     0.364993     0.314838     0.648418     0.133220     0.070975     0.099123    -0.040464     0.015300     0.420446
  1     261      -1.174442     1.293621    -0.915392     0.188491     0.247242     0.666837     0.035529     0.018578     0.061128    -0.003675     0.022535     0.444671
  1     262      -0.897563     0.901527     0.353192     0.188858     0.257898     0.406371     0.035667     0.013880     0.066511    -0.001381     0.025485     0.165138
  1     263       1.183816    -1.299963    -0.007708     0.384824     0.509346     0.533686     0.148089    -0.061071     0.259433     0.057514    -0.002587     0.284821
  1     264      -0.641250    -0.324667     0.206848     0.227576     0.420833     0.374647     0.051791     0.007945     0.177100     0.003421     0.020043     0.140360
  1     265       0.523811    -0.700486     1.128291     0.336632     0.485349     0.354044     0.113321    -0.045219     0.235564     0.048789     0.001204     0.125347
  1     266      -0.531417    -0.603000     1.754514     0.303883     0.569745     0.308107     0.092345     0.002407     0.324609     0.011309     0.027690     0.094930
  1     267       1.805780     0.910642    -0.618763     0.537245     0.331371     0.809663     0.288632    -0.126585     0.109807     0.014137     0.013546     0.655554
  1     268      -1.159901    -0.187143    -1.370642     0.217816     0.348040     0.634161     0.047444     0.022529     0.121132    -0.004904     0.015911     0.402160
  1     269      -1.207122     0.619112     0.677176     0.223446     0.287208     0.367406     0.049928     0.026113     0.082488    -0.007606     0.022721     0.134987
  1     270      -0.338915    -0.130611    -0.354388     0.222650     0.374232     0.464667     0.049573    -0.003325     0.140050     0.007417     0.018545     0.215915
  1     271      -0.366496     1.108028    -1.106495     0.168459     0.228766     0.656320     0.028379    -0.001309     0.052334     0.001695     0.019191     0.430756
  1     272       0.139013    -0.558463     0.958463     0.294771     0.480594     0.337673     0.086890    -0.027397     0.230970     0.029755     0.011182     0.114023
  1     273      -0.500455     0.344271     1.322764     0.238767     0.353399     0.312656     0.057010     0.003151     0.124891     0.007271     0.028413     0.097754
  1     274      -1.273984     0.399195    -0.019699     0.223140     0.289103     0.442339     0.049791     0.026790     0.083580    -0.007966     0.017378     0.195664
  1     275      -1.291343    -0.818747    -1.433554     0.229884     0.447608     0.637039     0.052847     0.023548     0.200353    -0.007240     0.018881     0.405819
  1     276      -0.587250    -0.559065    -1.468161     0.217760     0.445121     0.638780     0.047419     0.005046     0.198132     0.001104     0.022798     0.408040
  1     277       0.625149    -1.233287    -0.895989     0.319680     0.538998     0.616327     0.102195    -0.039609     0.290519     0.025302     0.016027     0.379859
  1     278      -1.002038    -0.587761    -0.165152     0.228107     0.444197     0.420862     0.052033     0.018650     0.197311    -0.003630     0.018051     0.177125
  1     279      -0.273425     0.781150    -1.205100     0.185624     0.246808     0.650953     0.034456    -0.004062     0.060914     0.002742     0.017274     0.423739
  1     280      -1.733951     0.941899     1.498391     0.294058     0.307450     0.380516     0.086470     0.049963     0.094525    -0.028703     0.026859     0.144793
  1     281       1.261190    -0.474120     0.644237     0.399761     0.378097     0.467235     0.159809    -0.073623     0.142958     0.072872    -0.014495     0.218309
  1     282      -1.484773    -0.184688    -0.915530     0.238740     0.332038     0.574507     0.056997     0.031063     0.110249    -0.010915     0.012089     0.330058
  1     283      -0.561102     1.300986     0.216014     0.162849     0.234167     0.454783     0.026520     0.003337     0.054834     0.001890     0.028887     0.206828
  1     284       0.159574     0.403594     0.327065     0.249998     0.298635     0.414880     0.062499    -0.022811     0.089183     0.019374     0.014032     0.172125
  1     285       0.587827     0.185992     1.153834     0.325741     0.339550     0.368603     0.106107    -0.048370     0.115294     0.046033     0.002865     0.135868
  1     286      -0.326825     0.755171    -0.118568     0.190171     0.256917     0.463517     0.036165    -0.002778     0.066006     0.005490     0.020934     0.214848
  1     287      -0.760553    -0.756425     0.671825     0.247943     0.523834     0.325204     0.061476     0.011470     0.274402     0.001522     0.020121     0.105758
  1     288       1.588958     0.312692    -0.868527     0.463693     0.310069     0.766191     0.215011    -0.096983     0.096142     0.024373     0.004313     0.587048
  1     289       0.978998    -0.425172    -0.431974     0.359523     0.372265     0.591282     0.129257    -0.059581     0.138582     0.039608     0.000009     0.349614
  1     290       0.376113     0.680911     1.117851     0.281186     0.292224     0.368443     0.079066    -0.034294     0.085395     0.030592     0.013967     0.135751
  1     291       1.353718    -0.227262     0.100458     0.410330     0.341414     0.561527     0.168371    -0.078031     0.116563     0.062103    -0.010641     0.315313
  1     292      -0.411222    -0.271616    -1.426334     0.216682     0.390169     0.641225     0.046951    -0.000655     0.152232     0.002789     0.020281     0.411169
  1     293      -0.116534    -0.120121     0.505068     0.249365     0.388555     0.362550     0.062183    -0.013500     0.150975     0.015847     0.016732     0.131442
  1     294       0.178492     0.324617     1.789494     0.305597     0.371168     0.332888     0.093390    -0.034131     0.137766     0.034358     0.019309     0.110815
  1     295      -0.865495     0.708098    -0.473331     0.186811     0.259255     0.513496     0.034898     0.012889     0.067213    -0.000937     0.020309     0.263678
  1     296       1.828129     2.581392    -0.033721     0.628114     0.543466     0.914951     0.394528    -0.161919     0.295355    -0.039532     0.082095     0.837135
  1     297       1.707310     0.527549    -0.773656     0.494670     0.313463     0.783325     0.244699    -0.108762     0.098259     0.021856     0.006517     0.613598
  1     298       2.015577    -0.821327    -1.029937     0.488312     0.379821     0.783678     0.238449    -0.103326     0.144264     0.024516     0.006062     0.614151
  1     299       1.136372     1.576164     0.717903     0.401805     0.325201     0.617999     0.161447    -0.077926     0.105756     0.045167     0.023430     0.381923
  1     300      -0.040119    -1.009182    -0.204763     0.261431     0.550470     0.446821     0.068346    -0.015722     0.303017     0.016662     0.016966     0.199649
  1     301       1.328364    -0.520332     0.166419     0.404354     0.374496     0.538358     0.163502    -0.074911     0.140247     0.064263    -0.011150     0.289829
  1     302       0.465878    -1.382528     0.839013     0.328892     0.617121     0.363786     0.108170    -0.035466     0.380839     0.044374     0.004486     0.132340
  1     303      -0.662889    -1.151714     0.797795     0.260092     0.619368     0.315712     0.067648     0.005840     0.383617     0.004464     0.019547     0.099674
  1     304       1.294770     0.865222    -0.761783     0.427017     0.298334     0.761777     0.182343    -0.084100     0.089003     0.019589     0.009807     0.580304
  1     305       1.668558     1.473964    -0.431680     0.539976     0.364058     0.831861     0.291574    -0.129730     0.132538     0.003394     0.027671     0.691994
  1     306      -0.859686     0.329773     0.853359     0.221971     0.327974     0.330236     0.049271     0.016741     0.107567    -0.001023     0.024337     0.109056
  1     307       0.326462     2.464940    -0.305379     0.210583     0.333740     0.784247     0.044345    -0.018578     0.111382     0.001558     0.051861     0.615044
  1     308      -0.389888     1.547299     1.445209     0.175049     0.256912     0.365496     0.030642    -0.001330     0.066004     0.004483     0.043979     0.133587
  1     309      -0.444364     0.998948     0.613671     0.183466     0.252182     0.380333     0.033660     0.000623     0.063596     0.004443     0.027121     0.144653
  1     310       0.223080    -1.493478    -0.788349     0.281756     0.628337     0.559242     0.079387    -0.022983     0.394807     0.018882     0.022510     0.312751
  1     311       0.344509     2.091514    -0.492540     0.218231     0.289713     0.754460     0.047625    -0.020236     0.083934     0.003125     0.037616     0.569210
  1     312       1.306800     1.976858     1.419919     0.449667     0.386845     0.622296     0.202201    -0.099778     0.149649     0.058887     0.046689     0.387253
  1     313       0.207943     0.371959     0.374237     0.257199     0.302749     0.411855     0.066151    -0.025223     0.091657     0.021396     0.012976     0.169624
  1     314      -0.164411     0.443530     0.111917     0.216406     0.292382     0.421708     0.046832    -0.009195     0.085487     0.010191     0.018602     0.177838
  1     315       0.722259    -1.370449    -1.367466     0.330251     0.556249     0.700534     0.109066    -0.042416     0.309413     0.018330     0.023552     0.490747
  1     316      -0.043459    -0.785229     0.839186     0.281910     0.534617     0.333473     0.079474    -0.018347     0.285815     0.022962     0.014432     0.111204
  1     317       0.126101    -0.440243     0.151484     0.269965     0.429237     0.413958     0.072881    -0.023614     0.184244     0.022078     0.012079     0.171361
  1     318      -0.579221     1.920680    -0.262025     0.142275     0.245396     0.618854     0.020242     0.002826     0.060219     0.000359     0.037088     0.382980
  1     319       0.153577     0.016214    -0.637602     0.252370     0.336395     0.548503     0.063691    -0.022518     0.113162     0.014551     0.013300     0.300855
  1     320       0.399331    -1.083589    -1.093417     0.294037     0.525745     0.629020     0.086457    -0.031710     0.276408     0.017842     0.019356     0.395666
  1     321       0.348686     0.159469    -1.236367     0.267963     0.309419     0.672956     0.071804    -0.029792     0.095740     0.010999     0.012459     0.452870
  1     322      -0.647949    -0.831920     0.106969     0.236248     0.524713     0.381077     0.055813     0.006693     0.275324     0.003525     0.019806     0.145220
  1     323       1.867683     1.167268    -0.512126     0.568139     0.353119     0.829847     0.322782    -0.140528     0.124693     0.005860     0.020991     0.688646
  1     324       0.289584     0.773765     0.449069     0.252398     0.268259     0.431438     0.063705    -0.026311     0.071963     0.021028     0.015340     0.186138
  1     325       0.789638    -0.022490    -0.685213     0.331733     0.326580     0.623518     0.110047    -0.051160     0.106654     0.027767     0.004562     0.388775
  1     326       0.611963     0.615664     0.640346     0.305965     0.286642     0.434002     0.093614    -0.043536     0.082164     0.036627     0.006928     0.188357
  1     327      -0.276381    -0.192971    -0.285464     0.228415     0.386315     0.455403     0.052173    -0.005891     0.149240     0.008971     0.018088     0.207392
  1     328       0.471658    -0.743600     1.047124     0.329630     0.494836     0.353961     0.108656    -0.042131     0.244863     0.045459     0.002681     0.125288
  1     329      -0.627303    -0.471489     0.381310     0.235283     0.456825     0.353859     0.055358     0.007252     0.208689     0.004111     0.020146     0.125216
  1     330       0.809552     1.011884     0.441471     0.329611     0.277705     0.523090     0.108644    -0.051823     0.077120     0.037687     0.009900     0.273624
  1     331      -1.420132     0.335242     0.117934     0.237595     0.294443     0.429762     0.056451     0.031670     0.086697    -0.011743     0.015624     0.184695
  1     332      -0.305903     1.666487     1.611131     0.176610     0.262439     0.371929     0.031191    -0.003595     0.068874     0.005438     0.048868     0.138331
  1     333       0.930432    -1.183156     0.037901     0.357816     0.510437     0.499219     0.128032    -0.052658     0.260546     0.050275    -0.000083     0.249220
  1     334      -0.668304     0.216960    -0.943891     0.198408     0.308943     0.565603     0.039366     0.008223     0.095446     0.000988     0.018449     0.319907
  1     335       0.140641     1.621607     1.428061     0.213718     0.265422     0.397948     0.045675    -0.017460     0.070449     0.014200     0.040997     0.158363
  1     336      -0.355629     0.471242    -1.293037     0.194299     0.275741     0.644087     0.037752    -0.001897     0.076033     0.002607     0.017141     0.414849
  1     337      -1.148353    -0.413174    -0.542698     0.225448     0.393240     0.486568     0.050827     0.022664     0.154638    -0.005838     0.016484     0.236748
  1     338      -0.543368     0.591927    -1.272454     0.183806     0.263059     0.641136     0.033785     0.003818     0.069200     0.001134     0.017509     0.411055
  1     339       0.453172    -0.796472    -0.046102     0.304046     0.473890     0.465461     0.092444    -0.036255     0.224572     0.031898     0.007247     0.216654
  1     340      -0.130380     0.137493     0.106501     0.231380     0.334405     0.413934     0.053537    -0.011454     0.111827     0.012389     0.017060     0.171342
  1     341       0.602902    -0.178324    -0.101852     0.311965     0.356380     0.500814     0.097322    -0.043559     0.127007     0.033399     0.003776     0.250815
  1     342      -0.091555     0.126292     0.190987     0.235967     0.337280     0.404818     0.055680    -0.013218     0.113758     0.013731     0.016610     0.163877
  1     343      -0.811829     0.961693     0.977694     0.194318     0.269001     0.348893     0.037760     0.012274     0.072362    -0.000356     0.030721     0.121726
  1     344      -1.063621    -0.928088     0.101378     0.237927     0.515864     0.382486     0.056609     0.018933     0.266116    -0.005287     0.017640     0.146295
  1     345      -0.104242     1.657461    -0.831641     0.167406     0.233821     0.691687     0.028025    -0.007025     0.054672     0.002165     0.025510     0.478431
  1     346      -0.063880     1.131334     0.922030     0.204744     0.253590     0.376232     0.041920    -0.011460     0.064308     0.011024     0.027563     0.141550
  1     347       1.205833     0.351640    -0.397517     0.396998     0.300804     0.652111     0.157607    -0.073757     0.090483     0.039477    -0.000460     0.425249
  1     348       1.710098     0.366717     1.321161     0.474377     0.322521     0.488009     0.225033    -0.103549     0.104020     0.106075    -0.022627     0.238153
  1     349       0.878525    -1.696244    -0.416216     0.350604     0.613278     0.560734     0.122923    -0.044105     0.376110     0.040932     0.011836     0.314423
  1     350       0.464339     0.321318    -0.397371     0.282083     0.295884     0.552528     0.079571    -0.035071     0.087548     0.022141     0.008894     0.305287
  1     351      -0.063117    -0.555096     0.008021     0.255102     0.458485     0.418733     0.065077    -0.015364     0.210208     0.016243     0.015509     0.175337
  1     352       1.837153    -1.235740     0.295622     0.453151     0.448254     0.566287     0.205346    -0.086668     0.200932     0.081873    -0.015309     0.320681
  1     353       0.530029     1.131380    -0.892426     0.270692     0.254700     0.708204     0.073274    -0.033160     0.064872     0.009615     0.015995     0.501553
  1     354       0.495197    -0.373680    -1.295077     0.296231     0.381627     0.680550     0.087753    -0.037520     0.145640     0.014322     0.013175     0.463148
  1     355      -0.847870    -0.146248    -1.405341     0.207861     0.357013     0.633904     0.043206     0.013880     0.127458    -0.001368     0.018387     0.401834
  1     356       0.759523    -1.028938    -0.874492     0.333818     0.486262     0.628365     0.111435    -0.046621     0.236451     0.027717     0.011674     0.394842
  1     357      -0.491745     0.713052     0.221346     0.190242     0.266387     0.407247     0.036192     0.002314     0.070962     0.004053     0.022893     0.165850
  1     358       2.289277     1.017058    -0.501722     0.642779     0.369052     0.856510     0.413165    -0.171703     0.136199    -0.007124     0.024483     0.733610
  1     359       0.359288     1.671109    -0.701696     0.228172     0.258017     0.724622     0.052062    -0.022286     0.066573     0.005076     0.025883     0.525077
  1     360       0.046220     0.418028    -0.062092     0.232804     0.291190     0.460650     0.054198    -0.017197     0.084791     0.013982     0.015513     0.212198
  1     361      -0.747716     1.246533     0.522762     0.170525     0.243336     0.411417     0.029079     0.008137     0.059213     0.000315     0.030798     0.169264
  1     362      -1.423878     0.775884     0.013595     0.230258     0.269005     0.479750     0.053019     0.030336     0.072364    -0.010566     0.019462     0.230160
  1     363       0.606215    -0.771042    -0.272826     0.317777     0.453779     0.516180     0.100982    -0.042271     0.205916     0.033630     0.005910     0.266442
  1     364      -0.640838     0.961004     0.440956     0.180931     0.252406     0.394994     0.032736     0.006342     0.063709     0.001850     0.026476     0.156020
  1     365      -1.654870    -0.193246     0.359237     0.265066     0.342005     0.393584     0.070260     0.038603     0.116967    -0.020190     0.009872     0.154908
  1     366       0.828139     0.329580    -0.235335     0.335848     0.297468     0.572381     0.112794    -0.053131     0.088487     0.034638     0.002591     0.327620
  1     367       1.352570    -0.294777    -0.180037     0.409301     0.346029     0.602097     0.167527    -0.077375     0.119736     0.054181    -0.007445     0.362520
  1     368      -0.462680     0.480873     0.814578     0.214400     0.308640     0.337994     0.045967     0.001530     0.095259     0.006295     0.024531     0.114240
  1     369      -1.256377    -1.509324    -0.909396     0.235156     0.600468     0.539377     0.055299     0.017270     0.360562    -0.008134     0.023273     0.290928
  1     370      -1.114643    -0.365046     0.749168     0.246619     0.422751     0.327476     0.060821     0.025401     0.178719    -0.007196     0.018578     0.107240
  1     371       0.721370    -0.333250    -0.752449     0.325100     0.368102     0.616397     0.105690    -0.047915     0.135499     0.026843     0.006208     0.379945
  1     372       0.363922    -1.245067    -0.962647     0.292257     0.563604     0.602596     0.085414    -0.029470     0.317649     0.019285     0.020237     0.363122
  1     373       0.262578    -1.563833    -1.475669     0.282948     0.635581     0.677687     0.080060    -0.023996     0.403963     0.011721     0.032935     0.459260
  1     374      -0.733515     0.186051    -1.356500     0.197727     0.309612     0.635278     0.039096     0.010144     0.095859    -0.000201     0.017639     0.403578
  1     375       0.494510    -0.547579    -1.319888     0.298379     0.411580     0.681116     0.089030    -0.037382     0.169398     0.014539     0.014670     0.463919
  1     376      -0.195232    -0.132398    -0.275882     0.231379     0.374009     0.459391     0.053536    -0.009026     0.139883     0.010404     0.017283     0.211040
  1     377       2.188332    -1.880366    -0.553263     0.488848     0.530340     0.723824     0.238972    -0.091728     0.281261     0.048711     0.008907     0.523921
  1     378      -1.437753    -0.785132     1.211878     0.282619     0.495428     0.313140     0.079874     0.034827     0.245449    -0.019667     0.014692     0.098057
  1     379       0.363025    -1.561840    -1.053216     0.293838     0.629180     0.616147     0.086340    -0.027326     0.395867     0.018612     0.025601     0.379637
  1     380       0.096203     0.804440    -1.132537     0.216456     0.249072     0.667834     0.046853    -0.016115     0.062037     0.005834     0.015600     0.446003
  1     381       0.204887     0.118739     0.896777     0.278359     0.351641     0.353319     0.077484    -0.028823     0.123652     0.027341     0.012149     0.124834
  1     382      -0.005987    -1.408049    -0.569130     0.264159     0.628364     0.504830     0.069780    -0.015737     0.394842     0.015601     0.021547     0.254853
  1     383       0.596435    -0.599706    -1.304224     0.311015     0.415004     0.687243     0.096730    -0.041714     0.172228     0.016146     0.013895     0.472303
  1     384       0.066619     0.464608     0.435101     0.239884     0.294819     0.396737     0.057544    -0.018869     0.086918     0.016948     0.016241     0.157400
  1     385      -0.880294     0.437851    -1.289340     0.192653     0.277725     0.636521     0.037115     0.013858     0.077131    -0.001398     0.016868     0.405159
  1     386      -1.344198    -0.276833     0.614157     0.250691     0.383563     0.347084     0.062846     0.031604     0.147121    -0.012585     0.015149     0.120467
  1     387      -1.040888     0.492571     0.431475     0.212445     0.292287     0.377259     0.045133     0.020620     0.085431    -0.004012     0.021773     0.142324
  1     388      -0.327869    -0.273630    -0.656106     0.224581     0.396944     0.511954     0.050436    -0.003852     0.157564     0.006829     0.018880     0.262096
  1     389      -0.674161     1.249529     1.422018     0.188056     0.267658     0.344638     0.035365     0.007443     0.071641     0.001372     0.039711     0.118775
  1     390      -0.533052    -1.355868    -0.727556     0.234464     0.626134     0.505512     0.054973     0.000891     0.392044     0.004202     0.025344     0.255542
  1     391      -0.105557    -0.027601    -0.571936     0.231434     0.350010     0.515738     0.053562    -0.012144     0.122507     0.010274     0.016432     0.265985
  1     392      -1.009206     0.298904     0.043692     0.211184     0.304875     0.414954     0.044599     0.019450     0.092949    -0.003279     0.019434     0.172187
  1     393      -1.755353     0.301932     0.521946     0.276980     0.299473     0.407671     0.076718     0.043742     0.089684    -0.023895     0.011269     0.166195
  1     394       0.921008     1.475212    -0.617787     0.350232     0.293464     0.761997     0.122662    -0.057793     0.086121     0.011077     0.021501     0.580639
  1     395      -0.143258    -1.411127    -0.916368     0.252028     0.632054     0.555034     0.063518    -0.011130     0.399492     0.010344     0.026410     0.308063
  1     396       0.540276    -1.653326    -1.432468     0.311289     0.630634     0.693154     0.096901    -0.032965     0.397699     0.015763     0.031450     0.480463
  1     397      -1.166179     0.512917     0.299683     0.216952     0.286418     0.399455     0.047068     0.023986     0.082036    -0.006183     0.020324     0.159565
  1     398      -1.439818    -0.322576     1.202606     0.276349     0.411414     0.318274     0.076369     0.038287     0.169261    -0.018845     0.015794     0.101298
  1     399       1.143735    -0.953843    -0.708505     0.379339     0.443744     0.644222     0.143898    -0.063353     0.196909     0.037842     0.004290     0.415022
  1     400      -0.090757    -1.156358     1.048316     0.293822     0.626627     0.319664     0.086331    -0.016536     0.392661     0.024123     0.014787     0.102185
  1     401       1.098612    -0.755788     0.356585     0.378271     0.423893     0.478872     0.143089    -0.064058     0.179685     0.061361    -0.008536     0.229319
  1     402       0.197781    -0.755449     0.141869     0.281937     0.488480     0.417245     0.079489    -0.026315     0.238613     0.025378     0.011042     0.174094
  1     403       0.935036     0.929054    -0.418810     0.352137     0.279118     0.669104     0.124000    -0.058553     0.077907     0.025874     0.009423     0.447700
  1     404      -0.959005    -0.487007    -1.106394     0.217566     0.414460     0.576576     0.047335     0.016814     0.171777    -0.002688     0.019241     0.332440
  1     405       0.381111    -1.041390    -0.033146     0.299679     0.530373     0.454595     0.089807    -0.032169     0.281296     0.030414     0.009522     0.206657
  1     406       1.613426    -0.846286    -1.110815     0.439117     0.398621     0.755246     0.192824    -0.085455     0.158899     0.026393     0.006945     0.570397
  1     407      -0.321101    -0.158869     1.505688     0.278960     0.455093     0.308959     0.077819    -0.006913     0.207110     0.015842     0.025192     0.095456
  1     408      -1.326981     0.440152     0.500719     0.233947     0.295501     0.382060     0.054731     0.029987     0.087321    -0.010358     0.018854     0.145970
  1     409       0.856266     0.441288    -0.137679     0.339834     0.291378     0.567832     0.115487    -0.054575     0.084901     0.036260     0.002544     0.322434
  1     410      -0.733127    -1.055355     1.274694     0.279770     0.622934     0.299422     0.078271     0.009153     0.388047     0.003044     0.021677     0.089653
  1     411      -0.497570     0.602699     1.365956     0.225851     0.319261     0.317807     0.051009     0.002894     0.101927     0.006409     0.030716     0.101001
  1     412       0.049586    -0.556321     0.031146     0.264067     0.453840     0.423059     0.069731    -0.020110     0.205971     0.019435     0.013722     0.178979
  1     413      -0.177859    -0.211157     1.103951     0.268362     0.434792     0.318539     0.072018    -0.012799     0.189044     0.018033     0.019446     0.101467
  1     414      -1.229529     1.301182     0.482178     0.202167     0.260614     0.453753     0.040872     0.021967     0.067919    -0.006290     0.032128     0.205892
  1     415       0.616928    -0.109033    -1.222564     0.308058     0.338244     0.687911     0.094900    -0.042793     0.114409     0.015747     0.010247     0.473221
  1     416      -1.054059     0.430885     0.965873     0.228083     0.316482     0.331142     0.052022     0.023539     0.100161    -0.005197     0.024445     0.109655
  1     417       0.115000    -0.338866    -0.940730     0.256011     0.394846     0.588329     0.065541    -0.021484     0.155903     0.012659     0.015541     0.346131
  1     418       0.556316     0.727401    -1.032525     0.284055     0.264871     0.695493     0.080687    -0.036632     0.070157     0.012028     0.011908     0.483710
  1     419       1.418540    -0.292100    -0.590688     0.419187     0.342721     0.674539     0.175718    -0.080687     0.117458     0.041780    -0.002520     0.455003
  1     420      -0.195274    -1.298336     0.042730     0.258811     0.624652     0.401329     0.066983    -0.010067     0.390190     0.014514     0.018160     0.161065
  1     421      -1.502181     0.435587     0.279638     0.246000     0.289364     0.421476     0.060516     0.034586     0.083732    -0.014239     0.015785     0.177642
  1     422      -1.267750     0.462488     0.076039     0.222436     0.285597     0.432116     0.049478     0.026638     0.081566    -0.007915     0.018165     0.186725
  1     423      -0.217846    -0.601972    -0.358618     0.241100     0.466534     0.463584     0.058129    -0.008717     0.217654     0.010828     0.018322     0.214910
  1     424      -0.379444    -0.813640     0.743721     0.260835     0.548276     0.326120     0.068035    -0.003681     0.300606     0.011878     0.018917     0.106354
  1     425       0.574002    -0.005978     1.246065     0.332272     0.368660     0.359276     0.110405    -0.049385     0.135910     0.048426     0.001861     0.129079
  1     426      -0.230158    -0.235530     0.322060     0.241829     0.407527     0.374521     0.058481    -0.008453     0.166078     0.012510     0.017789     0.140266
  1     427       0.825209    -0.218172    -1.190187     0.337520     0.346718     0.701072     0.113920    -0.052636     0.120213     0.019153     0.008415     0.491501
  1     428       0.896173    -1.711712    -0.515650     0.352118     0.613848     0.578786     0.123987    -0.044578     0.376809     0.039363     0.013414     0.334993
  1     429      -0.348636    -0.066226    -0.305856     0.220672     0.363462     0.458047     0.048696    -0.002883     0.132105     0.007247     0.018600     0.209807
  1     430      -1.217877    -0.242956     1.045370     0.258076     0.408243     0.316391     0.066603     0.030661     0.166663    -0.010810     0.019071     0.100103
  1     431      -1.069492    -0.302981    -0.369222     0.222690     0.382253     0.458462     0.049591     0.021019     0.146118    -0.004527     0.017155     0.210188
  1     432      -2.567354    -0.192949     0.256897     0.365818     0.305935     0.509279     0.133823     0.065595     0.093596    -0.057443    -0.006925     0.259365
  1     433       0.152987    -0.890663     0.677681     0.292653     0.536851     0.355722     0.085646    -0.025837     0.288209     0.028887     0.010605     0.126538
  1     434      -0.481023     0.171602     0.587807     0.222334     0.345496     0.347228     0.049432     0.002258     0.119367     0.006418     0.021926     0.120567
  1     435      -0.031764     0.170002    -0.329875     0.232571     0.320719     0.486840     0.054089    -0.014742     0.102861     0.012178     0.015588     0.237013
  1     436      -0.914897     0.367901    -1.301306     0.195916     0.284680     0.635807     0.038383     0.015053     0.081043    -0.001744     0.016688     0.404251
  1     437       0.299954    -0.771734     0.453532     0.297397     0.492611     0.388077     0.088445    -0.031494     0.242665     0.031733     0.008004     0.150604
  1     438       0.278767     0.145208    -0.035498     0.267066     0.322400     0.466631     0.071324    -0.028345     0.103941     0.021981     0.010552     0.217744
  1     439      -0.718826     0.176702    -0.259360     0.204971     0.321567     0.449597     0.042013     0.010269     0.103405     0.001178     0.019662     0.202138
  1     440      -0.319350     1.186993    -0.404480     0.169858     0.229899     0.547255     0.028852    -0.002487     0.052854     0.003452     0.023054     0.299488
  1     441      -0.592478    -0.522763    -1.464009     0.216955     0.437445     0.638462     0.047069     0.005299     0.191358     0.001054     0.022424     0.407634
  1     442      -0.086719    -0.916457    -0.244840     0.256349     0.531869     0.450562     0.065715    -0.014004     0.282885     0.015064     0.017418     0.203006
  1     443       0.522342     1.160063    -0.074567     0.270904     0.257906     0.578311     0.073389    -0.033494     0.066516     0.019116     0.017169     0.334443
  1     444       1.189030     0.490561     0.831932     0.398816     0.305188     0.479095     0.159054    -0.075631     0.093140     0.068788    -0.008333     0.229532
  1     445       1.847855     0.576859     1.331314     0.502949     0.325859     0.522320     0.252957    -0.114893     0.106184     0.111305    -0.021041     0.272819
  1     446      -1.066512    -0.613216     0.298675     0.237853     0.456484     0.362847     0.056574     0.021348     0.208378    -0.005413     0.017554     0.131658
  1     447       0.231648     0.650147    -0.615799     0.240279     0.264282     0.583287     0.057734    -0.022653     0.069845     0.012412     0.014109     0.340223
  1     448      -1.405316     0.237712     0.839214     0.251847     0.322305     0.347447     0.063427     0.034822     0.103880    -0.014225     0.017619     0.120719
  1     449       0.424128    -0.306932    -0.061677     0.293717     0.384837     0.472483     0.086269    -0.035861     0.148099     0.028809     0.006989     0.223240
  1     450      -0.622954    -0.873731    -1.502118     0.222111     0.511474     0.640416     0.049333     0.005327     0.261606     0.000674     0.026294     0.410133
  1     451      -0.625117    -1.008329    -0.330239     0.232417     0.554129     0.440970     0.054018     0.005100     0.307059     0.003336     0.021174     0.194454
  1     452      -0.012862     0.034927     0.631024     0.254660     0.362469     0.359066     0.064851    -0.018027     0.131384     0.018696     0.015744     0.128929
  1     453       0.731569    -1.577864     0.192253     0.340353     0.611978     0.453900     0.115840    -0.040753     0.374518     0.046601     0.004954     0.206025
  1     454      -1.363097     1.060092     0.414371     0.222285     0.266529     0.446947     0.049411     0.027953     0.071038    -0.009508     0.026264     0.199761
  1     455       1.171890     0.448465     0.574490     0.393991     0.303076     0.506427     0.155229    -0.073592     0.091855     0.062910    -0.007085     0.256468
  1     456       0.038811     0.923116     0.371412     0.215389     0.253945     0.428457     0.046392    -0.014987     0.064488     0.012564     0.020676     0.183575
  1     457      -0.557237     1.068177     0.216524     0.172830     0.241726     0.432001     0.029870     0.003675     0.058431     0.002398     0.026012     0.186625
  1     458      -0.054001     0.987984    -0.275646     0.197409     0.241393     0.524414     0.038970    -0.010665     0.058271     0.007694     0.020111     0.275010
  1     459       0.399550    -0.436448    -1.325310     0.285943     0.396875     0.675370     0.081763    -0.033354     0.157510     0.012964     0.014846     0.456125
  1     460      -0.020483    -0.338010     0.720642     0.268863     0.434656     0.345988     0.072287    -0.018900     0.188926     0.021052     0.014808     0.119708
  1     461      -0.200909     0.954408     0.598269     0.196824     0.254414     0.387393     0.038740    -0.006933     0.064726     0.008369     0.024703     0.150073
  1     462       0.207179    -0.751286     0.838517     0.299822     0.509881     0.348034     0.089893    -0.029363     0.259978     0.031985     0.009326     0.121128
  1     463      -0.975817     0.431405    -0.538728     0.200064     0.282851     0.510430     0.040026     0.017111     0.080004    -0.002381     0.018476     0.260538
  1     464      -0.869626     0.722434     0.552115     0.198316     0.274755     0.371292     0.039329     0.014400     0.075490    -0.001066     0.025028     0.137858
  1     465       0.829120     1.013541     0.914110     0.337496     0.284627     0.462688     0.113904    -0.054780     0.081012     0.045620     0.009150     0.214080
  1     466      -0.461996     1.143606     1.133128     0.186511     0.258967     0.348858     0.034786     0.001016     0.067064     0.004458     0.033320     0.121702
  1     467       0.720856     1.152883     1.095555     0.317715     0.282131     0.441524     0.100943    -0.048454     0.079598     0.040472     0.015218     0.194944
  1     468      -0.066554    -0.113675    -1.366576     0.232911     0.357559     0.652150     0.054247    -0.013473     0.127849     0.006216     0.017430     0.425299
  1     469       0.187990    -1.146290    -0.996968     0.274655     0.555955     0.594029     0.075435    -0.023347     0.309086     0.015395     0.021544     0.352871
  1     470       0.041157    -0.384225     0.407176     0.266564     0.429554     0.378164     0.071056    -0.020618     0.184517     0.021059     0.013383     0.143008
  1     471       0.103720     1.097614     0.987100     0.224732     0.259304     0.379771     0.050504    -0.018031     0.067239     0.015689     0.025206     0.144226
  1     472       0.393018     0.050904    -1.247277     0.276084     0.322319     0.674946     0.076222    -0.032176     0.103890     0.011933     0.012219     0.455553
  1     473      -0.664451     0.802464     0.209874     0.185046     0.259358     0.412796     0.034242     0.007332     0.067266     0.001645     0.023921     0.170401
  1     474      -0.821533     0.315797     0.804582     0.220374     0.328544     0.332544     0.048565     0.015263     0.107941    -0.000245     0.024090     0.110585
  1     475      -1.249731     0.618715     0.853726     0.230673     0.292568     0.355130     0.053210     0.028366     0.085596    -0.009086     0.023355     0.126117
  1     476      -0.549300    -0.301206     0.245304     0.229385     0.419373     0.371946     0.052617     0.004516     0.175873     0.005317     0.020003     0.138344
  1     477       1.566657     0.195031    -0.907241     0.455590     0.312383     0.761290     0.207562    -0.093958     0.097583     0.025046     0.003698     0.579562
  1     478       0.102196     1.641317     0.369737     0.194082     0.247037     0.516402     0.037668    -0.013561     0.061027     0.008867     0.033287     0.266671
  1     479      -0.029296     0.392112     0.169831     0.229949     0.298711     0.420370     0.052876    -0.014714     0.089228     0.013622     0.016763     0.176711
  1     480      -0.368699     0.338505    -1.001770     0.200125     0.293588     0.587745     0.040050    -0.001599     0.086194     0.003727     0.017839     0.345445
  1     481      -2.736329     2.641734     0.474053     0.553327     0.572942     0.880355     0.306171     0.108568     0.328262    -0.069586     0.085420     0.775025
  1     482       0.874161    -0.637980     0.620766     0.356954     0.425961     0.424427     0.127416    -0.056762     0.181443     0.056547    -0.005913     0.180138
  1     483      -1.050285    -0.771189     0.466986     0.243804     0.496387     0.343998     0.059440     0.020435     0.246400    -0.005377     0.017811     0.118335
  1     484      -0.539963    -0.438534     0.859165     0.250663     0.472624     0.317979     0.062832     0.004003     0.223374     0.007143     0.021469     0.101111
  1     485       0.570052    -1.275354    -0.981594     0.313673     0.552070     0.624859     0.098391    -0.037127     0.304781     0.022922     0.018356     0.390449
  1     486      -1.056050     1.243936    -0.258373     0.180999     0.244411     0.541405     0.032760     0.015640     0.059737    -0.002870     0.026218     0.293120
  1     487       0.090160     0.821092     0.538089     0.227949     0.264212     0.404858     0.051961    -0.017944     0.069808     0.015383     0.019381     0.163910
  1     488      -0.805253     0.453941     0.460953     0.206123     0.299425     0.366432     0.042487     0.013353     0.089655     0.000018     0.022888     0.134273
  1     489       0.593651    -0.545932    -0.004155     0.316633     0.417062     0.476853     0.100256    -0.043100     0.173940     0.036193     0.003558     0.227389
  1     490      -0.802748    -0.146871    -1.141464     0.208489     0.360632     0.588360     0.043468     0.012625     0.130056    -0.000652     0.018702     0.346167
  1     491      -0.813241     1.018301     0.312113     0.179787     0.249444     0.418163     0.032323     0.010768     0.062222    -0.000316     0.026546     0.174860
  1     492       0.920767     0.911604     1.498889     0.364515     0.301928     0.413850     0.132871    -0.064658     0.091160     0.060694     0.004674     0.171272
  1     493      -0.536962     0.607474     0.973012     0.210774     0.299536     0.331242     0.044426     0.004281     0.089722     0.004780     0.026959     0.109721
  1     494      -0.291648    -0.656104    -1.463561     0.230674     0.468064     0.646778     0.053210    -0.005617     0.219084     0.004214     0.023600     0.418321
  1     495       0.716484     0.179970     1.703429     0.361151     0.361029     0.362349     0.130430    -0.060923     0.130342     0.061876    -0.000678     0.131297
  1     496      -0.448701     0.802005    -0.072817     0.183682     0.253891     0.455265     0.033739     0.000889     0.064461     0.003900     0.022031     0.207266
  1     497      -1.131704     1.192225    -0.321320     0.188896     0.247636     0.551701     0.035682     0.018166     0.061324    -0.003823     0.025020     0.304374
  1     498      -0.241145    -1.256507     0.291845     0.261008     0.623866     0.369234     0.068125    -0.008804     0.389209     0.014450     0.017485     0.136334
  1     499       0.155023    -0.476455    -0.201619     0.268337     0.427737     0.466203     0.072005    -0.024098     0.182959     0.020315     0.012558     0.217345
  1     500       0.215602    -0.012753    -1.298650     0.256826     0.334822     0.665070     0.065960    -0.024710     0.112106     0.009548     0.014314     0.442319
  1     501      -1.512574     0.599210    -0.559020     0.237951     0.271476     0.564797     0.056621     0.032668     0.073699    -0.011302     0.014834     0.318995
  1     502      -0.123538     0.572786    -0.252494     0.209690     0.272418     0.485409     0.043970    -0.009895     0.074211     0.008865     0.017973     0.235622
  1     503      -0.842327     0.409040    -0.092849     0.200304     0.292304     0.434970     0.040122     0.013773     0.085441    -0.000593     0.020356     0.189199
  1     504      -1.994076    -0.146306     0.227710     0.295248     0.317523     0.443474     0.087171     0.047328     0.100821    -0.031076     0.004070     0.196669
  1     505      -0.210812     0.471641    -1.277667     0.202111     0.275653     0.648722     0.040849    -0.006652     0.075985     0.003769     0.016582     0.420840
  1     506      -0.379104    -0.329235     0.701978     0.247366     0.442660     0.332638     0.061190    -0.002698     0.195948     0.010564     0.020032     0.110648
  1     507      -1.616194     0.090225     1.354669     0.288243     0.351486     0.332056     0.083084     0.045942     0.123542    -0.025524     0.015341     0.110261
  1     508       1.463726    -1.481066     0.338360     0.415030     0.522397     0.514214     0.172250    -0.069068     0.272899     0.074545    -0.009280     0.264416
  1     509       0.145523     0.463040     1.031601     0.262184     0.312252     0.348813     0.068741    -0.024807     0.097501     0.023301     0.016560     0.121670
  1     510       0.497542     0.427952    -0.286977     0.284661     0.287146     0.544110     0.081032    -0.036246     0.082453     0.023493     0.008722     0.296056
  1     511      -1.723632     0.231264     0.824753     0.279790     0.312383     0.371315     0.078283     0.044431     0.097583    -0.024803     0.011977     0.137875
  1     512      -0.923320    -0.763591     0.847906     0.254158     0.523277     0.314556     0.064596     0.017518     0.273819    -0.002675     0.019868     0.098945
  1     513       0.279359    -0.651195    -1.081108     0.277028     0.445441     0.620996     0.076744    -0.028249     0.198417     0.014944     0.016301     0.385636
  1     514       1.333059    -0.186493    -1.056363     0.410443     0.333586     0.737131     0.168463    -0.077731     0.111279     0.025152     0.004104     0.543362
  1     515       0.829824    -1.236864    -0.111268     0.346006     0.528446     0.510072     0.119720    -0.047966     0.279255     0.044403     0.003632     0.260173
  1     516      -1.578199     0.513223    -0.072319     0.249290     0.280084     0.485064     0.062145     0.035894     0.078447    -0.014872     0.014569     0.235287
  1     517      -0.079218     0.840761     0.590764     0.211702     0.262763     0.387881     0.044818    -0.011575     0.069044     0.011435     0.022127     0.150451
  1     518      -0.340935     0.543620     0.576850     0.209793     0.292222     0.362953     0.044013    -0.002912     0.085394     0.007788     0.022574     0.131735
  1     519      -0.495983    -1.049474     1.263313     0.284413     0.627549     0.302221     0.080891    -0.000354     0.393818     0.011035     0.020812     0.091337
  1     520      -1.263204    -0.272133    -0.481770     0.229031     0.362484     0.484914     0.052455     0.026029     0.131394    -0.007868     0.014955     0.235141
  1     521      -0.386456    -0.127841     0.256780     0.229428     0.387050     0.377597     0.052637    -0.001722     0.149808     0.008376     0.019425     0.142580
  1     522      -1.596681    -1.148758     1.905692     0.334338     0.598753     0.326354     0.111782     0.039298     0.358505    -0.035709     0.015929     0.106507
  1     523       0.304348    -1.356667     0.618893     0.308613     0.619652     0.369319     0.095242    -0.028901     0.383968     0.035201     0.008444     0.136396
  1     524      -0.741229     0.349572     0.387247     0.208050     0.310998     0.369739     0.043285     0.011414     0.096720     0.001120     0.022179     0.136707
  1     525      -0.890662    -0.117663    -1.397099     0.207910     0.350576     0.633676     0.043227     0.015143     0.122903    -0.001784     0.017961     0.401546
  1     526       0.530223    -0.207815    -1.260834     0.298167     0.354446     0.682435     0.088904    -0.038967     0.125632     0.014587     0.011696     0.465717
  1     527       1.518269    -0.347440    -1.044975     0.434157     0.345163     0.749536     0.188492    -0.085693     0.119137     0.026268     0.003790     0.561804
  1     528       0.676883     0.633550     0.566703     0.314365     0.285376     0.452380     0.098825    -0.046431     0.081440     0.038393     0.005795     0.204647
  1     529      -0.806480     0.151669     0.397548     0.216484     0.338037     0.362856     0.046865     0.014127     0.114269     0.000090     0.021283     0.131664
  1     530      -0.906010    -0.037195     0.775354     0.233966     0.378938     0.327204     0.054740     0.018908     0.143594    -0.002022     0.021843     0.107063
  1     531       0.503692     0.309661    -0.841717     0.285869     0.294051     0.631259     0.081721    -0.036408     0.086466     0.017330     0.009692     0.398488
  1     532      -0.655862     0.497689    -1.293701     0.186892     0.272474     0.638392     0.034929     0.007238     0.074242     0.000396     0.017446     0.407545
  1     533       1.029868     0.612915     0.020398     0.369416     0.289541     0.581524     0.136468    -0.064657     0.083834     0.043092     0.000996     0.338170
  1     534       0.039339    -1.502756    -1.506008     0.263130     0.638262     0.666842     0.069237    -0.016848     0.407378     0.008583     0.034022     0.444678
  1     535       1.737633     0.794541     0.353146     0.504718     0.322629     0.659553     0.254740    -0.114667     0.104089     0.066861    -0.004261     0.435011
  1     536       1.215251     0.933336    -0.758501     0.411763     0.294875     0.757924     0.169549    -0.078666     0.086951     0.018589     0.010822     0.574449
  1     537      -1.336577     0.627217     0.096533     0.224950     0.275032     0.446094     0.050602     0.028195     0.075642    -0.009103     0.018952     0.199000
  1     538       0.326782    -0.511167    -0.931766     0.280392     0.416665     0.602109     0.078620    -0.030441     0.173610     0.017109     0.013689     0.362535
  1     539      -0.271323    -1.420530    -1.251746     0.242646     0.635275     0.606182     0.058877    -0.007080     0.403574     0.006213     0.031041     0.367457
  1     540      -0.694920     1.542179     0.266473     0.155959     0.236782     0.478732     0.024323     0.005604     0.056066     0.000496     0.033967     0.229184
  1     541      -0.784625     0.844823    -0.188684     0.180816     0.251740     0.475347     0.032695     0.010223     0.063373     0.000005     0.022443     0.225955
  1     542       2.305512    -0.189498    -0.854769     0.547812     0.332642     0.810881     0.300098    -0.126937     0.110650     0.018137     0.005699     0.657528
  1     543      -0.373583     1.269961     0.712305     0.174542     0.241677     0.393227     0.030465    -0.001436     0.058408     0.004632     0.030850     0.154627
  1     544      -0.825582     0.906211    -1.161171     0.174886     0.242008     0.645154     0.030585     0.010588     0.058568    -0.000837     0.018466     0.416224
  1     545       0.644460     0.940836    -0.930954     0.295379     0.262187     0.709302     0.087249    -0.040303     0.068742     0.012219     0.013127     0.503110
  1     546      -1.186245     0.389788     1.002188     0.237773     0.319686     0.332388     0.056536     0.028398     0.102199    -0.008524     0.022948     0.110482
  1     547       1.709774    -0.061389     0.180864     0.461266     0.326138     0.605398     0.212766    -0.096232     0.106366     0.071950    -0.014414     0.366507
  1     548       0.875039     0.829853    -0.899897     0.340476     0.275107     0.723846     0.115924    -0.054428     0.075684     0.016105     0.010599     0.523953
  1     549       1.172406     0.218098    -1.003298     0.390952     0.304966     0.730513     0.152843    -0.071325     0.093004     0.022805     0.004986     0.533649
  1     550      -0.281656     0.907175     1.285949     0.212012     0.280602     0.333271     0.044949    -0.005430     0.078738     0.009177     0.030430     0.111070
  1     551      -0.899801     0.160728    -0.104597     0.209888     0.322402     0.427579     0.044053     0.016234     0.103943    -0.001499     0.019291     0.182824
  1     552       1.784035     0.359798     0.280875     0.488934     0.316191     0.631774     0.239056    -0.107170     0.099977     0.072781    -0.011988     0.399139
  1     553      -0.261708     0.741245    -0.794244     0.189500     0.252043     0.578758     0.035910    -0.004575     0.063526     0.004341     0.018349     0.334961
  1     554       0.457238     0.159682     0.367861     0.292948     0.323763     0.428710     0.085819    -0.037512     0.104823     0.031593     0.006487     0.183792
  1     555       1.475311    -1.823765     0.719047     0.418396     0.593411     0.465786     0.175055    -0.063389     0.352137     0.084414    -0.010190     0.216957
  1     556      -0.340688    -0.678943     0.979520     0.268671     0.530429     0.315003     0.072184    -0.005518     0.281355     0.013871     0.019539     0.099227
  1     557      -0.617185     0.964919     0.618439     0.183480     0.255874     0.376036     0.033665     0.005806     0.065471     0.002256     0.027579     0.141403
  1     558      -0.078638    -0.346592     0.018673     0.249221     0.417037     0.419017     0.062111    -0.014545     0.173920     0.015214     0.015644     0.175576
  1     559      -1.175517     0.514407    -0.797167     0.207498     0.272420     0.569674     0.043055     0.022247     0.074213    -0.004849     0.016693     0.324529
  1     560      -0.537600     0.832322     0.987161     0.198834     0.276734     0.339460     0.039535     0.003910     0.076582     0.004102     0.028867     0.115233
  1     561       0.620527     1.286333     0.131524     0.287279     0.266032     0.576156     0.082529    -0.038591     0.070773     0.022646     0.018969     0.331956
  1     562      -0.012492    -0.786486    -1.443949     0.251471     0.487576     0.657794     0.063238    -0.016307     0.237730     0.007607     0.023274     0.432693
  1     563       0.270195    -0.096399     1.244601     0.304569     0.399189     0.336883     0.092763    -0.035329     0.159352     0.035345     0.010060     0.113490
  1     564       0.413712     0.511633     0.769197     0.284041     0.296237     0.392896     0.080679    -0.035278     0.087756     0.030690     0.010251     0.154367
  1     565      -0.506776     0.728497     0.232386     0.189374     0.265232     0.406421     0.035862     0.002773     0.070348     0.003823     0.023103     0.165178
  1     566      -0.938462     0.544958     0.173131     0.201886     0.282136     0.407330     0.040758     0.016591     0.079601    -0.002030     0.021594     0.165918
  1     567      -1.168581    -0.560830    -1.423657     0.222864     0.409943     0.634892     0.049668     0.021906     0.168053    -0.005346     0.018115     0.403088
  1     568      -0.149168     1.253338     1.193492     0.197343     0.255748     0.361231     0.038944    -0.008682     0.065407     0.009347     0.032823     0.130488
  1     569      -0.257770     2.314155     0.335858     0.140835     0.280563     0.604649     0.019834    -0.003035     0.078716     0.002007     0.055914     0.365600
  1     570      -0.765991     0.393700     0.931019     0.219929     0.324153     0.326590     0.048369     0.013345     0.105075     0.000810     0.025613     0.106661
  1     571      -0.188391    -1.106371     1.180120     0.293963     0.628359     0.311866     0.086414    -0.013131     0.394835     0.021578     0.016716     0.097260
  1     572       0.748887    -0.777634    -1.293293     0.330791     0.437336     0.697320     0.109423    -0.047724     0.191262     0.018556     0.013939     0.486256
  1     573      -0.187518     0.852452    -0.209124     0.192788     0.248679     0.492206     0.037167    -0.006896     0.061841     0.006710     0.020278     0.242267
  1     574      -0.595634    -0.947202    -0.867422     0.227062     0.533920     0.530582     0.051557     0.004297     0.285071     0.002662     0.023482     0.281517
  1     575      -0.474503     0.213106    -0.729226     0.202625     0.312977     0.531840     0.041057     0.001930     0.097954     0.003582     0.018696     0.282853
  1     576      -0.449139     0.255100     0.831845     0.226329     0.341737     0.331105     0.051225     0.000967     0.116784     0.007413     0.023375     0.109630
  1     577       0.139405     0.465786    -0.812536     0.235158     0.278579     0.596206     0.055299    -0.019775     0.077606     0.010498     0.014259     0.355462
  1     578      -0.796645    -0.053585     0.581514     0.227609     0.377927     0.340614     0.051806     0.014408     0.142829     0.000379     0.021423     0.116018
  1     579      -0.741103     0.270909    -0.858033     0.197204     0.301376     0.552697     0.038890     0.010411     0.090827     0.000286     0.018433     0.305474
  1     580      -0.951952     0.596634     0.267212     0.201897     0.279217     0.398670     0.040763     0.016947     0.077962    -0.002260     0.022274     0.158938
  1     581       2.410941    -1.001901    -0.427707     0.522310     0.385844     0.741254     0.272808    -0.114596     0.148876     0.047541    -0.003223     0.549458
  1     582      -0.133233    -0.410063     0.732617     0.263587     0.454668     0.338798     0.069478    -0.013904     0.206723     0.017912     0.016659     0.114784
  1     583       1.635183    -2.049020    -1.259720     0.435215     0.608400     0.765874     0.189412    -0.069046     0.370151     0.025158     0.029223     0.586563
  1     584       0.496007    -0.971678     1.309069     0.345405     0.551941     0.344815     0.119305    -0.043640     0.304639     0.051604     0.001858     0.118897
  1     585      -0.960728     0.277776     0.085216     0.210575     0.309272     0.406992     0.044342     0.018137     0.095649    -0.002502     0.019815     0.165642
  1     586       1.671214    -1.590443     0.041476     0.434942     0.521442     0.580344     0.189174    -0.075141     0.271902     0.070959    -0.005872     0.336799
