# Supplementary material for: Estimation of Response Styles Using the Multidimensional Nominal Response Model: A Tutorial and Comparison With Sum Scores
Source: Front Psychol. 2020 Feb 6;11:72. doi: 10.3389/fpsyg.2020.00072 (PMC7017717; doi:10.3389/fpsyg.2020.00072)
Supplement: Supplementary file 1 [file Data_Sheet_1.zip › QOL_Calib_1dimERS-sco.txt]

  1       1      -0.554889     0.744056     0.183428     0.260313     0.033646     0.003021     0.067763
  1       2       1.805661    -0.769381     0.434134     0.383562     0.188473    -0.090898     0.147120
  1       3       1.733125     1.713287     0.577081     0.407406     0.333023    -0.155268     0.165980
  1       4       1.617631     0.186156     0.443540     0.319650     0.196728    -0.096952     0.102176
  1       5       2.403472    -1.993216     0.481462     0.534107     0.231806    -0.097350     0.285270
  1       6       0.936751    -0.604485     0.337968     0.409529     0.114223    -0.059068     0.167714
  1       7       2.248045    -1.347476     0.472759     0.436875     0.223501    -0.100831     0.190860
  1       8       0.840892     0.984768     0.331180     0.282125     0.109680    -0.057985     0.079595
  1       9      -0.430121    -0.884140     0.238709     0.550363     0.056982    -0.004336     0.302899
  1      10      -0.109318    -0.601179     0.248277     0.480577     0.061642    -0.017400     0.230954
  1      11       2.586730    -0.923267     0.522746     0.372974     0.273263    -0.121018     0.139109
  1      12       0.744057    -1.619606     0.320363     0.622464     0.102633    -0.044511     0.387462
  1      13      -0.085178     0.793367     0.203950     0.257887     0.041596    -0.013478     0.066506
  1      14       0.121719     0.795285     0.223983     0.261032     0.050168    -0.021630     0.068138
  1      15      -0.539140     0.493294     0.194963     0.288587     0.038010     0.002651     0.083283
  1      16      -0.051994    -1.313908     0.261119     0.631845     0.068183    -0.019504     0.399228
  1      17      -1.057364    -1.300311     0.236642     0.605826     0.055999     0.014860     0.367025
  1      18      -0.697921     0.368760     0.199117     0.304154     0.039648     0.008630     0.092510
  1      19      -0.139214     1.409045     0.173493     0.226981     0.030100    -0.008890     0.051520
  1      20      -0.754300     0.319908     0.201289     0.310253     0.040517     0.010784     0.096257
  1      21      -0.534917     0.145226     0.209243     0.339819     0.043782     0.002449     0.115477
  1      22      -0.646663     1.129622     0.166566     0.232566     0.027744     0.005071     0.054087
  1      23      -0.259155     0.838536     0.189460     0.252255     0.035895    -0.006945     0.063632
  1      24      -1.317310    -0.075936     0.230083     0.345648     0.052938     0.029757     0.119473
  1      25      -0.845220     0.142707     0.208621     0.334439     0.043523     0.014406     0.111850
  1      26       0.616513    -1.564676     0.309563     0.624818     0.095829    -0.040919     0.390397
  1      27      -1.237183     0.157059     0.222005     0.319242     0.049286     0.027354     0.101915
  1      28       1.366812    -1.195318     0.379948     0.476210     0.144360    -0.069939     0.226776
  1      29      -1.610382    -0.267843     0.248623     0.352403     0.061813     0.036863     0.124188
  1      30       0.476589     0.421438     0.277912     0.296553     0.077235    -0.039792     0.087944
  1      31      -0.465893     0.343076     0.203036     0.309332     0.041224    -0.000188     0.095686
  1      32       0.024095     0.527631     0.224541     0.284781     0.050419    -0.019301     0.081100
  1      33      -0.677117     0.486999     0.194277     0.288825     0.037744     0.007653     0.083420
  1      34       2.612375    -0.523039     0.545087     0.346705     0.297120    -0.130497     0.120204
  1      35      -1.325595     0.490236     0.221279     0.284507     0.048965     0.029310     0.080944
  1      36      -1.744984     0.813591     0.264199     0.279011     0.069801     0.044444     0.077847
  1      37      -0.269366    -1.262260     0.249809     0.630535     0.062404    -0.011498     0.397575
  1      38      -1.153850     0.452620     0.210489     0.288902     0.044306     0.023923     0.083465
  1      39      -1.281659     0.791929     0.211356     0.264807     0.044671     0.026611     0.070123
  1      40      -1.088682     0.995815     0.189677     0.249628     0.035977     0.018909     0.062314
  1      41       1.301316     0.160281     0.393663     0.317519     0.154970    -0.079660     0.100818
  1      42      -0.616031     0.551322     0.191676     0.281204     0.036740     0.005379     0.079076
  1      43       0.979699     0.802429     0.355560     0.290596     0.126423    -0.066489     0.084446
  1      44      -0.791619     0.112672     0.208944     0.340615     0.043658     0.012468     0.116019
  1      45      -1.810154    -0.265146     0.262802     0.338881     0.069065     0.041633     0.114840
  1      46      -1.698766    -0.864563     0.254591     0.438142     0.064817     0.034727     0.191969
  1      47       1.954377    -2.139243     0.434528     0.601163     0.188814    -0.077952     0.361398
  1      48      -0.172417    -0.497450     0.242636     0.460872     0.058872    -0.014501     0.212403
  1      49      -0.262097    -0.593871     0.240144     0.484202     0.057669    -0.010757     0.234451
  1      50      -0.357056    -0.891621     0.241440     0.551622     0.058293    -0.007356     0.304287
  1      51      -1.067510    -0.505245     0.227842     0.436902     0.051912     0.021221     0.190883
  1      52      -0.586455    -1.232957     0.239022     0.624248     0.057132     0.000254     0.389686
  1      53      -0.463271    -1.237148     0.242340     0.627322     0.058729    -0.004240     0.393534
  1      54      -0.790234     0.733244     0.185084     0.262214     0.034256     0.010751     0.068756
  1      55      -0.226013    -1.270741     0.251831     0.630984     0.063419    -0.013119     0.398141
  1      56      -0.145458     0.492335     0.212301     0.288875     0.045072    -0.012562     0.083449
  1      57      -0.338980     0.379943     0.206114     0.304089     0.042483    -0.005176     0.092470
  1      58       1.594317     0.593658     0.463477     0.317612     0.214811    -0.105232     0.100877
  1      59      -0.798884    -0.244815     0.219342     0.403602     0.048111     0.012594     0.162895
  1      60       1.468604    -0.199792     0.406798     0.339144     0.165484    -0.083578     0.115019
  1      61      -1.254573     1.924515     0.185042     0.272783     0.034241     0.019647     0.074410
  1      62       1.382424    -0.907240     0.383928     0.426332     0.147401    -0.073335     0.181759
  1      63      -0.718142    -1.238947     0.236738     0.620102     0.056045     0.004825     0.384526
  1      64      -0.205778     0.123904     0.222993     0.342584     0.049726    -0.011438     0.117364
  1      65      -1.208433     1.195252     0.194600     0.248913     0.037869     0.021838     0.061958
  1      66      -0.382326     3.037750     0.134352     0.361573     0.018051    -0.002058     0.130735
  1      67      -0.135210    -0.468189     0.244074     0.453385     0.059572    -0.016082     0.205558
  1      68      -0.074664     1.864467     0.166420     0.237872     0.027696    -0.009331     0.056583
  1      69      -0.087036    -0.315305     0.243431     0.420317     0.059259    -0.017906     0.176666
  1      70      -0.174943    -0.962254     0.250608     0.562349     0.062804    -0.014930     0.316236
  1      71      -0.069122     0.394637     0.221924     0.301040     0.049250    -0.016144     0.090625
  1      72      -1.976514     2.412244     0.332697     0.427069     0.110687     0.059335     0.182388
  1      73      -0.029396    -0.025111     0.239444     0.364321     0.057333    -0.019628     0.132730
  1      74      -1.513578    -0.011405     0.241115     0.327054     0.058136     0.035225     0.106964
  1      75      -0.627191     0.277610     0.202922     0.317984     0.041177     0.006095     0.101114
  1      76      -1.915169    -0.555467     0.269037     0.367120     0.072381     0.041914     0.134777
  1      77      -0.742228     0.565022     0.191370     0.279311     0.036622     0.009729     0.078015
  1      78      -1.525004     0.329861     0.239677     0.294962     0.057445     0.035876     0.087002
  1      79      -0.057059     0.294491     0.226672     0.314564     0.051380    -0.017124     0.098951
  1      80      -0.658415    -0.025010     0.213427     0.367384     0.045551     0.007336     0.134971
  1      81      -0.999688     0.222351     0.209941     0.318552     0.044075     0.019627     0.101476
  1      82      -0.338622    -0.710733     0.239094     0.511297     0.057166    -0.007702     0.261425
  1      83      -0.477460     0.673257     0.188006     0.267548     0.035346     0.000374     0.071582
  1      84       0.290326     1.958480     0.214023     0.268451     0.045806    -0.021886     0.072066
  1      85      -0.244136    -0.431177     0.237438     0.448922     0.056377    -0.011215     0.201531
  1      86      -1.063066     0.623464     0.200221     0.273445     0.040088     0.020176     0.074772
  1      87      -0.661045    -1.235029     0.237568     0.622006     0.056439     0.002880     0.386891
  1      88       0.158274    -0.253543     0.259776     0.397846     0.067483    -0.028435     0.158281
  1      89       1.680335    -0.140625     0.437829     0.332815     0.191694    -0.094192     0.110766
  1      90      -0.172305    -1.282570     0.254504     0.631408     0.064772    -0.015114     0.398675
  1      91       1.844782     0.544915     0.506851     0.327043     0.256898    -0.121505     0.106957
  1      92       0.482965    -1.166426     0.297101     0.556143     0.088269    -0.039400     0.309295
  1      93      -1.573850     0.425940     0.243574     0.288132     0.059328     0.037444     0.083020
  1      94       0.237670    -0.149144     0.264348     0.375905     0.069880    -0.031587     0.141304
  1      95      -0.334704    -1.251384     0.246997     0.629675     0.061007    -0.009046     0.396490
  1      96       1.220984     1.349413     0.423519     0.322053     0.179368    -0.091002     0.103718
  1      97       0.416480     1.132104     0.253444     0.256265     0.064234    -0.032658     0.065672
  1      98       0.708792     0.019452     0.311650     0.335005     0.097125    -0.051350     0.112228
  1      99       1.342489     2.034626     0.481781     0.400744     0.232113    -0.113091     0.160596
  1     100       0.019269    -0.980944     0.261830     0.555970     0.068555    -0.022728     0.309102
  1     101       0.254346    -1.417199     0.281261     0.630201     0.079108    -0.029961     0.397154
  1     102       1.721026    -0.168794     0.442363     0.334115     0.195685    -0.095665     0.111633
  1     103       0.666686     0.220137     0.305060     0.314707     0.093061    -0.049245     0.099041
  1     104      -1.361680     0.508140     0.223821     0.283103     0.050096     0.030424     0.080147
  1     105      -1.065244    -0.974300     0.233796     0.534877     0.054661     0.018118     0.286094
  1     106       0.259397    -0.108471     0.265458     0.368266     0.070468    -0.032406     0.135620
  1     107       0.669526    -0.463016     0.309991     0.404377     0.096094    -0.049351     0.163520
  1     108       0.047709     1.142637     0.202317     0.239542     0.040932    -0.016432     0.057380
  1     109      -0.702713    -0.167144     0.217400     0.392458     0.047263     0.008965     0.154023
  1     110      -0.618048    -1.233410     0.238355     0.623333     0.056813     0.001377     0.388544
  1     111       0.222815     0.417009     0.248144     0.297000     0.061576    -0.028436     0.088209
  1     112      -0.401623    -0.368337     0.229203     0.437797     0.052534    -0.004133     0.191666
  1     113       2.699215    -1.383133     0.522025     0.418276     0.272510    -0.118550     0.174955
  1     114      -0.976141     0.146089     0.211424     0.329917     0.044700     0.018992     0.108845
  1     115      -0.361733     0.175136     0.213405     0.335337     0.045541    -0.004675     0.112451
  1     116       0.416186    -1.480930     0.293417     0.628119     0.086094    -0.035024     0.394533
  1     117       1.631951    -0.954998     0.410793     0.417043     0.168751    -0.082099     0.173925
  1     118       0.481445    -0.239994     0.289057     0.379171     0.083554    -0.041970     0.143771
  1     119      -0.240564    -1.267785     0.251139     0.630844     0.063071    -0.012575     0.397965
  1     120      -0.426174    -1.240245     0.243561     0.628091     0.059322    -0.005620     0.394499
  1     121      -0.315843     0.268444     0.211754     0.320415     0.044840    -0.006373     0.102666
  1     122      -0.904556    -1.265145     0.235697     0.612832     0.055553     0.010689     0.375563
  1     123       0.673547    -0.090612     0.308180     0.349381     0.094975    -0.049877     0.122067
  1     124      -0.190879    -1.278319     0.253560     0.631278     0.064292    -0.014426     0.398511
  1     125       0.795454     0.695664     0.322034     0.285360     0.103706    -0.055113     0.081430
  1     126      -0.572129    -0.783847     0.233134     0.526192     0.054352     0.001810     0.276879
  1     127       0.125249    -0.612098     0.263840     0.469979     0.069612    -0.027362     0.220880
  1     128       0.825386     0.217096     0.326106     0.313861     0.106345    -0.056615     0.098509
  1     129       0.340244     0.522372     0.258541     0.286721     0.066843    -0.032994     0.082209
  1     130       0.429404    -0.329400     0.285131     0.396723     0.081300    -0.039880     0.157389
  1     131      -0.415889    -0.699113     0.235998     0.509312     0.055695    -0.004382     0.259399
  1     132       0.795225    -0.095181     0.322410     0.345834     0.103948    -0.055019     0.119601
  1     133      -0.566048    -0.376157     0.224779     0.437962     0.050526     0.002927     0.191811
  1     134       0.537291    -1.531088     0.303049     0.626196     0.091838    -0.038630     0.392121
  1     135       0.964698    -0.617929     0.340905     0.409774     0.116216    -0.060049     0.167915
  1     136       0.063910     0.674897     0.222566     0.270132     0.049536    -0.020042     0.072971
  1     137      -0.389031     0.130468     0.214018     0.342803     0.045804    -0.003616     0.117514
  1     138      -0.105340    -0.864359     0.252916     0.537689     0.063966    -0.017744     0.289109
  1     139      -0.577360    -1.232942     0.239228     0.624503     0.057230    -0.000071     0.390003
  1     140       0.435598    -0.573916     0.288570     0.440433     0.083273    -0.039969     0.193981
  1     141       0.594834     0.082382     0.297519     0.330482     0.088518    -0.046302     0.109218
  1     142      -0.290809     1.684352     0.152986     0.224186     0.023405    -0.003928     0.050259
  1     143       1.703882     1.207423     0.532981     0.354397     0.284068    -0.135147     0.125597
  1     144       0.635456    -0.207628     0.304784     0.366821     0.092893    -0.048294     0.134558
  1     145       0.148591    -1.026849     0.270807     0.556557     0.073337    -0.027685     0.309755
  1     146       0.889928    -1.683170     0.333129     0.619656     0.110975    -0.048518     0.383973
  1     147      -0.565213     0.933099     0.174683     0.244067     0.030514     0.003127     0.059569
  1     148       1.432062    -0.457262     0.396057     0.363865     0.156861    -0.079352     0.132397
  1     149      -0.467212     0.001119     0.216053     0.365285     0.046679    -0.000530     0.133433
  1     150       0.417306    -1.137397     0.291657     0.556425     0.085064    -0.037221     0.309609
  1     151       1.065559    -0.349227     0.353547     0.366240     0.124995    -0.065355     0.134131
  1     152       2.086324    -2.193433     0.447648     0.599399     0.200389    -0.081872     0.359279
  1     153       0.075160    -1.353284     0.268958     0.631598     0.072338    -0.023983     0.398917
  1     154      -0.783504    -0.750081     0.229686     0.509529     0.052756     0.010187     0.259620
  1     155       0.142482    -1.376291     0.273422     0.631205     0.074759    -0.026276     0.398419
  1     156      -0.632704    -1.233832     0.238071     0.622891     0.056678     0.001893     0.387993
  1     157      -0.226395    -1.270662     0.251813     0.630981     0.063410    -0.013104     0.398137
  1     158      -0.838885    -1.253667     0.235779     0.615567     0.055592     0.008716     0.378923
  1     159      -0.626768    -0.702699     0.230627     0.506608     0.053189     0.004344     0.256652
  1     160       0.391125     0.624697     0.262324     0.278898     0.068814    -0.034691     0.077784
  1     161      -0.568002    -0.016852     0.214329     0.367587     0.045937     0.003668     0.135120
  1     162       0.630554    -1.268597     0.309846     0.562514     0.096005    -0.043847     0.316422
  1     163      -0.028040    -0.257074     0.245866     0.406688     0.060450    -0.020367     0.165396
  1     164       0.018473     0.589273     0.221609     0.278142     0.049111    -0.018708     0.077363
  1     165       1.500753    -0.183794     0.411579     0.337436     0.169397    -0.085217     0.113863
  1     166      -0.576238     0.892932     0.176510     0.247199     0.031156     0.003526     0.061107
  1     167      -0.343604     2.693329     0.136521     0.306645     0.018638    -0.002361     0.094031
  1     168      -1.046036     0.488247     0.203678     0.286224     0.041485     0.020253     0.081924
  1     169       0.791054     0.177950     0.321502     0.317476     0.103364    -0.055000     0.100791
  1     170      -0.557840     0.506165     0.194137     0.286902     0.037689     0.003334     0.082313
  1     171      -0.531565     0.862111     0.178132     0.249571     0.031731     0.002135     0.062286
  1     172      -0.340793    -1.250492     0.246750     0.629583     0.060885    -0.008818     0.396375
  1     173       1.889108    -0.111845     0.468946     0.331030     0.219910    -0.104989     0.109581
  1     174       0.030562    -0.038293     0.244306     0.364836     0.059685    -0.022293     0.133106
  1     175      -0.433757    -0.790073     0.237039     0.529469     0.056187    -0.003897     0.280338
  1     176       0.444085     0.191725     0.278352     0.320641     0.077480    -0.039344     0.102810
  1     177       0.563266    -1.542044     0.305167     0.625753     0.093127    -0.039386     0.391567
  1     178      -1.938829     0.944487     0.296031     0.289856     0.087634     0.054483     0.084017
  1     179      -1.298665    -0.615976     0.235608     0.436548     0.055511     0.027351     0.190574
  1     180       0.442944    -0.312027     0.286198     0.393008     0.081909    -0.040428     0.154455
  1     181       0.146660    -1.377762     0.273705     0.631175     0.074914    -0.026417     0.398382
  1     182       0.602902    -0.322451     0.302249     0.385730     0.091354    -0.046918     0.148788
  1     183       1.609023    -1.364723     0.403835     0.485872     0.163082    -0.076641     0.236071
  1     184      -0.245023     0.912544     0.186824     0.246431     0.034903    -0.007193     0.060728
  1     185      -1.052734    -0.970117     0.233597     0.535254     0.054568     0.017776     0.286497
  1     186       0.149514     1.515305     0.202172     0.239591     0.040874    -0.018147     0.057404
  1     187       0.065962     0.797260     0.217944     0.259831     0.047500    -0.019338     0.067512
  1     188      -0.460647     0.185384     0.209534     0.333650     0.043905    -0.000553     0.111322
  1     189       0.812673     0.846388     0.325314     0.282048     0.105829    -0.056116     0.079551
  1     190       1.388292    -1.900289     0.379246     0.610189     0.143828    -0.061980     0.372331
  1     191       0.426478    -0.343679     0.285041     0.399340     0.081248    -0.039765     0.159472
  1     192       2.823127    -1.665013     0.529899     0.450667     0.280793    -0.119502     0.203100
  1     193       0.585000     0.071001     0.296489     0.332049     0.087906    -0.045895     0.110257
  1     194      -0.534076     0.806860     0.180700     0.254381     0.032652     0.002265     0.064710
  1     195      -0.827048     1.504155     0.156107     0.228480     0.024370     0.008641     0.052203
  1     196       0.336621     0.051156     0.269550     0.341297     0.072657    -0.035202     0.116484
  1     197       0.964447    -1.044459     0.340087     0.484513     0.115659    -0.057205     0.234753
  1     198       0.866547     2.129315     0.343693     0.349066     0.118125    -0.060502     0.121847
  1     199       2.227523     0.245108     0.547531     0.333098     0.299791    -0.135344     0.110954
  1     200      -0.359134    -0.471836     0.233316     0.459450     0.054436    -0.006246     0.211095
  1     201       0.226456     0.925659     0.231840     0.255439     0.053750    -0.025173     0.065249
  1     202      -1.513776     1.308739     0.230499     0.268921     0.053130     0.033650     0.072319
  1     203      -0.045007    -0.493781     0.250069     0.454940     0.062535    -0.020055     0.206971
  1     204      -1.018742    -0.537804     0.227471     0.447441     0.051743     0.019504     0.200204
  1     205       0.233767     0.685106     0.240802     0.271587     0.057986    -0.027177     0.073759
  1     206      -0.663522     1.233056     0.162445     0.228410     0.026388     0.005220     0.052171
  1     207       0.467269     0.706560     0.270861     0.274970     0.073366    -0.037820     0.075608
  1     208       0.956298    -0.145059     0.341803     0.346434     0.116829    -0.061730     0.120016
  1     209       1.392805     0.763456     0.434453     0.311159     0.188750    -0.094768     0.096820
  1     210      -0.288183    -0.058824     0.224933     0.375664     0.050595    -0.008380     0.141123
  1     211       1.047447    -0.839265     0.348869     0.440195     0.121709    -0.061714     0.193771
  1     212      -0.468676    -1.236766     0.242170     0.627204     0.058647    -0.004040     0.393385
  1     213       2.250548    -0.676095     0.491151     0.360302     0.241229    -0.110758     0.129818
  1     214       0.350040     0.460705     0.261349     0.292511     0.068303    -0.033807     0.085563
  1     215       0.669089     1.591658     0.294865     0.282155     0.086946    -0.045473     0.079612
  1     216      -1.375515    -0.463421     0.237167     0.401403     0.056248     0.030189     0.161124
  1     217      -0.843627    -0.913330     0.231870     0.541270     0.053764     0.011385     0.292973
  1     218       3.069305    -1.202122     0.568912     0.385806     0.323660    -0.137134     0.148846
  1     219       1.901436     0.269553     0.495103     0.324564     0.245127    -0.115782     0.105342
  1     220      -1.024456    -0.133733     0.219864     0.371694     0.048340     0.020771     0.138156
  1     221       0.443441    -0.264779     0.285622     0.385137     0.081580    -0.040422     0.148331
  1     222       0.513629    -0.831970     0.297652     0.484439     0.088596    -0.042234     0.234681
  1     223      -0.096918     0.078568     0.231422     0.348354     0.053556    -0.016309     0.121351
  1     224      -0.093339    -0.425216     0.245603     0.442835     0.060321    -0.017844     0.196103
  1     225      -0.723936    -0.342755     0.221876     0.426210     0.049229     0.009472     0.181655
  1     226      -0.889150     0.916596     0.181218     0.249056     0.032840     0.013113     0.062029
  1     227       0.652628    -0.420236     0.308030     0.398440     0.094882    -0.048775     0.158754
  1     228      -0.169672    -1.283186     0.254640     0.631425     0.064842    -0.015211     0.398697
  1     229      -0.052014    -1.313902     0.261118     0.631845     0.068182    -0.019504     0.399228
  1     230       1.343428     0.680900     0.420719     0.307682     0.177004    -0.089623     0.094668
  1     231       0.587781     2.373373     0.270444     0.343047     0.073140    -0.036814     0.117681
  1     232       0.528025    -1.527195     0.302297     0.626352     0.091384    -0.038359     0.392316
  1     233       0.043425     0.381269     0.231769     0.302082     0.053717    -0.020939     0.091254
  1     234      -0.056293     0.302885     0.226418     0.313375     0.051265    -0.017118     0.098204
  1     235      -0.376642     0.133397     0.214385     0.342288     0.045961    -0.004132     0.117161
  1     236      -0.767173    -0.272137     0.219996     0.410315     0.048398     0.011325     0.168359
  1     237       1.475122    -0.542831     0.399616     0.371642     0.159693    -0.080261     0.138117
  1     238      -0.412279     0.116163     0.213704     0.345236     0.045669    -0.002664     0.119188
  1     239      -0.087873     0.453219     0.218149     0.293626     0.047589    -0.015086     0.086216
  1     240       3.294545    -0.796976     0.614459     0.356286     0.377560    -0.155622     0.126940
  1     241      -0.833686     0.001952     0.212821     0.357517     0.045293     0.014094     0.127818
  1     242      -0.002455     0.496169     0.223413     0.288324     0.049913    -0.018381     0.083131
  1     243       1.090506    -0.822547     0.353409     0.434015     0.124898    -0.063398     0.188369
  1     244       0.831335     0.338252     0.327096     0.304669     0.106992    -0.056972     0.092823
  1     245      -0.224776    -0.853621     0.246558     0.540242     0.060791    -0.012775     0.291862
  1     246      -0.065331    -0.581473     0.250520     0.474360     0.062760    -0.019275     0.225017
  1     247       0.304478     1.575442     0.224301     0.250834     0.050311    -0.024456     0.062918
  1     248       0.905334     1.634638     0.350869     0.308478     0.123109    -0.064046     0.095159
  1     249       0.143477     1.330136     0.207165     0.239087     0.042918    -0.018979     0.057163
  1     250       2.209575     1.049650     0.630249     0.378395     0.397214    -0.176435     0.143182
  1     251       0.239181     0.464495     0.248465     0.291900     0.061735    -0.028862     0.085206
  1     252       0.738212    -0.261979     0.316325     0.369736     0.100061    -0.052446     0.136705
  1     253      -0.705019    -0.047032     0.213840     0.370163     0.045727     0.009172     0.137021
  1     254       1.127057     0.013572     0.365499     0.327657     0.133590    -0.069988     0.107359
  1     255       1.481494    -1.940329     0.388191     0.608548     0.150692    -0.064531     0.370330
  1     256      -1.366668    -0.368080     0.235887     0.386211     0.055643     0.030379     0.149159
  1     257       0.522831     0.751579     0.278119     0.274023     0.077350    -0.040328     0.075089
  1     258      -0.661542    -1.235054     0.237560     0.621990     0.056435     0.002897     0.386871
  1     259      -1.158427    -1.329195     0.238089     0.600783     0.056686     0.017293     0.360940
  1     260      -2.183301     1.161717     0.349351     0.316396     0.122046     0.071863     0.100106
  1     261      -1.176666     1.415899     0.185838     0.246393     0.034536     0.019469     0.060710
  1     262      -0.900781     0.911919     0.181928     0.249567     0.033098     0.013497     0.062284
  1     263       1.206897    -1.330711     0.363174     0.516272     0.131895    -0.062932     0.266537
  1     264      -0.639919    -0.286114     0.221232     0.417683     0.048944     0.006216     0.174459
  1     265       0.258955    -0.737031     0.275655     0.486345     0.075986    -0.032682     0.236531
  1     266      -0.644283    -0.920721     0.233893     0.554166     0.054706     0.004025     0.307100
  1     267       1.869204     0.871620     0.540681     0.342817     0.292336    -0.136774     0.117523
  1     268      -1.194650    -0.041730     0.223772     0.347686     0.050074     0.026196     0.120886
  1     269      -1.178925     0.581701     0.208613     0.277320     0.043520     0.024187     0.076906
  1     270      -0.316993    -0.041471     0.223038     0.372758     0.049746    -0.007080     0.138948
  1     271      -0.364903     1.237539     0.166809     0.226935     0.027825    -0.002862     0.051499
  1     272       0.000348    -0.624220     0.255436     0.480057     0.065248    -0.022114     0.230455
  1     273      -0.559852     0.141128     0.208935     0.340264     0.043654     0.003457     0.115779
  1     274      -1.276403     0.443645     0.218590     0.288620     0.047782     0.027885     0.083301
  1     275      -1.340345    -0.674253     0.237595     0.443284     0.056451     0.028061     0.196500
  1     276      -0.565422    -0.379514     0.224876     0.438675     0.050569     0.002892     0.192436
  1     277       0.759074    -1.218934     0.320958     0.539116     0.103014    -0.048656     0.290646
  1     278      -1.001643    -0.512907     0.226796     0.443808     0.051436     0.019050     0.196965
  1     279      -0.262308     0.922907     0.185370     0.245480     0.034362    -0.006578     0.060261
  1     280      -1.548643     0.800135     0.238941     0.272007     0.057093     0.036351     0.073988
  1     281       1.105172    -0.444674     0.357385     0.376526     0.127724    -0.066401     0.141772
  1     282      -1.537629    -0.095103     0.243224     0.335456     0.059158     0.035666     0.112531
  1     283      -0.576147     1.330184     0.157772     0.224391     0.024892     0.002899     0.050351
  1     284       0.127838     0.403326     0.238858     0.298911     0.057053    -0.024410     0.089348
  1     285       0.348122     0.161794     0.268348     0.326104     0.072011    -0.035260     0.106344
  1     286      -0.327709     0.828557     0.186474     0.252687     0.034773    -0.004635     0.063851
  1     287      -0.761605    -0.806769     0.230722     0.523255     0.053233     0.009068     0.273796
  1     288       1.691492     0.271984     0.460285     0.319559     0.211863    -0.103125     0.102118
  1     289       1.074844    -0.447675     0.353878     0.378440     0.125230    -0.065193     0.143217
  1     290       0.213624     0.621205     0.240567     0.276671     0.057873    -0.026730     0.076547
  1     291       1.355080    -0.253817     0.390584     0.346070     0.152556    -0.078040     0.119765
  1     292      -0.386809    -0.109042     0.222353     0.385832     0.049441    -0.004193     0.148866
  1     293      -0.161084    -0.136477     0.234110     0.387899     0.054808    -0.014186     0.150466
  1     294      -0.131378     0.091767     0.228683     0.346800     0.052296    -0.014764     0.120270
  1     295      -0.867737     0.808774     0.184527     0.256491     0.034050     0.012958     0.065787
  1     296       1.772559     2.569571     0.627721     0.542128     0.394034    -0.169166     0.293903
  1     297       1.777910     0.498780     0.490828     0.323278     0.240912    -0.115181     0.104508
  1     298       2.149776    -0.874534     0.472180     0.381507     0.222954    -0.103384     0.145548
  1     299       1.043006     1.539095     0.384316     0.316578     0.147698    -0.076139     0.100221
  1     300      -0.007747    -0.972061     0.260061     0.555768     0.067632    -0.021664     0.308878
  1     301       1.317774    -0.552447     0.380849     0.379899     0.145046    -0.073966     0.144323
  1     302       0.299298    -1.434431     0.284548     0.629690     0.080967    -0.031398     0.396510
  1     303      -0.678800    -1.236032     0.237284     0.621431     0.056304     0.003491     0.386176
  1     304       1.326340     0.871278     0.426379     0.309792     0.181799    -0.091889     0.095971
  1     305       1.630264     1.492827     0.535703     0.372885     0.286977    -0.136996     0.139043
  1     306      -0.860049     0.244299     0.205530     0.319029     0.042243     0.014762     0.101779
  1     307       0.297664     2.510320     0.207966     0.327223     0.043250    -0.020109     0.107075
  1     308      -0.446657     1.294953     0.160176     0.224735     0.025656    -0.000655     0.050506
  1     309      -0.477337     0.959937     0.174417     0.241865     0.030421     0.000329     0.058499
  1     310       0.327467    -1.445428     0.286643     0.629342     0.082164    -0.032286     0.396071
  1     311       0.321911     2.160538     0.216448     0.288459     0.046850    -0.022479     0.083209
  1     312       1.128655     1.874163     0.414774     0.354754     0.172037    -0.086969     0.125851
  1     313       0.170638     0.362553     0.244440     0.303525     0.059751    -0.026491     0.092127
  1     314      -0.179393     0.483791     0.210362     0.289968     0.044252    -0.011232     0.084082
  1     315       0.902125    -1.359737     0.334083     0.552896     0.111611    -0.052275     0.305694
  1     316      -0.141840    -0.853106     0.250755     0.536927     0.062878    -0.016228     0.288291
  1     317       0.128837    -0.426064     0.260900     0.432125     0.068069    -0.027440     0.186732
  1     318      -0.585504     2.011518     0.138752     0.236802     0.019252     0.002439     0.056075
  1     319       0.213610     0.075417     0.256900     0.341277     0.065998    -0.029793     0.116470
  1     320       0.521059    -1.035847     0.299546     0.525272     0.089728    -0.041525     0.275910
  1     321       0.415033     0.230087     0.274283     0.316608     0.075231    -0.037901     0.100241
  1     322      -0.636356    -0.793265     0.232037     0.526259     0.053841     0.004332     0.276948
  1     323       1.890581     1.147610     0.571085     0.364238     0.326139    -0.151215     0.132669
  1     324       0.247938     0.769267     0.239766     0.265594     0.057488    -0.027218     0.070540
  1     325       0.889556    -0.038812     0.333975     0.336864     0.111540    -0.059162     0.113477
  1     326       0.508355     0.617703     0.278458     0.281534     0.077539    -0.040309     0.079262
  1     327      -0.264993    -0.115739     0.227856     0.386010     0.051918    -0.009544     0.149004
  1     328       0.249441    -0.794240     0.275591     0.498999     0.075950    -0.032192     0.249000
  1     329      -0.642088    -0.470490     0.225685     0.455773     0.050934     0.005816     0.207729
  1     330       0.727858     1.019054     0.309708     0.275341     0.095919    -0.050763     0.075813
  1     331      -1.416075     0.369808     0.230273     0.293318     0.053025     0.032468     0.086036
  1     332      -0.366965     1.364367     0.161804     0.223259     0.026181    -0.002680     0.049844
  1     333       0.963184    -1.213650     0.339811     0.517422     0.115472    -0.055720     0.267725
  1     334      -0.655585     0.348581     0.199964     0.307376     0.039986     0.007099     0.094480
  1     335       0.030863     1.437200     0.189617     0.233054     0.035955    -0.014166     0.054314
  1     336      -0.330988     0.614449     0.196157     0.274224     0.038477    -0.004975     0.075199
  1     337      -1.173070    -0.310011     0.227571     0.392070     0.051789     0.025164     0.153719
  1     338      -0.537088     0.748522     0.183391     0.259859     0.033632     0.002415     0.067527
  1     339       0.489816    -0.794640     0.295308     0.479058     0.087207    -0.041481     0.229497
  1     340      -0.135999     0.174970     0.225452     0.333410     0.050828    -0.014259     0.111162
  1     341       0.641641    -0.166477     0.305145     0.360745     0.093114    -0.048552     0.130137
  1     342      -0.112793     0.147177     0.227992     0.337474     0.051980    -0.015363     0.113889
  1     343      -0.812572     0.840968     0.181164     0.253312     0.032820     0.011030     0.064167
  1     344      -1.062118    -0.875135     0.232684     0.513888     0.054142     0.018814     0.264081
  1     345      -0.116587     1.768571     0.164479     0.232090     0.027053    -0.008468     0.053866
  1     346      -0.124894     1.049937     0.189372     0.239236     0.035862    -0.010795     0.057234
  1     347       1.270082     0.321057     0.393761     0.310372     0.155048    -0.079810     0.096331
  1     348       1.317564     0.432029     0.405464     0.308318     0.164401    -0.083958     0.095060
  1     349       1.004242    -1.733191     0.343400     0.617428     0.117923    -0.051613     0.381217
  1     350       0.517799     0.329469     0.284769     0.305134     0.081093    -0.042097     0.093107
  1     351      -0.054600    -0.524770     0.250086     0.461868     0.062543    -0.019677     0.213322
  1     352       1.785928    -1.260020     0.423617     0.453860     0.179452    -0.084345     0.205989
  1     353       0.540089     1.187972     0.273460     0.262917     0.074780    -0.038966     0.069125
  1     354       0.612857    -0.337588     0.303392     0.387557     0.092047    -0.047306     0.150200
  1     355      -0.849316     0.022587     0.212397     0.353511     0.045113     0.014662     0.124970
  1     356       0.894175    -1.038675     0.333300     0.489969     0.111089    -0.054778     0.240069
  1     357      -0.499993     0.745092     0.184123     0.260173     0.033901     0.001149     0.067690
  1     358       2.287981     1.000463     0.640702     0.379022     0.410500    -0.180592     0.143657
  1     359       0.336323     1.751897     0.225907     0.259926     0.051034    -0.025017     0.067562
  1     360       0.049218     0.457088     0.229508     0.292827     0.052674    -0.020758     0.085747
  1     361      -0.762220     1.227005     0.163098     0.230667     0.026601     0.007814     0.053207
  1     362      -1.422665     0.820673     0.224550     0.267379     0.050423     0.031514     0.071491
  1     363       0.673372    -0.755658     0.311755     0.455861     0.097191    -0.048521     0.207809
  1     364      -0.650178     0.958354     0.173773     0.242776     0.030197     0.005612     0.058940
  1     365      -1.617432    -0.168285     0.248876     0.339506     0.061939     0.037452     0.115265
  1     366       0.868245     0.332132     0.332415     0.305299     0.110500    -0.058797     0.093208
  1     367       1.417680    -0.342557     0.396641     0.352659     0.157324    -0.079861     0.124369
  1     368      -0.502780     0.405148     0.199477     0.300417     0.039791     0.001283     0.090251
  1     369      -1.302265    -1.376444     0.241192     0.593198     0.058174     0.020339     0.351884
  1     370      -1.077965    -0.410775     0.226546     0.417805     0.051323     0.021926     0.174561
  1     371       0.822203    -0.323923     0.325766     0.374327     0.106123    -0.055705     0.140121
  1     372       0.486431    -1.203622     0.297579     0.563579     0.088553    -0.039292     0.317621
  1     373       0.399695    -1.474241     0.292139     0.628360     0.085345    -0.034521     0.394836
  1     374      -0.724961     0.343616     0.200189     0.307327     0.040075     0.009665     0.094450
  1     375       0.611858    -0.512406     0.304542     0.416600     0.092746    -0.046993     0.173555
  1     376      -0.163811    -0.067064     0.231853     0.375107     0.053756    -0.013865     0.140705
  1     377       2.302145    -1.950477     0.471273     0.534492     0.222098    -0.094095     0.285681
  1     378      -1.297880    -0.887784     0.237928     0.490616     0.056610     0.025327     0.240704
  1     379       0.483738    -1.508704     0.298738     0.627078     0.089245    -0.037053     0.393226
  1     380       0.113997     0.903381     0.219001     0.253476     0.047961    -0.020579     0.064250
  1     381       0.091767     0.071177     0.246106     0.345186     0.060568    -0.024534     0.119153
  1     382       0.058997    -1.347967     0.267917     0.631667     0.071780    -0.023425     0.399003
  1     383       0.723771    -0.568137     0.315930     0.418328     0.099812    -0.051152     0.174998
  1     384       0.022395     0.463455     0.226855     0.292127     0.051463    -0.019597     0.085338
  1     385      -0.898134     0.597263     0.193863     0.275661     0.037583     0.014911     0.075989
  1     386      -1.299218    -0.281528     0.231953     0.377615     0.053802     0.028860     0.142593
  1     387      -1.034431     0.491706     0.203021     0.285950     0.041218     0.019857     0.081767
  1     388      -0.291062    -0.162412     0.228025     0.395314     0.051995    -0.008512     0.156273
  1     389      -0.694092     0.988292     0.172571     0.241213     0.029781     0.006784     0.058184
  1     390      -0.500902    -1.234866     0.241206     0.626468     0.058180    -0.002851     0.392462
  1     391      -0.063069     0.058529     0.234433     0.350980     0.054959    -0.017856     0.123187
  1     392      -1.013120     0.345563     0.206718     0.302530     0.042732     0.019718     0.091524
  1     393      -1.697360     0.305911     0.255624     0.294436     0.065343     0.041194     0.086692
  1     394       0.904206     1.514510     0.349416     0.301069     0.122091    -0.063703     0.090642
  1     395      -0.068435    -1.309259     0.260166     0.631825     0.067687    -0.018912     0.399203
  1     396       0.725233    -1.611449     0.318747     0.622819     0.101600    -0.043987     0.387904
  1     397      -1.169883     0.528993     0.209431     0.281763     0.043861     0.024127     0.079391
  1     398      -1.306310    -0.430343     0.233986     0.401966     0.054749     0.028521     0.161577
  1     399       1.265190    -0.987945     0.370755     0.448310     0.137460    -0.068347     0.200982
  1     400      -0.225535    -1.270840     0.251854     0.630989     0.063431    -0.013136     0.398147
  1     401       1.038769    -0.761680     0.348250     0.427780     0.121278    -0.061933     0.182996
  1     402       0.195574    -0.748602     0.270967     0.493564     0.073423    -0.030127     0.243606
  1     403       0.961681     0.932412     0.354213     0.289176     0.125467    -0.065928     0.083623
  1     404      -0.968268    -0.332596     0.222951     0.410933     0.049707     0.018543     0.168866
  1     405       0.427952    -1.039498     0.291869     0.534870     0.085188    -0.038117     0.286086
  1     406       1.765663    -0.892173     0.426930     0.400654     0.182269    -0.087882     0.160524
  1     407      -0.463602    -0.396115     0.227867     0.443511     0.051923    -0.001503     0.196702
  1     408      -1.303720     0.427383     0.220852     0.289775     0.048776     0.028803     0.083969
  1     409       0.884497     0.440300     0.335385     0.298949     0.112483    -0.059787     0.089371
  1     410      -0.757211    -1.242770     0.236311     0.618708     0.055843     0.006119     0.382800
  1     411      -0.552372     0.373999     0.199876     0.304554     0.039950     0.003188     0.092753
  1     412       0.059891    -0.522755     0.257649     0.455498     0.066383    -0.024589     0.207478
  1     413      -0.291639    -0.335428     0.232825     0.429926     0.054207    -0.008900     0.184837
  1     414      -1.211958     1.294090     0.192507     0.248258     0.037059     0.021396     0.061632
  1     415       0.736016    -0.095184     0.315425     0.347794     0.099493    -0.052513     0.120961
  1     416      -1.022595     0.331522     0.207518     0.304046     0.043064     0.020079     0.092444
  1     417       0.187171    -0.269626     0.262488     0.399356     0.068900    -0.029700     0.159485
  1     418       0.608062     0.776188     0.290936     0.275699     0.084644    -0.044632     0.076010
  1     419       1.527325    -0.341481     0.410623     0.349566     0.168611    -0.084529     0.122196
  1     420      -0.185533    -1.279525     0.253829     0.631317     0.064429    -0.014624     0.398561
  1     421      -1.467992     0.475668     0.233381     0.285242     0.054467     0.033963     0.081363
  1     422      -1.258070     0.512599     0.215803     0.282927     0.046571     0.027053     0.080048
  1     423      -0.187182    -0.523982     0.242414     0.467006     0.058764    -0.013901     0.218095
  1     424      -0.423891    -0.884628     0.238924     0.550473     0.057085    -0.004592     0.303021
  1     425       0.302196    -0.034900     0.267944     0.355037     0.071794    -0.034016     0.126051
  1     426      -0.248190    -0.234758     0.232189     0.408804     0.053912    -0.010586     0.167120
  1     427       0.947380    -0.217744     0.340369     0.355082     0.115851    -0.061108     0.126083
  1     428       1.005757    -1.733855     0.343537     0.617398     0.118018    -0.051654     0.381180
  1     429      -0.326810     0.012300     0.220795     0.363077     0.048750    -0.006525     0.131825
  1     430      -1.146326    -0.334631     0.227120     0.398458     0.051583     0.024290     0.158768
  1     431      -1.074199    -0.207739     0.222749     0.381324     0.049617     0.022314     0.145408
  1     432      -2.518334    -0.180485     0.336082     0.305270     0.112951     0.061725     0.093190
  1     433       0.064701    -0.931946     0.264130     0.542269     0.069765    -0.024602     0.294055
  1     434      -0.511703     0.145982     0.209710     0.339873     0.043978     0.001502     0.115514
  1     435      -0.013892     0.226058     0.232488     0.323864     0.054050    -0.019282     0.104888
  1     436      -0.928818     0.519091     0.197809     0.283720     0.039129     0.016259     0.080497
  1     437       0.222755    -0.776629     0.273355     0.497389     0.074723    -0.031168     0.247395
  1     438       0.297235     0.160690     0.263027     0.327300     0.069183    -0.033048     0.107125
  1     439      -0.711856     0.265367     0.203131     0.318721     0.041262     0.009307     0.101583
  1     440      -0.323670     1.276960     0.166947     0.225946     0.027871    -0.003884     0.051052
  1     441      -0.573728    -0.333908     0.223554     0.429053     0.049977     0.003356     0.184087
  1     442      -0.041770    -0.867657     0.256632     0.535027     0.065860    -0.020359     0.286254
  1     443       0.493259     1.192172     0.265082     0.259974     0.070269    -0.036336     0.067587
  1     444       1.005914     0.512302     0.355448     0.298157     0.126343    -0.066618     0.088898
  1     445       1.508672     0.617677     0.448796     0.314319     0.201418    -0.099830     0.098796
  1     446      -1.054645    -0.586171     0.228824     0.454171     0.052360     0.020428     0.206272
  1     447       0.253960     0.708908     0.242467     0.270094     0.058790    -0.027903     0.072951
  1     448      -1.342123     0.189536     0.227594     0.311947     0.051799     0.030462     0.097311
  1     449       0.442343    -0.290345     0.285857     0.389416     0.081714    -0.040393     0.151645
  1     450      -0.596804    -0.687079     0.230893     0.504124     0.053312     0.003196     0.254141
  1     451      -0.600950    -0.918195     0.234668     0.555148     0.055069     0.002364     0.308189
  1     452      -0.075240     0.005184     0.235280     0.360278     0.055357    -0.017518     0.129801
  1     453       0.720220    -1.609279     0.318318     0.622914     0.101326    -0.043847     0.388021
  1     454      -1.332996     1.074873     0.210356     0.257103     0.044250     0.027033     0.066102
  1     455       1.067620     0.448976     0.364416     0.301933     0.132799    -0.069719     0.091163
  1     456       0.000294     0.930201     0.205938     0.249068     0.042410    -0.015941     0.062035
  1     457      -0.570447     1.094947     0.167447     0.233669     0.028039     0.003061     0.054601
  1     458      -0.063512     1.060986     0.194429     0.239986     0.037803    -0.012885     0.057593
  1     459       0.508348    -0.382188     0.293339     0.401015     0.086048    -0.043077     0.160813
  1     460      -0.111332    -0.372668     0.243311     0.432757     0.059200    -0.016956     0.187278
  1     461      -0.248074     0.926234     0.186012     0.245374     0.034601    -0.007045     0.060209
  1     462       0.075052    -0.805993     0.263187     0.514349     0.069268    -0.025176     0.264555
  1     463      -0.979785     0.536444     0.199142     0.281658     0.039658     0.017866     0.079331
  1     464      -0.869407     0.698668     0.188946     0.265851     0.035701     0.013518     0.070677
  1     465       0.670116     1.001330     0.299192     0.272264     0.089516    -0.047306     0.074128
  1     466      -0.496803     0.995887     0.172271     0.239391     0.029677     0.000929     0.057308
  1     467       0.540100     1.109323     0.274734     0.263522     0.075479    -0.039367     0.069444
  1     468      -0.017737     0.002784     0.239459     0.359236     0.057340    -0.020039     0.129051
  1     469       0.297385    -1.086063     0.282039     0.556691     0.079546    -0.033094     0.309905
  1     470       0.007050    -0.388759     0.251316     0.431040     0.063160    -0.022162     0.185796
  1     471       0.008735     1.017690     0.203188     0.244072     0.041285    -0.015736     0.059571
  1     472       0.483605     0.093160     0.284540     0.331781     0.080963    -0.041421     0.110079
  1     473      -0.677159     0.844650     0.178789     0.251669     0.031966     0.006734     0.063338
  1     474      -0.819518     0.239090     0.204999     0.320651     0.042024     0.013317     0.102817
  1     475      -1.201150     0.550617     0.210926     0.279888     0.044490     0.025051     0.078337
  1     476      -0.554299    -0.280769     0.222543     0.418574     0.049525     0.002659     0.175204
  1     477       1.687874     0.138767     0.452116     0.321758     0.204409    -0.099848     0.103528
  1     478       0.059295     1.636213     0.186540     0.236595     0.034797    -0.014164     0.055977
  1     479      -0.034562     0.416337     0.223821     0.298076     0.050096    -0.017475     0.088849
  1     480      -0.348767     0.465670     0.201998     0.292429     0.040803    -0.004612     0.085515
  1     481      -2.710005     2.632543     0.547815     0.567984     0.300101     0.108630     0.322606
  1     482       0.736291    -0.636615     0.317407     0.429241     0.100747    -0.051376     0.184248
  1     483      -1.030197    -0.780689     0.231122     0.496842     0.053417     0.018497     0.246852
  1     484      -0.588310    -0.533247     0.227977     0.470796     0.051973     0.003400     0.221649
  1     485       0.714062    -1.271996     0.317079     0.554594     0.100539    -0.046681     0.307575
  1     486      -1.054368     1.331221     0.176104     0.239202     0.031013     0.015757     0.057218
  1     487       0.032907     0.802576     0.214388     0.258843     0.045962    -0.017985     0.067000
  1     488      -0.801229     0.460682     0.196489     0.291297     0.038608     0.012107     0.084854
  1     489       0.600840    -0.537460     0.303638     0.421752     0.092196    -0.046507     0.177875
  1     490      -0.809058    -0.003688     0.212752     0.359332     0.045263     0.013179     0.129119
  1     491      -0.817942     1.038830     0.173093     0.240340     0.029961     0.010314     0.057763
  1     492       0.601951     0.860590     0.288883     0.272283     0.083453    -0.043953     0.074138
  1     493      -0.569421     0.511127     0.193785     0.286245     0.037552     0.003753     0.081936
  1     494      -0.234921    -0.491814     0.239277     0.461538     0.057253    -0.011746     0.213017
  1     495       0.266345     0.133560     0.260553     0.331647     0.067888    -0.031828     0.109990
  1     496      -0.463042     0.861761     0.179487     0.249521     0.032216    -0.000119     0.062261
  1     497      -1.128543     1.291395     0.184132     0.243558     0.033905     0.018494     0.059320
  1     498      -0.256977    -1.264583     0.250374     0.630674     0.062687    -0.011962     0.397749
  1     499       0.176668    -0.446248     0.264968     0.433306     0.070208    -0.029477     0.187754
  1     500       0.289895     0.068372     0.264464     0.340189     0.069941    -0.033120     0.115729
  1     501      -1.522170     0.694723     0.236682     0.274588     0.056019     0.035503     0.075398
  1     502      -0.109946     0.640422     0.208583     0.272135     0.043507    -0.013291     0.074057
  1     503      -0.848583     0.477092     0.196904     0.288972     0.038771     0.013702     0.083505
  1     504      -1.964173    -0.118383     0.277286     0.317014     0.076888     0.046464     0.100498
  1     505      -0.182346     0.605666     0.204853     0.275573     0.041965    -0.010623     0.075941
  1     506      -0.431086    -0.375071     0.228362     0.439219     0.052149    -0.002863     0.192913
  1     507      -1.425583     0.002084     0.235263     0.329791     0.055349     0.032851     0.108762
  1     508       1.403040    -1.508538     0.381940     0.531603     0.145878    -0.067644     0.282601
  1     509       0.001960     0.394484     0.227688     0.300661     0.051842    -0.019118     0.090397
  1     510       0.524337     0.444444     0.283703     0.294766     0.080487    -0.041911     0.086887
  1     511      -1.623254     0.205694     0.248683     0.302553     0.061843     0.038701     0.091538
  1     512      -0.906410    -0.838532     0.230891     0.520116     0.053310     0.014043     0.270520
  1     513       0.390876    -0.611639     0.285046     0.451008     0.081251    -0.038139     0.203408
  1     514       1.478710    -0.228480     0.407341     0.341196     0.165927    -0.083700     0.116414
  1     515       0.900606    -1.260546     0.333922     0.533059     0.111504    -0.053150     0.284152
  1     516      -1.582028     0.559579     0.243861     0.281175     0.059468     0.037748     0.079059
  1     517      -0.133563     0.826765     0.198512     0.254499     0.039407    -0.011505     0.064770
  1     518      -0.370316     0.503143     0.199435     0.287584     0.039774    -0.003714     0.082705
  1     519      -0.581982    -1.232943     0.239123     0.624374     0.057180     0.000094     0.389843
  1     520      -1.291279    -0.190585     0.230414     0.363950     0.053091     0.028856     0.132460
  1     521      -0.397329    -0.115931     0.222181     0.387172     0.049365    -0.003750     0.149902
  1     522      -1.265033    -1.363615     0.240276     0.595198     0.057732     0.019594     0.354260
  1     523       0.222133    -1.405112     0.278953     0.630532     0.077815    -0.028916     0.397570
  1     524      -0.750953     0.362239     0.199642     0.304465     0.039857     0.010573     0.092699
  1     525      -0.906200     0.037894     0.212864     0.348929     0.045311     0.016701     0.121751
  1     526       0.654359    -0.181759     0.306656     0.362325     0.094038    -0.049078     0.131279
  1     527       1.627685    -0.379185     0.422465     0.350353     0.178476    -0.088386     0.122747
  1     528       0.593960     0.626309     0.290700     0.282822     0.084506    -0.044514     0.079988
  1     529      -0.800358     0.164920     0.207291     0.332186     0.042969     0.012735     0.110347
  1     530      -0.891033    -0.090852     0.216153     0.371120     0.046722     0.016179     0.137730
  1     531       0.557641     0.351016     0.289518     0.303022     0.083820    -0.043849     0.091822
  1     532      -0.664633     0.647024     0.187429     0.270343     0.035130     0.006864     0.073085
  1     533       1.013087     0.628233     0.358590     0.294868     0.128587    -0.067643     0.086947
  1     534       0.154607    -1.380573     0.274247     0.631116     0.075211    -0.026683     0.398308
  1     535       1.690816     0.773829     0.495379     0.327487     0.245400    -0.118071     0.107247
  1     536       1.257082     0.934396     0.414754     0.307116     0.172021    -0.087617     0.094320
  1     537      -1.338756     0.666107     0.219026     0.272686     0.047972     0.029121     0.074358
  1     538       0.436256    -0.463784     0.287424     0.419961     0.082612    -0.040128     0.176368
  1     539      -0.207669    -1.274621     0.252724     0.631145     0.063869    -0.013802     0.398344
  1     540      -0.704593     1.562093     0.149843     0.224314     0.022453     0.005164     0.050317
  1     541      -0.790502     0.935192     0.176440     0.246142     0.031131     0.009912     0.060586
  1     542       2.378453    -0.228193     0.532158     0.336600     0.283192    -0.126999     0.113299
  1     543      -0.396055     1.226158     0.165744     0.227198     0.027471    -0.002042     0.051619
  1     544      -0.827671     1.055575     0.172849     0.239669     0.029877     0.010541     0.057441
  1     545       0.673943     0.976569     0.300067     0.272838     0.090040    -0.047607     0.074441
  1     546      -1.132364     0.299785     0.213333     0.305468     0.045511     0.023759     0.093311
  1     547       1.691891    -0.071013     0.442435     0.329224     0.195749    -0.095942     0.108388
  1     548       0.915843     0.849626     0.344281     0.287021     0.118529    -0.062567     0.082381
  1     549       1.268879     0.205496     0.390087     0.315130     0.152167    -0.078474     0.099307
  1     550      -0.360384     0.721243     0.189954     0.262697     0.036082    -0.003715     0.069010
  1     551      -0.900545     0.233989     0.206756     0.319545     0.042748     0.016212     0.102109
  1     552       1.758410     0.342187     0.476055     0.320956     0.226628    -0.109073     0.103013
  1     553      -0.248570     0.857553     0.189174     0.250748     0.035787    -0.007251     0.062874
  1     554       0.407654     0.160426     0.274855     0.325081     0.075545    -0.037867     0.105678
  1     555       1.306194    -1.864821     0.371437     0.611679     0.137965    -0.059750     0.374152
  1     556      -0.422411    -0.778977     0.237224     0.527014     0.056275    -0.004337     0.277744
  1     557      -0.629151     0.930873     0.174920     0.244583     0.030597     0.005064     0.059821
  1     558      -0.063489    -0.309326     0.244788     0.418249     0.059921    -0.018929     0.174932
  1     559      -1.180275     0.643688     0.207036     0.272504     0.042864     0.023938     0.074258
  1     560      -0.566415     0.716537     0.184604     0.263054     0.034079     0.003441     0.069197
  1     561       0.599805     1.292568     0.283164     0.267414     0.080182    -0.042000     0.071510
  1     562       0.082450    -0.676538     0.261808     0.486232     0.068543    -0.025565     0.236421
  1     563       0.039368    -0.193783     0.249106     0.392123     0.062054    -0.023155     0.153760
  1     564       0.302479     0.498216     0.254686     0.288726     0.064865    -0.031449     0.083363
  1     565      -0.524209     0.761660     0.182938     0.258578     0.033466     0.001968     0.066863
  1     566      -0.936496     0.582708     0.195797     0.277093     0.038337     0.016239     0.076780
  1     567      -1.197107    -0.397728     0.229661     0.405660     0.052744     0.025593     0.164560
  1     568      -0.218792     1.099645     0.179839     0.234845     0.032342    -0.007434     0.055152
  1     569      -0.278710     2.304086     0.136923     0.261257     0.018748    -0.003309     0.068255
  1     570      -0.776663     0.296898     0.202365     0.313155     0.040952     0.011646     0.098066
  1     571      -0.329211    -1.252208     0.247222     0.629756     0.061119    -0.009253     0.396592
  1     572       0.903581    -0.771548     0.334315     0.439880     0.111767    -0.056921     0.193494
  1     573      -0.184317     0.911210     0.190840     0.247234     0.036420    -0.009304     0.061124
  1     574      -0.569668    -0.802667     0.233507     0.530428     0.054526     0.001633     0.281354
  1     575      -0.449561     0.337720     0.203736     0.310149     0.041509    -0.000840     0.096192
  1     576      -0.484653     0.168798     0.209508     0.336263     0.043894     0.000415     0.113073
  1     577       0.181995     0.545443     0.239595     0.283488     0.057406    -0.025859     0.080366
  1     578      -0.790799    -0.083458     0.214974     0.373933     0.046214     0.012473     0.139826
  1     579      -0.745846     0.409036     0.197768     0.298294     0.039112     0.010282     0.088980
  1     580      -0.953261     0.629794     0.194756     0.272542     0.037930     0.016570     0.074279
  1     581       2.485591    -1.053634     0.506426     0.388468     0.256467    -0.114607     0.150908
  1     582      -0.203477    -0.463715     0.240242     0.454708     0.057716    -0.013074     0.206759
  1     583       1.825189    -2.085632     0.421745     0.603017     0.177869    -0.074194     0.363629
  1     584       0.170195    -1.035075     0.272383     0.556612     0.074192    -0.028491     0.309817
  1     585      -0.961660     0.322762     0.205605     0.306326     0.042273     0.018072     0.093835
  1     586       1.676725    -1.633721     0.408931     0.529704     0.167224    -0.075615     0.280586
