# Supplementary material for: Estimation of Response Styles Using the Multidimensional Nominal Response Model: A Tutorial and Comparison With Sum Scores
Source: Front Psychol. 2020 Feb 6;11:72. doi: 10.3389/fpsyg.2020.00072 (PMC7017717; doi:10.3389/fpsyg.2020.00072)
Supplement: Supplementary file 1 [file Data_Sheet_1.zip › QOL_Calib_1dim-irt.txt]

flexMIRT(R) Engine Version 3.51 (64-bit)
Flexible Multilevel Multidimensional Item Response Modeling and Test Scoring
(C) 2013-2017 Vector Psychometric Group, LLC., Chapel Hill, NC, USA

QOL Data
1 dimension: Quality of life

Summary of the Data and Dimensions
   Missing data code        -9
     Number of Items        35
     Number of Cases       586
 # Latent Dimensions         1

Item  Categories       Model          Ta          Tc
   1           7     Nominal     Special       Trend
   2           7     Nominal     Special       Trend
   3           7     Nominal     Special       Trend
   4           7     Nominal     Special       Trend
   5           7     Nominal     Special       Trend
   6           7     Nominal     Special       Trend
   7           7     Nominal     Special       Trend
   8           7     Nominal     Special       Trend
   9           7     Nominal     Special       Trend
  10           7     Nominal     Special       Trend
  11           7     Nominal     Special       Trend
  12           7     Nominal     Special       Trend
  13           7     Nominal     Special       Trend
  14           7     Nominal     Special       Trend
  15           7     Nominal     Special       Trend
  16           7     Nominal     Special       Trend
  17           7     Nominal     Special       Trend
  18           7     Nominal     Special       Trend
  19           7     Nominal     Special       Trend
  20           7     Nominal     Special       Trend
  21           7     Nominal     Special       Trend
  22           7     Nominal     Special       Trend
  23           7     Nominal     Special       Trend
  24           7     Nominal     Special       Trend
  25           7     Nominal     Special       Trend
  26           7     Nominal     Special       Trend
  27           7     Nominal     Special       Trend
  28           7     Nominal     Special       Trend
  29           7     Nominal     Special       Trend
  30           7     Nominal     Special       Trend
  31           7     Nominal     Special       Trend
  32           7     Nominal     Special       Trend
  33           7     Nominal     Special       Trend
  34           7     Nominal     Special       Trend
  35           7     Nominal     Special       Trend

Bock-Aitkin EM Algorithm Control Values
Maximum number of cycles:   500
Convergence criterion:   1.00e-004
Maximum number of M-step iterations:   100
Convergence criterion for iterative M-steps:   1.00e-007
Number of rectangular quadrature points:    49
Minimum, Maximum quadrature points:   -6.00,    6.00
Standard error computation algorithm: Cross-product approximation

Miscellaneous Control Values 
Z tolerance, max. abs. logit value:     50.00
Number of free parameters:   245
Number of cycles completed:   134
Number of processor cores used:    6
  Parallelization granularity: Fine (may be more optimal for high dimensionality)
Maximum parameter change (P#):  0.000096148 (    2)

Processing times (in seconds)
E-step computations:      1.08
M-step computations:      0.42
Standard error computations:      0.86
Goodness-of-fit statistics:      0.01
Total:       2.37

Output Files
Text results and control parameters: QOL_Calib_1dim-irt.txt
Text parameter estimate file: QOL_Calib_1dim-prm.txt

Convergence and Numerical Stability
flexMIRT(R) engine status: Normal termination
First-order test: Convergence criteria satisfied
Condition number of information matrix: 1174.5140
Second-order test: Solution is a possible local maximum

*** Random effects calibration in Group 1: Group1

QOL Data
1 dimension: Quality of life

GPC Items for Group 1: Group1
    Item               Label   P#       a    s.e.       b    s.e.    d  1    d  2    s.e.    d  3    s.e.    d  4    s.e.    d  5    s.e.    d  6    s.e.    d  7    s.e.
       1                  y1    1    0.91    0.10   -0.42    0.10       0    0.97    0.36    0.22    0.32    0.92    0.27    0.03    0.22   -0.66    0.20   -1.48    0.22
       2                  y2    8    0.49    0.08   -0.87    0.16       0    0.88    0.68   -0.84    0.76    1.99    0.69   -0.16    0.43   -0.65    0.36   -1.23    0.35
       3                  y3   15    0.55    0.07   -0.43    0.13       0    1.27    0.61    0.47    0.49    0.21    0.44    0.78    0.38   -0.91    0.34   -1.83    0.37
       4                  y4   22    0.63    0.09   -0.34    0.13       0    1.53    0.51   -0.18    0.44    0.93    0.40    0.03    0.32   -0.45    0.29   -1.86    0.38
       5                  y5   29    0.72    0.10   -0.38    0.12       0    1.11    0.44   -0.03    0.39    0.85    0.38    0.25    0.28   -0.88    0.27   -1.30    0.32
       6                  y6   36    0.46    0.06    0.33    0.16       0    1.21    0.49    0.44    0.50    0.35    0.48    1.57    0.52   -1.20    0.45   -2.37    0.64
       7                  y7   43    0.38    0.06   -0.10    0.16       0    1.77    0.67    0.01    0.67    0.98    0.61    1.60    0.57   -1.29    0.48   -3.07    0.71
       8                  y8   50    0.51    0.06    0.39    0.14       0    0.74    0.47    0.51    0.46    0.50    0.42    1.09    0.41   -0.78    0.40   -2.06    0.53
       9                  y9   57    0.49    0.07    0.25    0.13       0    1.18    0.43    0.35    0.43   -0.22    0.48    1.44    0.50   -1.08    0.41   -1.67    0.51
      10                 y10   64    0.47    0.06   -0.56    0.16       0    0.95    0.79   -0.36    0.77    1.54    0.69    2.28    0.50   -1.99    0.40   -2.42    0.48
      11                 y11   71    0.53    0.07   -0.74    0.15       0    0.13    0.81    0.62    0.77    1.45    0.57    0.72    0.40   -0.45    0.33   -2.47    0.39
      12                 y12   78    0.47    0.07   -0.51    0.16       0    0.84    0.73    1.13    0.66    0.37    0.53    1.56    0.48   -1.19    0.40   -2.70    0.49
      13                 y13   85    0.57    0.08   -0.72    0.16       0    0.57    0.77    1.32    0.65    0.42    0.46    1.04    0.39   -0.89    0.29   -2.46    0.41
      14                 y14   92    0.64    0.07   -0.69    0.14       0    1.54    0.62    0.31    0.50    0.37    0.41    0.77    0.35   -0.67    0.27   -2.32    0.33
      15                 y15   99    0.68    0.08   -0.33    0.11       0    1.04    0.44    0.59    0.42    0.67    0.36    0.59    0.29   -1.07    0.28   -1.82    0.32
      16                 y16  106    0.75    0.08   -0.17    0.10       0    1.24    0.38    0.59    0.34    0.48    0.29    0.35    0.27   -0.64    0.23   -2.01    0.32
      17                 y17  113    0.54    0.06   -0.35    0.13       0    0.99    0.59    1.07    0.52    0.48    0.41    0.81    0.37   -1.09    0.34   -2.26    0.42
      18                 y18  120    0.62    0.07   -0.62    0.12       0    1.06    0.54    0.18    0.48    0.48    0.43    0.42    0.32   -0.58    0.29   -1.57    0.28
      19                 y19  127    0.68    0.09   -0.33    0.11       0    1.18    0.40    0.24    0.36    0.18    0.35    0.57    0.32   -0.73    0.27   -1.45    0.29
      20                 y20  134    0.56    0.07   -0.31    0.12       0    0.64    0.53    0.82    0.50    0.42    0.42    1.02    0.37   -0.78    0.30   -2.12    0.39
      21                 y21  141    0.41    0.05   -1.24    0.21       0    1.02    1.16    0.62    0.98    1.60    0.78    0.63    0.51   -1.25    0.44   -2.63    0.48
      22                 y22  148    0.52    0.06   -0.46    0.13       0    0.32    0.60    0.54    0.60    0.77    0.48    1.08    0.38   -1.12    0.34   -1.59    0.36
      23                 y23  155    0.43    0.06   -1.09    0.20       0   -0.66    0.98    0.93    1.00   -0.02    0.76    1.97    0.62   -0.45    0.38   -1.77    0.40
      24                 y24  162    0.43    0.06   -0.65    0.14       0   -1.06    0.81    1.00    0.75    0.20    0.64    1.04    0.56    0.04    0.42   -1.22    0.39
      25                 y25  169    0.46    0.06   -0.96    0.15       0   -0.54    0.78   -0.33    0.79    0.18    0.75    1.65    0.59   -0.56    0.40   -0.40    0.36
      26                 y26  176    0.35    0.05   -0.17    0.14       0   -0.25    0.66   -0.47    0.69    1.40    0.67    0.02    0.55   -0.81    0.57    0.10    0.55
      27                 y27  183    0.53    0.06   -0.27    0.14       0    0.67    0.61    0.37    0.59    1.15    0.52    1.18    0.42   -1.05    0.35   -2.32    0.46
      28                 y28  190    0.63    0.08   -0.63    0.14       0    0.02    0.63    0.71    0.59    0.83    0.50    1.10    0.38   -0.70    0.28   -1.96    0.33
      29                 y29  197    0.35    0.04    0.06    0.14       0   -1.64    0.80    2.67    0.85    1.06    0.61    0.71    0.54   -0.85    0.56   -1.95    0.64
      30                 y30  204    0.50    0.06   -0.19    0.14       0    0.11    0.61    1.31    0.57    0.58    0.48    0.99    0.41   -0.89    0.37   -2.10    0.46
      31                 y31  211    0.64    0.08   -0.53    0.12       0    0.52    0.59    0.82    0.55    0.93    0.44    1.04    0.34   -0.83    0.26   -2.49    0.37
      32                 y32  218    0.63    0.08   -0.72    0.14       0    0.51    0.72    1.22    0.66    1.01    0.47    0.92    0.34   -1.29    0.28   -2.36    0.38
      33                 y33  225    0.77    0.10   -0.46    0.12       0    1.40    0.49    0.63    0.46    1.00    0.35    0.57    0.25   -0.99    0.24   -2.62    0.33
      34                 y34  232    0.54    0.06   -0.72    0.15       0    0.49    0.81    1.00    0.71    1.39    0.50    0.59    0.35   -0.87    0.31   -2.60    0.43
      35                 y35  239    0.40    0.06   -1.28    0.25       0    0.71    1.29   -0.12    1.25    2.66    1.04    1.13    0.53   -1.15    0.41   -3.24    0.57

QOL Data
1 dimension: Quality of life

Nominal Model Slopes and Scoring Function Contrasts for Items for Group 1: Group1
    Item               Label   P#       a    s.e. Contrasts   P# alpha  1    s.e.   P# alpha  2    s.e.   P# alpha  3    s.e.   P# alpha  4    s.e.   P# alpha  5    s.e.   P# alpha  6    s.e.
       1                  y1    1    0.91    0.10   Special          1.00    ----          0.00    ----          0.00    ----          0.00    ----          0.00    ----          0.00    ----
       2                  y2    8    0.49    0.08   Special          1.00    ----          0.00    ----          0.00    ----          0.00    ----          0.00    ----          0.00    ----
       3                  y3   15    0.55    0.07   Special          1.00    ----          0.00    ----          0.00    ----          0.00    ----          0.00    ----          0.00    ----
       4                  y4   22    0.63    0.09   Special          1.00    ----          0.00    ----          0.00    ----          0.00    ----          0.00    ----          0.00    ----
       5                  y5   29    0.72    0.10   Special          1.00    ----          0.00    ----          0.00    ----          0.00    ----          0.00    ----          0.00    ----
       6                  y6   36    0.46    0.06   Special          1.00    ----          0.00    ----          0.00    ----          0.00    ----          0.00    ----          0.00    ----
       7                  y7   43    0.38    0.06   Special          1.00    ----          0.00    ----          0.00    ----          0.00    ----          0.00    ----          0.00    ----
       8                  y8   50    0.51    0.06   Special          1.00    ----          0.00    ----          0.00    ----          0.00    ----          0.00    ----          0.00    ----
       9                  y9   57    0.49    0.07   Special          1.00    ----          0.00    ----          0.00    ----          0.00    ----          0.00    ----          0.00    ----
      10                 y10   64    0.47    0.06   Special          1.00    ----          0.00    ----          0.00    ----          0.00    ----          0.00    ----          0.00    ----
      11                 y11   71    0.53    0.07   Special          1.00    ----          0.00    ----          0.00    ----          0.00    ----          0.00    ----          0.00    ----
      12                 y12   78    0.47    0.07   Special          1.00    ----          0.00    ----          0.00    ----          0.00    ----          0.00    ----          0.00    ----
      13                 y13   85    0.57    0.08   Special          1.00    ----          0.00    ----          0.00    ----          0.00    ----          0.00    ----          0.00    ----
      14                 y14   92    0.64    0.07   Special          1.00    ----          0.00    ----          0.00    ----          0.00    ----          0.00    ----          0.00    ----
      15                 y15   99    0.68    0.08   Special          1.00    ----          0.00    ----          0.00    ----          0.00    ----          0.00    ----          0.00    ----
      16                 y16  106    0.75    0.08   Special          1.00    ----          0.00    ----          0.00    ----          0.00    ----          0.00    ----          0.00    ----
      17                 y17  113    0.54    0.06   Special          1.00    ----          0.00    ----          0.00    ----          0.00    ----          0.00    ----          0.00    ----
      18                 y18  120    0.62    0.07   Special          1.00    ----          0.00    ----          0.00    ----          0.00    ----          0.00    ----          0.00    ----
      19                 y19  127    0.68    0.09   Special          1.00    ----          0.00    ----          0.00    ----          0.00    ----          0.00    ----          0.00    ----
      20                 y20  134    0.56    0.07   Special          1.00    ----          0.00    ----          0.00    ----          0.00    ----          0.00    ----          0.00    ----
      21                 y21  141    0.41    0.05   Special          1.00    ----          0.00    ----          0.00    ----          0.00    ----          0.00    ----          0.00    ----
      22                 y22  148    0.52    0.06   Special          1.00    ----          0.00    ----          0.00    ----          0.00    ----          0.00    ----          0.00    ----
      23                 y23  155    0.43    0.06   Special          1.00    ----          0.00    ----          0.00    ----          0.00    ----          0.00    ----          0.00    ----
      24                 y24  162    0.43    0.06   Special          1.00    ----          0.00    ----          0.00    ----          0.00    ----          0.00    ----          0.00    ----
      25                 y25  169    0.46    0.06   Special          1.00    ----          0.00    ----          0.00    ----          0.00    ----          0.00    ----          0.00    ----
      26                 y26  176    0.35    0.05   Special          1.00    ----          0.00    ----          0.00    ----          0.00    ----          0.00    ----          0.00    ----
      27                 y27  183    0.53    0.06   Special          1.00    ----          0.00    ----          0.00    ----          0.00    ----          0.00    ----          0.00    ----
      28                 y28  190    0.63    0.08   Special          1.00    ----          0.00    ----          0.00    ----          0.00    ----          0.00    ----          0.00    ----
      29                 y29  197    0.35    0.04   Special          1.00    ----          0.00    ----          0.00    ----          0.00    ----          0.00    ----          0.00    ----
      30                 y30  204    0.50    0.06   Special          1.00    ----          0.00    ----          0.00    ----          0.00    ----          0.00    ----          0.00    ----
      31                 y31  211    0.64    0.08   Special          1.00    ----          0.00    ----          0.00    ----          0.00    ----          0.00    ----          0.00    ----
      32                 y32  218    0.63    0.08   Special          1.00    ----          0.00    ----          0.00    ----          0.00    ----          0.00    ----          0.00    ----
      33                 y33  225    0.77    0.10   Special          1.00    ----          0.00    ----          0.00    ----          0.00    ----          0.00    ----          0.00    ----
      34                 y34  232    0.54    0.06   Special          1.00    ----          0.00    ----          0.00    ----          0.00    ----          0.00    ----          0.00    ----
      35                 y35  239    0.40    0.06   Special          1.00    ----          0.00    ----          0.00    ----          0.00    ----          0.00    ----          0.00    ----

Nominal Model Scoring Function Values Group 1: Group1
    Item               Label     s  1     s  2     s  3     s  4     s  5     s  6     s  7
       1                  y1     0.00     1.00     2.00     3.00     4.00     5.00     6.00
       2                  y2     0.00     1.00     2.00     3.00     4.00     5.00     6.00
       3                  y3     0.00     1.00     2.00     3.00     4.00     5.00     6.00
       4                  y4     0.00     1.00     2.00     3.00     4.00     5.00     6.00
       5                  y5     0.00     1.00     2.00     3.00     4.00     5.00     6.00
       6                  y6     0.00     1.00     2.00     3.00     4.00     5.00     6.00
       7                  y7     0.00     1.00     2.00     3.00     4.00     5.00     6.00
       8                  y8     0.00     1.00     2.00     3.00     4.00     5.00     6.00
       9                  y9     0.00     1.00     2.00     3.00     4.00     5.00     6.00
      10                 y10     0.00     1.00     2.00     3.00     4.00     5.00     6.00
      11                 y11     0.00     1.00     2.00     3.00     4.00     5.00     6.00
      12                 y12     0.00     1.00     2.00     3.00     4.00     5.00     6.00
      13                 y13     0.00     1.00     2.00     3.00     4.00     5.00     6.00
      14                 y14     0.00     1.00     2.00     3.00     4.00     5.00     6.00
      15                 y15     0.00     1.00     2.00     3.00     4.00     5.00     6.00
      16                 y16     0.00     1.00     2.00     3.00     4.00     5.00     6.00
      17                 y17     0.00     1.00     2.00     3.00     4.00     5.00     6.00
      18                 y18     0.00     1.00     2.00     3.00     4.00     5.00     6.00
      19                 y19     0.00     1.00     2.00     3.00     4.00     5.00     6.00
      20                 y20     0.00     1.00     2.00     3.00     4.00     5.00     6.00
      21                 y21     0.00     1.00     2.00     3.00     4.00     5.00     6.00
      22                 y22     0.00     1.00     2.00     3.00     4.00     5.00     6.00
      23                 y23     0.00     1.00     2.00     3.00     4.00     5.00     6.00
      24                 y24     0.00     1.00     2.00     3.00     4.00     5.00     6.00
      25                 y25     0.00     1.00     2.00     3.00     4.00     5.00     6.00
      26                 y26     0.00     1.00     2.00     3.00     4.00     5.00     6.00
      27                 y27     0.00     1.00     2.00     3.00     4.00     5.00     6.00
      28                 y28     0.00     1.00     2.00     3.00     4.00     5.00     6.00
      29                 y29     0.00     1.00     2.00     3.00     4.00     5.00     6.00
      30                 y30     0.00     1.00     2.00     3.00     4.00     5.00     6.00
      31                 y31     0.00     1.00     2.00     3.00     4.00     5.00     6.00
      32                 y32     0.00     1.00     2.00     3.00     4.00     5.00     6.00
      33                 y33     0.00     1.00     2.00     3.00     4.00     5.00     6.00
      34                 y34     0.00     1.00     2.00     3.00     4.00     5.00     6.00
      35                 y35     0.00     1.00     2.00     3.00     4.00     5.00     6.00

Nominal Model Intercept Contrasts for Items for Group 1: Group1
    Item               Label Contrasts   P# gamma  1    s.e.   P# gamma  2    s.e.   P# gamma  3    s.e.   P# gamma  4    s.e.   P# gamma  5    s.e.   P# gamma  6    s.e.
       1                  y1     Trend    2     0.38    0.09    3     1.88    0.27    4    -0.38    0.14    5     0.10    0.10    6     0.12    0.10    7     0.14    0.09
       2                  y2     Trend    9     0.43    0.08   10     0.78    0.27   11    -0.31    0.15   12     0.01    0.11   13     0.21    0.12   14     0.23    0.11
       3                  y3     Trend   16     0.24    0.07   17     1.35    0.28   18    -0.25    0.14   19     0.21    0.11   20     0.07    0.10   21    -0.07    0.09
       4                  y4     Trend   23     0.22    0.08   24     1.51    0.33   25    -0.24    0.14   26     0.23    0.11   27     0.12    0.09   28     0.17    0.09
       5                  y5     Trend   30     0.28    0.08   31     1.44    0.32   32    -0.27    0.14   33     0.11    0.11   34     0.19    0.10   35     0.07    0.09
       6                  y6     Trend   37    -0.15    0.07   38     1.26    0.25   39    -0.40    0.13   40     0.24    0.10   41     0.10    0.09   42    -0.11    0.09
       7                  y7     Trend   44     0.04    0.06   45     1.34    0.23   46    -0.43    0.12   47     0.27    0.10   48     0.14    0.09   49    -0.02    0.09
       8                  y8     Trend   51    -0.20    0.07   52     1.14    0.28   53    -0.43    0.13   54     0.18    0.10   55     0.04    0.09   56    -0.07    0.08
       9                  y9     Trend   58    -0.12    0.07   59     1.06    0.24   60    -0.24    0.12   61     0.25    0.10   62     0.10    0.08   63    -0.16    0.09
      10                 y10     Trend   65     0.26    0.07   66     1.27    0.26   67    -0.71    0.16   68     0.19    0.12   69     0.32    0.11   70    -0.08    0.11
      11                 y11     Trend   72     0.40    0.08   73     1.19    0.30   74    -0.70    0.16   75     0.07    0.14   76    -0.03    0.13   77     0.06    0.11
      12                 y12     Trend   79     0.24    0.07   80     1.44    0.26   81    -0.52    0.14   82     0.19    0.12   83     0.01    0.10   84    -0.15    0.09
      13                 y13     Trend   86     0.41    0.09   87     1.58    0.32   88    -0.55    0.17   89     0.14    0.13   90    -0.07    0.12   91    -0.13    0.10
      14                 y14     Trend   93     0.44    0.09   94     1.77    0.33   95    -0.35    0.16   96     0.35    0.12   97     0.07    0.10   98    -0.01    0.10
      15                 y15     Trend  100     0.23    0.07  101     1.74    0.30  102    -0.40    0.14  103     0.13    0.11  104     0.10    0.10  105    -0.04    0.09
      16                 y16     Trend  107     0.13    0.08  108     1.95    0.27  109    -0.35    0.13  110     0.23    0.11  111     0.01    0.09  112     0.01    0.08
      17                 y17     Trend  114     0.19    0.07  115     1.59    0.28  116    -0.40    0.13  117     0.13    0.12  118     0.00    0.10  119    -0.09    0.08
      18                 y18     Trend  121     0.38    0.08  122     1.23    0.27  123    -0.25    0.14  124     0.19    0.11  125     0.07    0.10  126     0.02    0.09
      19                 y19     Trend  128     0.23    0.08  129     1.36    0.27  130    -0.20    0.12  131     0.23    0.10  132     0.10    0.09  133    -0.04    0.09
      20                 y20     Trend  135     0.17    0.07  136     1.32    0.25  137    -0.47    0.13  138     0.16    0.11  139    -0.01    0.09  140    -0.10    0.09
      21                 y21     Trend  142     0.51    0.09  143     1.34    0.35  144    -0.45    0.18  145     0.05    0.14  146     0.07    0.13  147     0.04    0.11
      22                 y22     Trend  149     0.24    0.07  150     0.98    0.23  151    -0.47    0.12  152     0.05    0.11  153     0.09    0.11  154    -0.09    0.09
      23                 y23     Trend  156     0.46    0.06  157     0.42    0.23  158    -0.54    0.15  159     0.12    0.15  160    -0.06    0.13  161    -0.19    0.12
      24                 y24     Trend  163     0.28    0.06  164     0.17    0.23  165    -0.44    0.13  166     0.00    0.12  167    -0.13    0.11  168    -0.11    0.10
      25                 y25     Trend  170     0.44    0.06  171    -0.10    0.24  172    -0.37    0.15  173     0.08    0.14  174     0.12    0.12  175    -0.13    0.12
      26                 y26     Trend  177     0.06    0.05  178     0.06    0.18  179    -0.16    0.11  180    -0.12    0.09  181     0.13    0.09  182     0.06    0.08
      27                 y27     Trend  184     0.14    0.07  185     1.33    0.29  186    -0.61    0.14  187     0.14    0.12  188     0.10    0.11  189    -0.02    0.10
      28                 y28     Trend  191     0.40    0.08  192     1.15    0.29  193    -0.70    0.16  194     0.09    0.13  195    -0.00    0.12  196    -0.08    0.11
      29                 y29     Trend  198    -0.02    0.05  199     0.64    0.21  200    -0.54    0.13  201    -0.20    0.11  202    -0.18    0.10  203    -0.12    0.08
      30                 y30     Trend  205     0.09    0.07  206     1.14    0.26  207    -0.51    0.13  208     0.03    0.11  209    -0.06    0.10  210    -0.12    0.09
      31                 y31     Trend  212     0.34    0.08  213     1.67    0.33  214    -0.73    0.15  215     0.16    0.13  216     0.00    0.12  217    -0.06    0.10
      32                 y32     Trend  219     0.46    0.09  220     1.87    0.34  221    -0.69    0.17  222     0.03    0.14  223     0.01    0.13  224    -0.10    0.11
      33                 y33     Trend  226     0.35    0.09  227     2.54    0.34  228    -0.62    0.16  229     0.25    0.13  230     0.08    0.12  231     0.04    0.09
      34                 y34     Trend  233     0.39    0.07  234     1.56    0.28  235    -0.63    0.16  236     0.04    0.14  237    -0.02    0.12  238     0.02    0.10
      35                 y35     Trend  240     0.51    0.08  241     1.27    0.33  242    -0.73    0.20  243     0.09    0.16  244     0.15    0.15  245     0.12    0.13

Original (Bock, 1972) Parameters, Nominal Items for Group 1: Group1
    Item               Label   Category:       1       2       3       4       5       6       7
       1                  y1           a    0.00    0.91    1.81    2.72    3.62    4.53    5.43
                                       c    0.00    1.26    1.85    3.06    3.47    3.25    2.29
       2                  y2           a    0.00    0.49    0.98    1.47    1.96    2.45    2.95
                                       c    0.00    0.86    0.87    2.28    2.63    2.73    2.56
       3                  y3           a    0.00    0.55    1.10    1.65    2.20    2.74    3.29
                                       c    0.00    0.94    1.43    1.79    2.45    2.19    1.42
       4                  y4           a    0.00    0.63    1.27    1.90    2.54    3.17    3.81
                                       c    0.00    1.19    1.29    2.10    2.33    2.26    1.30
       5                  y5           a    0.00    0.72    1.44    2.16    2.88    3.60    4.33
                                       c    0.00    1.08    1.33    2.22    2.68    2.32    1.66
       6                  y6           a    0.00    0.46    0.91    1.37    1.82    2.28    2.73
                                       c    0.00    0.40    0.45    0.46    1.02    0.32   -0.90
       7                  y7           a    0.00    0.38    0.77    1.15    1.53    1.92    2.30
                                       c    0.00    0.72    0.76    1.17    1.82    1.37    0.23
       8                  y8           a    0.00    0.51    1.02    1.53    2.04    2.55    3.06
                                       c    0.00    0.18    0.24    0.29    0.65    0.05   -1.20
       9                  y9           a    0.00    0.49    0.99    1.48    1.97    2.47    2.96
                                       c    0.00    0.46    0.51    0.28    0.87    0.21   -0.74
      10                 y10           a    0.00    0.47    0.94    1.40    1.87    2.34    2.81
                                       c    0.00    0.71    0.80    1.78    3.11    2.44    1.57
      11                 y11           a    0.00    0.53    1.07    1.60    2.14    2.67    3.21
                                       c    0.00    0.47    1.20    2.37    3.15    3.31    2.38
      12                 y12           a    0.00    0.47    0.94    1.41    1.88    2.35    2.82
                                       c    0.00    0.63    1.40    1.82    2.79    2.47    1.44
      13                 y13           a    0.00    0.57    1.13    1.70    2.27    2.84    3.40
                                       c    0.00    0.73    1.89    2.54    3.54    3.44    2.46
      14                 y14           a    0.00    0.64    1.27    1.91    2.54    3.18    3.81
                                       c    0.00    1.42    2.05    2.73    3.65    3.67    2.63
      15                 y15           a    0.00    0.68    1.37    2.05    2.74    3.42    4.10
                                       c    0.00    0.94    1.56    2.25    2.88    2.37    1.35
      16                 y16           a    0.00    0.75    1.49    2.24    2.99    3.74    4.48
                                       c    0.00    1.06    1.63    2.11    2.51    2.16    0.78
      17                 y17           a    0.00    0.54    1.08    1.62    2.16    2.70    3.24
                                       c    0.00    0.73    1.49    1.94    2.57    2.18    1.15
      18                 y18           a    0.00    0.62    1.24    1.86    2.48    3.10    3.72
                                       c    0.00    1.04    1.54    2.22    2.87    2.89    2.31
      19                 y19           a    0.00    0.68    1.36    2.04    2.72    3.39    4.07
                                       c    0.00    1.03    1.41    1.76    2.38    2.11    1.35
      20                 y20           a    0.00    0.56    1.12    1.68    2.25    2.81    3.37
                                       c    0.00    0.53    1.16    1.57    2.31    2.05    1.03
      21                 y21           a    0.00    0.41    0.81    1.22    1.63    2.04    2.44
                                       c    0.00    0.92    1.68    2.84    3.60    3.60    3.03
      22                 y22           a    0.00    0.52    1.04    1.55    2.07    2.59    3.11
                                       c    0.00    0.40    0.92    1.56    2.36    2.02    1.43
      23                 y23           a    0.00    0.43    0.85    1.28    1.70    2.13    2.55
                                       c    0.00    0.18    1.04    1.50    2.80    3.08    2.79
      24                 y24           a    0.00    0.43    0.86    1.29    1.72    2.15    2.58
                                       c    0.00   -0.17    0.54    0.90    1.63    1.93    1.69
      25                 y25           a    0.00    0.46    0.92    1.38    1.84    2.30    2.76
                                       c    0.00    0.20    0.49    1.01    2.22    2.40    2.66
      26                 y26           a    0.00    0.35    0.69    1.04    1.38    1.73    2.07
                                       c    0.00   -0.03   -0.13    0.41    0.48    0.26    0.35
      27                 y27           a    0.00    0.53    1.06    1.60    2.13    2.66    3.19
                                       c    0.00    0.50    0.84    1.59    2.36    1.95    0.86
      28                 y28           a    0.00    0.63    1.26    1.89    2.52    3.15    3.78
                                       c    0.00    0.41    1.26    2.18    3.27    3.23    2.39
      29                 y29           a    0.00    0.35    0.69    1.04    1.38    1.73    2.08
                                       c    0.00   -0.59    0.31    0.66    0.89    0.57   -0.12
      30                 y30           a    0.00    0.50    0.99    1.49    1.99    2.48    2.98
                                       c    0.00    0.15    0.89    1.27    1.85    1.50    0.55
      31                 y31           a    0.00    0.64    1.28    1.93    2.57    3.21    3.85
                                       c    0.00    0.68    1.54    2.48    3.49    3.30    2.04
      32                 y32           a    0.00    0.63    1.27    1.90    2.54    3.17    3.81
                                       c    0.00    0.78    2.02    3.12    4.16    3.80    2.76
      33                 y33           a    0.00    0.77    1.53    2.30    3.07    3.84    4.60
                                       c    0.00    1.43    2.27    3.39    4.18    3.77    2.11
      34                 y34           a    0.00    0.54    1.07    1.61    2.15    2.68    3.22
                                       c    0.00    0.65    1.57    2.70    3.40    3.33    2.32
      35                 y35           a    0.00    0.40    0.80    1.19    1.59    1.99    2.39
                                       c    0.00    0.79    1.26    2.83    3.79    3.84    3.06

QOL Data
1 dimension: Quality of life

Group Parameter Estimates:
   Group               Label   P#      mu    s.e.   P#      s2    s.e.      sd    s.e.
       1              Group1         0.00    ----         1.00    ----    1.00    ----

QOL Data
1 dimension: Quality of life

Marginal fit (Chi-square) and Standardized LD X2 Statistics for Group 1: Group1

      Marginal
  Item    Chi2      1       2       3       4       5       6       7       8       9      10 
     1     3.9
     2     1.0    6.3n
     3     1.0    8.0n   19.8p
     4     1.5    7.9n   30.5p   22.7p
     5     2.2    6.5n   25.4p   20.3p   44.8p
     6     0.5    7.3n    3.0n    5.9n    9.4n    4.0n
     7     0.2    3.8n    3.0n    5.9n    7.2n    5.2n   22.2p
     8     0.8    4.9n    4.2n    6.5n    4.9n    4.6n   32.4p   18.7p
     9     0.7    5.6n    3.2n    9.6n    7.0n    6.2n   24.0p   17.0p   34.9p
    10     0.7    5.4p    0.6n    3.5n    4.5n    4.7n    1.1n    0.4n    1.7n    2.2n
    11     1.3   11.6n    2.5n    6.0n    7.4n    8.8n    3.9n    6.7n    4.2n    4.7n    6.1p
    12     0.6   10.4n    1.9n    7.6n    4.5n    6.1n    3.4n    6.1n    2.5n    1.3n    6.0p
    13     1.3    8.6n    4.9n    7.4n    8.6n    7.2n    6.3n    7.3n    4.6n    5.0n    2.7n
    14     1.6    9.2n    2.6n    7.5n    9.9n    4.7n    2.8n    2.2n    3.9n    3.4n   23.5p
    15     1.8   17.1p    4.5n    6.9n    6.5n    3.5n    3.2n    3.7n    3.5n    1.4n   11.6p
    16     2.2    7.6n    5.1n    7.1n    6.8n    4.4n    7.5n   10.1n    8.8n    4.3n    4.6n
    17     0.9    5.2n    5.9n    5.5n    6.3n    5.1n    9.3n    3.1n    4.7n    4.1n    2.5n
    18     1.6    7.6n    2.9n    9.7n    4.9n    4.9n    5.6n    3.7n    4.7n    5.0n    3.6n
    19     1.8    9.4n    4.9n   13.3n    3.3n    3.5n    6.0n    2.0n    6.1n    6.8n    2.0n
    20     1.1    7.4n    3.9n    6.7n    6.5n    3.2n    4.7n    4.9n    1.6n    5.1n    2.0n
    21     0.4    8.5n    2.0n    9.1n    3.2n    1.8n    6.5n    4.0n    4.5n    5.5n    3.6n
    22     1.0    5.8n    6.8n    4.5n    4.8n    3.9n    3.6p    1.0n    4.5n    1.8n    6.1n
    23     0.8    2.0n    1.6n    0.0n    1.1n    1.1n    2.1n    1.3n   -0.7n    1.8n    2.6n
    24     0.7    3.2n    2.8n    1.4n    1.7n    2.3n    4.1p    3.4n    2.1n    4.9n    1.2n
    25     1.0    4.3n    2.1n    4.0n    3.3n    2.6n    1.5n    2.0n    2.4n    2.0n    1.7n
    26     0.3    2.9n    5.0n    5.2n    3.6n    2.1n    2.1n    2.6n    4.0n    2.3n    3.9p
    27     0.9    7.2n    4.2n    5.0n    3.0n    4.1n    6.8n    6.7n    4.6n    5.7n    3.5p
    28     2.0    7.0n    1.2n    5.5n    3.8n    4.4n    4.4n    3.9n    4.6n    4.6n    2.0n
    29     0.2    9.8n    2.9n    6.6n    7.5n    6.0n    4.1n    6.9n    5.2n    4.5n    2.3n
    30     0.8    5.3n    3.9n    7.9n    3.9n    5.7n    4.5n    4.4n    4.8n    4.3n    2.0p
    31     1.9    6.8n    7.4n   10.1n    5.6n    8.6n    6.9n    4.7n    4.3n    4.1n    5.0n
    32     1.7    7.7n    6.7n    4.5n    7.9n    5.3n    6.8n    6.3n    6.3n    5.6n    4.9n
    33     2.4    4.3n    2.9n    5.3p    4.2n    3.1n    2.5n    4.0n    1.9n    3.4n    3.6n
    34     1.1    3.3n    4.0n    7.9n    7.7n    4.3n    4.2n    2.2n    4.5n    3.8n    4.3n
    35     0.4    5.9n    3.2n    6.4n    5.9n    4.9n    4.3n    3.6n    4.7n    5.6n    1.6p

      Marginal
  Item    Chi2     11      12      13      14      15      16      17      18      19      20 
    11     1.3
    12     0.6   13.3p
    13     1.3   18.9p   23.2p
    14     1.6   16.0p   10.7p   10.1n
    15     1.8    9.5n   14.8n    9.8n   16.4p
    16     2.2    5.4n   11.2n    6.4n    7.1n    5.5n
    17     0.9    5.6n    3.2n    3.4n    6.4n    6.0n    9.8p
    18     1.6    4.4n    4.1n    4.4n    5.7n    5.8n    9.3p   12.3p
    19     1.8    4.4n    4.1n    5.2n    3.8n    6.0n   11.1p   12.2p   19.9p
    20     1.1    8.6n    4.9n    4.8n    4.7n    9.5n    6.3p   12.8p   10.4p   20.4p
    21     0.4    7.5p    5.3n    5.5n    9.9n    7.9n    6.6n    3.1n    5.8n    8.3p    9.3p
    22     1.0    6.2n    4.2n    3.8n    7.4n    9.1n    8.2n    3.6n    6.8n    6.5n    4.1n
    23     0.8    1.5n    2.0n    2.9n    3.1n    4.3n    3.7n    2.6n    4.2n    6.2n    4.8n
    24     0.7    3.4n    4.8n    4.6n    5.9n    3.1n    3.5n    6.2n    2.2n    4.2n    6.6n
    25     1.0    6.2n    3.4n    3.1n    2.5n    3.7n    5.1n    2.4n    3.8n    4.8n    6.3n
    26     0.3    5.1n    3.7n    1.8n    2.0n    4.9n    5.4n    3.3n    6.1n    3.5n    5.3n
    27     0.9    5.8n    8.5n    7.4n    4.6n    8.0n    7.6n    7.6n    4.1n    6.0n    5.4n
    28     2.0    8.3n    8.5n    9.0n    5.2n    6.3n    5.5n    6.0n    2.8n    7.3n   10.5n
    29     0.2   10.9n    8.8p    9.1p    7.8n    7.4n    7.4n    5.6n   10.1n    7.4n    8.4n
    30     0.8    8.3n    5.8n    5.7n    6.3n    5.8n    7.3n    5.2n    3.2n    5.5n    8.2n
    31     1.9    9.1n    7.3n    8.2n    7.0n    8.8n    3.4n    3.9n    3.7n    3.7n    8.9n
    32     1.7    6.7n    5.8n    7.0n    7.2n    5.8n    9.0p    2.9n    5.2n    6.4n    4.9n
    33     2.4    7.0n    5.0n    5.5n    6.5n    4.3n    5.6p    4.9n    5.0n    6.3p    5.3p
    34     1.1    5.3n    5.7n    3.4n    6.0n    3.7n    5.7p    8.0n    7.6n   10.5n    7.4n
    35     0.4    6.2n    5.2n    5.1n    8.3n    5.2n    6.3n    7.7n    5.5n    4.7n   11.3n

      Marginal
  Item    Chi2     21      22      23      24      25      26      27      28      29      30 
    21     0.4
    22     1.0    5.7n
    23     0.8    1.9p    9.5p
    24     0.7    3.5p   11.7p    7.5p
    25     1.0    4.3n   13.2p    9.7p   32.2p
    26     0.3    4.1p   10.7p    4.4p   10.5p    8.8p
    27     0.9    5.7n    3.3n    5.3n    7.0n    5.0n    4.2n
    28     2.0    4.9n    3.7p    3.0p    4.0n    5.9n    1.4n   34.0p
    29     0.2    7.1n    4.6n    4.4n    6.1n    6.1n    4.3n   12.8p   16.6p
    30     0.8    5.7n    4.2n    2.8n    8.6n    7.3n    2.7n   21.3p   25.0p   20.9p
    31     1.9    6.9n    7.2n    3.2n    4.2n    4.1n    2.8n   34.2p   21.8p   15.0p   16.9p
    32     1.7    6.5n    2.9n    2.9n    2.5n    4.8n    3.2n    5.3n    4.8n    6.8n    7.9n
    33     2.4    5.3n    4.7n    4.1n    2.9n    4.4n    2.1n    6.5n    6.1n    5.5n    8.5n
    34     1.1    7.4n    5.0n    3.2n    3.6n    4.9n    4.5n    9.4n    3.6n    7.6n    3.7n
    35     0.4    5.8n    4.9n    1.0n    2.8n    4.7n    3.6n    8.4n    7.9n    8.0p    3.9n

      Marginal
  Item    Chi2     31      32      33      34 
    31     1.9
    32     1.7    9.4n
    33     2.4    9.1n   30.7p
    34     1.1    5.7n   13.0p   12.8p
    35     0.4    7.2p   10.4p   11.4n    8.8p


QOL Data
1 dimension: Quality of life

Item Information Function Values at 15 Values of theta from -2.8 to 2.8 for Group 1: Group1
                      Theta:
  Item               Label  -2.8  -2.4  -2.0  -1.6  -1.2  -0.8  -0.4  -0.0   0.4   0.8   1.2   1.6   2.0   2.4   2.8
     1                  y1  0.27  0.43  0.72  1.16  1.65  1.86  1.66  1.31  1.02  0.79  0.60  0.45  0.33  0.23  0.16
     2                  y2  0.31  0.44  0.57  0.69  0.74  0.71  0.61  0.50  0.40  0.31  0.24  0.19  0.15  0.12  0.09
     3                  y3  0.25  0.35  0.47  0.62  0.75  0.81  0.77  0.67  0.54  0.43  0.34  0.28  0.22  0.18  0.15
     4                  y4  0.24  0.33  0.47  0.67  0.88  1.03  1.03  0.90  0.72  0.55  0.42  0.33  0.26  0.20  0.16
     5                  y5  0.24  0.36  0.55  0.82  1.13  1.32  1.27  1.06  0.83  0.64  0.50  0.38  0.28  0.21  0.16
     6                  y6  0.14  0.19  0.26  0.35  0.44  0.53  0.58  0.58  0.52  0.44  0.36  0.30  0.24  0.21  0.18
     7                  y7  0.19  0.24  0.30  0.36  0.40  0.41  0.40  0.36  0.31  0.27  0.22  0.19  0.16  0.14  0.12
     8                  y8  0.13  0.18  0.25  0.35  0.49  0.63  0.74  0.76  0.69  0.57  0.45  0.36  0.29  0.24  0.19
     9                  y9  0.14  0.18  0.25  0.34  0.46  0.58  0.69  0.72  0.66  0.56  0.45  0.36  0.28  0.23  0.18
    10                 y10  0.33  0.45  0.57  0.64  0.62  0.54  0.44  0.35  0.28  0.24  0.21  0.19  0.18  0.16  0.14
    11                 y11  0.40  0.57  0.74  0.85  0.82  0.70  0.56  0.43  0.34  0.28  0.23  0.20  0.17  0.14  0.12
    12                 y12  0.31  0.41  0.50  0.58  0.60  0.56  0.49  0.41  0.33  0.28  0.23  0.20  0.17  0.15  0.13
    13                 y13  0.41  0.57  0.72  0.82  0.82  0.73  0.60  0.48  0.39  0.32  0.27  0.23  0.20  0.17  0.14
    14                 y14  0.35  0.50  0.69  0.90  1.02  0.98  0.83  0.64  0.50  0.39  0.32  0.26  0.22  0.18  0.15
    15                 y15  0.27  0.40  0.60  0.84  1.05  1.12  1.03  0.85  0.68  0.55  0.46  0.38  0.31  0.24  0.19
    16                 y16  0.24  0.35  0.52  0.76  1.04  1.25  1.27  1.10  0.87  0.68  0.53  0.42  0.34  0.27  0.21
    17                 y17  0.28  0.38  0.51  0.63  0.71  0.72  0.67  0.57  0.48  0.39  0.33  0.28  0.23  0.20  0.16
    18                 y18  0.29  0.42  0.60  0.83  1.02  1.07  0.96  0.77  0.59  0.44  0.34  0.26  0.20  0.16  0.12
    19                 y19  0.23  0.33  0.48  0.70  0.97  1.19  1.22  1.06  0.82  0.61  0.46  0.35  0.27  0.21  0.16
    20                 y20  0.25  0.36  0.51  0.68  0.83  0.88  0.80  0.67  0.53  0.41  0.33  0.27  0.23  0.19  0.16
    21                 y21  0.39  0.43  0.44  0.43  0.39  0.34  0.30  0.25  0.22  0.19  0.17  0.14  0.12  0.11  0.09
    22                 y22  0.26  0.38  0.53  0.68  0.79  0.79  0.70  0.57  0.46  0.36  0.30  0.24  0.20  0.16  0.13
    23                 y23  0.39  0.51  0.62  0.65  0.61  0.51  0.40  0.31  0.24  0.19  0.15  0.13  0.11  0.09  0.07
    24                 y24  0.24  0.35  0.48  0.62  0.70  0.69  0.60  0.47  0.36  0.27  0.20  0.16  0.12  0.10  0.08
    25                 y25  0.28  0.43  0.62  0.80  0.88  0.80  0.63  0.45  0.32  0.23  0.17  0.13  0.10  0.08  0.06
    26                 y26  0.14  0.18  0.24  0.30  0.37  0.43  0.46  0.45  0.40  0.34  0.28  0.22  0.17  0.13  0.10
    27                 y27  0.25  0.36  0.51  0.68  0.79  0.79  0.70  0.57  0.45  0.36  0.30  0.25  0.22  0.19  0.16
    28                 y28  0.33  0.53  0.82  1.10  1.19  1.04  0.80  0.59  0.45  0.36  0.30  0.25  0.21  0.17  0.14
    29                 y29  0.17  0.22  0.27  0.32  0.36  0.38  0.38  0.35  0.31  0.27  0.23  0.19  0.16  0.14  0.12
    30                 y30  0.23  0.32  0.44  0.57  0.67  0.71  0.66  0.57  0.47  0.38  0.31  0.26  0.21  0.18  0.15
    31                 y31  0.36  0.56  0.81  1.04  1.10  0.97  0.75  0.57  0.45  0.37  0.32  0.28  0.24  0.20  0.17
    32                 y32  0.49  0.71  0.91  0.99  0.91  0.75  0.60  0.49  0.42  0.37  0.32  0.28  0.24  0.21  0.17
    33                 y33  0.39  0.59  0.87  1.14  1.26  1.15  0.93  0.72  0.58  0.49  0.43  0.38  0.33  0.28  0.23
    34                 y34  0.42  0.57  0.70  0.75  0.72  0.63  0.52  0.42  0.35  0.30  0.26  0.22  0.19  0.16  0.14
    35                 y35  0.43  0.46  0.45  0.41  0.35  0.29  0.24  0.21  0.18  0.16  0.14  0.12  0.11  0.10  0.09

         Test Information: 11.04 15.04 20.00 25.05 28.54 28.93 26.29 22.19 18.16 14.82 12.19 10.13  8.47  7.12  6.01
            Expected s.e.:  0.30  0.26  0.22  0.20  0.19  0.19  0.20  0.21  0.23  0.26  0.29  0.31  0.34  0.37  0.41
Marginal reliability for response pattern scores: 0.95

Statistics based on the loglikelihood of the fitted model:
                         -2loglikelihood:    67423.62
      Akaike Information Criterion (AIC):    67913.62
    Bayesian Information Criterion (BIC):    68985.09

Full-information fit statistics of the fitted model:
                 Degrees
          G2  of freedom Probability       F0hat       RMSEA
    59954.09         340      0.0001    102.3107        0.55
  The table is too sparse to compute the Pearson X2 statistic.
  Even though G2 is shown, it should be interpreted with caution.

Limited-information fit statistics of the fitted model:
  The M2 statistics were not requested.

Tue Oct 23 14:07:45 2018
