# Supplementary material for: Estimation of Response Styles Using the Multidimensional Nominal Response Model: A Tutorial and Comparison With Sum Scores
Source: Front Psychol. 2020 Feb 6;11:72. doi: 10.3389/fpsyg.2020.00072 (PMC7017717; doi:10.3389/fpsyg.2020.00072)
Supplement: Supplementary file 1 [file Data_Sheet_1.zip › QOL_Calib_1dimMRS-sco.txt]

  1       1      -0.388263     2.074759     0.272548     0.311766     0.074282     0.014750     0.097198
  1       2       1.009950    -0.009949     0.287842     0.578444     0.082853     0.046987     0.334598
  1       3       3.531450    -0.367837     0.477496     0.928332     0.228003     0.020669     0.861801
  1       4       1.407183    -0.852153     0.316519     0.769600     0.100184     0.035193     0.592285
  1       5       0.932295    -1.023898     0.280302     0.730845     0.078569     0.028761     0.534135
  1       6       0.417957    -1.206023     0.237637     0.693353     0.056471     0.018716     0.480739
  1       7       0.981534    -1.005866     0.284237     0.734738     0.080790     0.029592     0.539840
  1       8       1.301113    -0.480030     0.308333     0.699991     0.095069     0.042685     0.489987
  1       9      -0.403692     0.112946     0.193318     0.397813     0.037372     0.006239     0.158255
  1      10      -0.225045    -1.376491     0.190822     0.660566     0.036413     0.006330     0.436348
  1      11       1.330996    -0.879099     0.310958     0.763243     0.096695     0.034419     0.582541
  1      12       0.209635    -1.271676     0.220694     0.680548     0.048706     0.014443     0.463146
  1      13       0.089534     0.484111     0.226286     0.384882     0.051205     0.022674     0.148134
  1      14       1.436892     3.033624     0.375530     0.460558     0.141023     0.128762     0.212114
  1      15      -0.514261    -1.410298     0.178330     0.653650     0.031802     0.001761     0.427259
  1      16      -0.008622     1.260993     0.242803     0.320815     0.058953     0.024780     0.102922
  1      17      -0.868414     1.137727     0.208786     0.304866     0.043592    -0.007005     0.092943
  1      18      -0.638106    -0.275082     0.181972     0.451103     0.033114     0.000362     0.203493
  1      19       0.070942    -0.547600     0.213256     0.538180     0.045478     0.016285     0.289637
  1      20      -0.680948     0.553158     0.193616     0.341766     0.037487    -0.000705     0.116804
  1      21      -0.228998     2.493895     0.313225     0.342560     0.098110     0.030017     0.117348
  1      22      -0.658721    -0.028476     0.184207     0.413012     0.033932    -0.000073     0.170579
  1      23      -0.168226    -0.395662     0.198978     0.490046     0.039592     0.010938     0.240145
  1      24      -1.107024    -0.093075     0.184702     0.438607     0.034115    -0.010028     0.192376
  1      25      -0.773481     0.386703     0.188959     0.360127     0.035706    -0.003026     0.129691
  1      26       0.158039    -1.014492     0.217456     0.630552     0.047287     0.015329     0.397596
  1      27      -1.054934    -0.924581     0.177724     0.576836     0.031586    -0.006935     0.332739
  1      28       0.568458    -1.154785     0.250240     0.703591     0.062620     0.021818     0.495040
  1      29      -1.346134     0.697812     0.203666     0.360007     0.041480    -0.019605     0.129605
  1      30       0.556137     0.231332     0.255861     0.472389     0.065465     0.036981     0.223151
  1      31      -0.380064     0.947254     0.213265     0.315878     0.045482     0.008834     0.099779
  1      32       0.106411     0.450560     0.226775     0.390314     0.051427     0.023055     0.152345
  1      33      -0.649029     0.445252     0.191947     0.352691     0.036844     0.000156     0.124391
  1      34       1.657363    -0.399612     0.333269     0.740528     0.111068     0.046071     0.548382
  1      35      -1.383017     0.983376     0.211801     0.341121     0.044860    -0.022723     0.116363
  1      36      -2.070100     1.042003     0.254124     0.419142     0.064579    -0.050329     0.175680
  1      37      -0.320242     0.073103     0.196328     0.406974     0.038545     0.008353     0.165628
  1      38      -1.155257     0.800960     0.200524     0.336769     0.040210    -0.014444     0.113414
  1      39      -1.354280     0.231982     0.196346     0.413378     0.038552    -0.017384     0.170882
  1      40      -1.166747    -0.553579     0.182690     0.518998     0.033376    -0.009990     0.269359
  1      41       1.093620    -0.417336     0.293120     0.658321     0.085919     0.041485     0.433386
  1      42      -0.575765     0.127996     0.188108     0.391517     0.035385     0.001910     0.153285
  1      43       1.310414    -0.886437     0.309441     0.761532     0.095754     0.034192     0.579932
  1      44      -0.686259    -1.413133     0.174672     0.652298     0.030510    -0.000693     0.425492
  1      45      -1.376275    -0.915394     0.188992     0.602585     0.035718    -0.012805     0.363109
  1      46      -1.286614     0.359349     0.195457     0.390757     0.038204    -0.016109     0.152691
  1      47       0.743182    -0.614527     0.265604     0.637949     0.070546     0.032012     0.406979
  1      48      -0.084687     1.254823     0.238522     0.316209     0.056893     0.021591     0.099988
  1      49      -0.246575     0.500727     0.207164     0.358113     0.042917     0.011652     0.128245
  1      50      -0.257853     1.169070     0.226565     0.310054     0.051332     0.014166     0.096134
  1      51      -0.858983    -0.399036     0.179011     0.474842     0.032045    -0.004167     0.225475
  1      52      -0.508603    -0.109424     0.186723     0.426785     0.034865     0.003335     0.182145
  1      53      -0.441471    -0.561816     0.184792     0.503400     0.034148     0.004286     0.253411
  1      54      -0.775062    -0.101467     0.181759     0.424992     0.033036    -0.002670     0.180618
  1      55       0.015564     1.892818     0.276921     0.322299     0.076685     0.034097     0.103877
  1      56      -0.133248    -0.675543     0.199101     0.541767     0.039641     0.010741     0.293512
  1      57      -0.260330     0.414536     0.204741     0.366726     0.041919     0.010954     0.134488
  1      58       1.850040    -0.704754     0.347659     0.806862     0.120867     0.037595     0.651026
  1      59      -0.688532    -1.158315     0.175480     0.606853     0.030793    -0.000689     0.368271
  1      60       1.151549     0.504044     0.300063     0.522230     0.090038     0.058825     0.272724
  1      61      -1.912766     0.410392     0.232868     0.463163     0.054228    -0.036765     0.214520
  1      62       0.634681    -1.131523     0.255796     0.708315     0.065432     0.023159     0.501710
  1      63      -0.546611     2.041005     0.264598     0.307214     0.070012     0.005919     0.094381
  1      64      -0.125596     0.800834     0.220764     0.338005     0.048737     0.016947     0.114247
  1      65      -1.403601    -0.198239     0.194278     0.482391     0.037744    -0.016663     0.232701
  1      66      -0.187338    -0.847263     0.194967     0.568475     0.038012     0.008907     0.323163
  1      67      -0.207497    -0.658486     0.194900     0.533075     0.037986     0.009117     0.284169
  1      68       0.316451    -1.238918     0.229267     0.686896     0.052564     0.016619     0.471826
  1      69      -0.212309    -1.374247     0.191522     0.660998     0.036681     0.006547     0.436918
  1      70      -0.276485    -1.125638     0.189057     0.612879     0.035743     0.006257     0.375621
  1      71      -0.056902    -0.137220     0.208074     0.456649     0.043295     0.014894     0.208528
  1      72      -3.303963    -0.431687     0.384888     0.815874     0.148139    -0.062968     0.665651
  1      73      -0.083179     0.004479     0.208032     0.432654     0.043277     0.014739     0.187189
  1      74      -1.321069     0.433567     0.197884     0.385101     0.039158    -0.017428     0.148303
  1      75      -0.560290     0.817078     0.203145     0.320198     0.041268     0.002812     0.102527
  1      76      -1.534698     0.752204     0.213091     0.373830     0.045408    -0.026048     0.139749
  1      77      -0.713666     0.430000     0.190468     0.354584     0.036278    -0.001521     0.125730
  1      78      -1.586303     1.196349     0.226436     0.348447     0.051273    -0.031972     0.121415
  1      79      -0.105757    -1.353258     0.197993     0.665002     0.039201     0.008417     0.442227
  1      80      -0.609336     0.154373     0.187736     0.387686     0.035245     0.001108     0.150300
  1      81      -0.885157     0.003966     0.183023     0.412417     0.033497    -0.005227     0.170088
  1      82      -0.337790    -0.014992     0.194389     0.418786     0.037787     0.007698     0.175381
  1      83      -0.441288     0.370100     0.196162     0.364176     0.038479     0.005653     0.132624
  1      84       1.603872     1.330497     0.332025     0.489033     0.110241     0.084498     0.239154
  1      85      -0.268254     0.266212     0.201673     0.383960     0.040672     0.010282     0.147425
  1      86      -1.036989     0.045150     0.184692     0.413674     0.034111    -0.008757     0.171126
  1      87      -0.570886     0.139965     0.188399     0.389972     0.035494     0.002035     0.152078
  1      88       0.068898     0.353978     0.222641     0.398353     0.049569     0.021196     0.158685
  1      89       1.190246    -0.929690     0.300448     0.751609     0.090269     0.032717     0.564916
  1      90      -0.269327    -0.475339     0.192989     0.496766     0.037245     0.008260     0.246777
  1      91       2.160428     0.422755     0.364094     0.696505     0.132565     0.068465     0.485120
  1      92       0.280693     0.653963     0.242384     0.385836     0.058750     0.030864     0.148869
  1      93      -1.693094     1.246333     0.233362     0.357344     0.054458    -0.036739     0.127695
  1      94       0.118510    -0.565861     0.216549     0.546524     0.046894     0.017388     0.298688
  1      95      -0.294964     0.657856     0.208523     0.340503     0.043482     0.010663     0.115942
  1      96       2.380467     0.106813     0.380879     0.772843     0.145069     0.056662     0.597287
  1      97       1.209846     1.361226     0.312762     0.436559     0.097820     0.074340     0.190584
  1      98       0.455974    -1.193329     0.240808     0.695869     0.057988     0.019503     0.484233
  1      99       3.518539     1.663344     0.453934     0.729231     0.206056     0.102997     0.531778
  1     100      -0.119324     0.028488     0.206160     0.426215     0.042502     0.013787     0.181659
  1     101      -0.006064    -0.318332     0.209663     0.490894     0.043959     0.015470     0.240977
  1     102       1.228216    -0.915955     0.303315     0.754731     0.092000     0.033210     0.569619
  1     103       0.479658    -1.185329     0.242789     0.697461     0.058947     0.019993     0.486452
  1     104      -1.302441    -0.507316     0.187506     0.523290     0.035158    -0.012962     0.273833
  1     105      -0.869805     0.739222     0.196330     0.328455     0.038546    -0.006088     0.107882
  1     106       0.215628     0.353109     0.232586     0.413359     0.054096     0.026222     0.170866
  1     107       0.292234    -1.246525     0.227299     0.685415     0.051665     0.016122     0.469793
  1     108       0.292855    -0.427626     0.230472     0.543065     0.053117     0.022978     0.294920
  1     109      -0.619020     0.393422     0.191575     0.358433     0.036701     0.000930     0.128475
  1     110      -0.489195     1.085065     0.214176     0.306019     0.045871     0.005516     0.093647
  1     111       0.263287     0.043407     0.232048     0.462212     0.053846     0.025646     0.213640
  1     112      -0.362521     0.311087     0.198209     0.373918     0.039287     0.007730     0.139815
  1     113       1.256245    -0.406848     0.305063     0.681714     0.093063     0.043783     0.464734
  1     114      -0.858120     0.105501     0.184266     0.397247     0.033954    -0.004758     0.157805
  1     115      -0.274511     0.556155     0.207047     0.351020     0.042868     0.010971     0.123215
  1     116       0.182433     0.487241     0.232526     0.393607     0.054068     0.025981     0.154927
  1     117       0.772216    -1.082240     0.267250     0.718489     0.071423     0.025853     0.516226
  1     118       0.481433     0.939727     0.262032     0.381910     0.068661     0.041481     0.145855
  1     119      -0.133944     1.349322     0.240115     0.311039     0.057655     0.020368     0.096745
  1     120      -0.339738     1.079580     0.219551     0.310425     0.048203     0.010718     0.096364
  1     121      -0.273362     0.185998     0.200138     0.394021     0.040055     0.009914     0.155253
  1     122      -0.725714     0.399570     0.189702     0.358035     0.035987    -0.001816     0.128189
  1     123       0.419015    -0.630433     0.239386     0.594875     0.057306     0.024459     0.353876
  1     124      -0.229937     0.474973     0.207443     0.361763     0.043032     0.012078     0.130872
  1     125       1.053624    -0.079365     0.290789     0.596704     0.084558     0.046785     0.356055
  1     126      -0.475701     0.883010     0.207684     0.317188     0.043133     0.005536     0.100609
  1     127       0.042544     0.583489     0.225274     0.370001     0.050749     0.021632     0.136901
  1     128       0.749359     0.080826     0.269067     0.523264     0.072397     0.041413     0.273805
  1     129       0.302506    -1.243310     0.228133     0.686040     0.052044     0.016333     0.470651
  1     130       0.235177    -0.048364     0.229052     0.473019     0.052465     0.024104     0.223747
  1     131      -0.365061     0.526078     0.202370     0.350006     0.040953     0.008144     0.122504
  1     132       0.822135     1.134158     0.287510     0.406516     0.082662     0.057323     0.165255
  1     133      -0.505703     0.009572     0.188276     0.409226     0.035448     0.003522     0.167466
  1     134       0.249001     0.549650     0.238207     0.393531     0.056742     0.028851     0.154867
  1     135       0.693028     0.751901     0.272314     0.424894     0.074155     0.047486     0.180535
  1     136       0.119849    -0.642460     0.216217     0.560219     0.046750     0.016942     0.313846
  1     137      -0.374637    -0.523375     0.187844     0.499424     0.035285     0.005793     0.249424
  1     138      -0.066579     1.070275     0.232431     0.324722     0.054024     0.020840     0.105444
  1     139      -0.464206     1.061887     0.214150     0.307579     0.045860     0.006314     0.094605
  1     140       0.173541    -0.350350     0.221979     0.515343     0.049275     0.020239     0.265579
  1     141       0.370273    -1.221668     0.233684     0.690271     0.054608     0.017729     0.476474
  1     142      -0.135645    -0.429924     0.200621     0.498441     0.040249     0.011628     0.248443
  1     143       2.860356     0.278398     0.415352     0.813545     0.172518     0.055662     0.661855
  1     144       0.444005     0.090619     0.246039     0.478005     0.060535     0.031915     0.228488
  1     145      -0.019315     0.258717     0.215470     0.402516     0.046427     0.017809     0.162019
  1     146       0.285355    -0.741618     0.228311     0.597191     0.052126     0.020242     0.356637
  1     147      -0.557385    -0.787166     0.179925     0.540442     0.032373     0.001707     0.292078
  1     148       0.810706    -1.068278     0.270421     0.721414     0.073127     0.026578     0.520438
  1     149      -0.417638     0.510544     0.199918     0.349718     0.039967     0.006570     0.122303
  1     150       0.089356    -0.514019     0.214769     0.534244     0.046126     0.016953     0.285417
  1     151       0.645740    -0.363188     0.258662     0.580786     0.066906     0.033063     0.337313
  1     152       0.826939    -0.420125     0.272738     0.617702     0.074386     0.036554     0.381555
  1     153      -0.072376     0.304030     0.212953     0.392347     0.045349     0.016336     0.153936
  1     154      -0.647944    -0.079249     0.183821     0.420529     0.033790     0.000169     0.176845
  1     155      -0.071528    -0.082253     0.207747     0.446788     0.043159     0.014714     0.199619
  1     156      -0.520903     0.889672     0.206466     0.315894     0.042628     0.004116     0.099789
  1     157      -0.199206     0.914892     0.220326     0.325682     0.048544     0.014943     0.106069
  1     158      -0.741602     2.560038     0.302313     0.339044     0.091393    -0.005547     0.114951
  1     159      -0.545019    -0.689095     0.180778     0.523064     0.032681     0.002025     0.273595
  1     160       0.502592    -0.088539     0.249011     0.514212     0.062007     0.032075     0.264414
  1     161      -0.507086     0.201447     0.191024     0.383004     0.036490     0.003681     0.146692
  1     162       0.282251     0.282320     0.236292     0.430155     0.055834     0.028025     0.185033
  1     163      -0.160744    -1.364572     0.194538     0.662850     0.037845     0.007441     0.439370
  1     164       0.085276    -0.081058     0.218009     0.461447     0.047528     0.019302     0.212933
  1     165       1.002946    -0.998024     0.285935     0.736442     0.081759     0.029943     0.542347
  1     166      -0.548319    -0.489173     0.182088     0.487886     0.033156     0.002126     0.238033
  1     167      -0.155273    -1.363491     0.194873     0.663056     0.037975     0.007537     0.439643
  1     168      -1.078167     0.975151     0.204003     0.320619     0.041617    -0.012958     0.102797
  1     169       0.647205    -0.359870     0.258793     0.580439     0.066974     0.033141     0.336909
  1     170      -0.517698    -0.048470     0.187196     0.417431     0.035042     0.003178     0.174249
  1     171      -0.498343    -1.016384     0.180231     0.583355     0.032483     0.002535     0.340303
  1     172      -0.375653    -0.959349     0.185244     0.577496     0.034315     0.004877     0.333501
  1     173       1.390119    -0.858157     0.315280     0.768174     0.099402     0.035028     0.590091
  1     174       0.061941     0.681907     0.228676     0.362071     0.052293     0.022948     0.131095
  1     175      -0.257231     1.618020     0.247987     0.303621     0.061498     0.017339     0.092186
  1     176       0.463547     0.572242     0.253574     0.415666     0.064300     0.037006     0.172778
  1     177       0.105134    -1.301494     0.212635     0.674833     0.045214     0.012365     0.455399
  1     178      -2.405253     1.122911     0.284312     0.465081     0.080834    -0.067643     0.216300
  1     179      -1.007534     0.013313     0.183853     0.416578     0.033802    -0.007996     0.173537
  1     180       0.221092    -0.290237     0.225947     0.510755     0.051052     0.021994     0.260871
  1     181       0.227651     1.453726     0.263904     0.333592     0.069646     0.037309     0.111283
  1     182       0.260493    -1.256341     0.224741     0.683510     0.050508     0.015474     0.467186
  1     183       0.663827    -1.121176     0.258236     0.710432     0.066686     0.023741     0.504713
  1     184      -0.169210    -0.935857     0.195594     0.585847     0.038257     0.008957     0.343217
  1     185      -0.801224    -1.098997     0.174792     0.597552     0.030552    -0.002523     0.357068
  1     186       0.689885    -0.221845     0.262779     0.563511     0.069053     0.035956     0.317545
  1     187       0.822659     2.037933     0.317774     0.383525     0.100980     0.075529     0.147091
  1     188      -0.446778    -0.066841     0.189259     0.422078     0.035819     0.004872     0.178150
  1     189       1.150000    -0.390070     0.297318     0.662634     0.088398     0.042811     0.439084
  1     190       0.530943    -0.700180     0.248179     0.622244     0.061593     0.026359     0.387187
  1     191       0.175329    -0.387239     0.221851     0.521858     0.049218     0.020045     0.272336
  1     192       1.198209    -0.926805     0.301051     0.752263     0.090632     0.032823     0.565899
  1     193       0.484697     0.175967     0.249951     0.470708     0.062476     0.034047     0.221566
  1     194      -0.527839    -0.371588     0.183550     0.468325     0.033691     0.002657     0.219328
  1     195      -1.005614     0.042336     0.184179     0.412308     0.033922    -0.008016     0.169998
  1     196       0.226212    -0.156011     0.227405     0.489147     0.051713     0.023081     0.239264
  1     197       0.457998    -0.068243     0.245722     0.504756     0.060380     0.030902     0.254779
  1     198       2.838210     0.774018     0.409359     0.748716     0.167575     0.074999     0.560576
  1     199       2.098671    -0.631056     0.364880     0.827584     0.133137     0.037428     0.684896
  1     200      -0.313103     0.879900     0.213909     0.322541     0.045757     0.010852     0.104033
  1     201       0.501087     0.267060     0.252148     0.459770     0.063579     0.035463     0.211389
  1     202      -2.442933     1.912329     0.302626     0.429333     0.091582    -0.084384     0.184327
  1     203      -0.100751     0.145824     0.208829     0.410967     0.043610     0.014794     0.168894
  1     204      -0.847486     0.633444     0.193790     0.336782     0.037555    -0.005278     0.113422
  1     205       1.032955     2.113509     0.327322     0.400475     0.107140     0.085161     0.160380
  1     206      -0.727580    -1.411790     0.173972     0.652287     0.030266    -0.001283     0.425479
  1     207       0.694896     0.240086     0.266245     0.490869     0.070887     0.041649     0.240953
  1     208       0.804394     0.593364     0.277660     0.458383     0.077095     0.049538     0.210115
  1     209       2.033749     0.831870     0.354717     0.616202     0.125824     0.080116     0.379705
  1     210      -0.293216    -0.059261     0.195864     0.427666     0.038363     0.008745     0.182898
  1     211       0.556011     0.086315     0.254496     0.494074     0.064768     0.035502     0.244109
  1     212      -0.192032     2.185604     0.288738     0.324098     0.083370     0.027371     0.105039
  1     213       1.284823    -0.895592     0.307546     0.759409     0.094584     0.033899     0.576702
  1     214       0.349931    -0.659410     0.233751     0.590869     0.054640     0.022501     0.349127
  1     215       1.754530    -0.734960     0.341049     0.798827     0.116314     0.037377     0.638124
  1     216      -1.076516    -0.241055     0.182559     0.459737     0.033328    -0.008956     0.211358
  1     217      -0.694320     0.685878     0.196557     0.329861     0.038635    -0.001116     0.108808
  1     218       1.492677    -0.822376     0.322666     0.776769     0.104113     0.035935     0.603370
  1     219       1.754986    -0.734814     0.341080     0.798865     0.116336     0.037378     0.638185
  1     220      -0.874889    -0.393980     0.179106     0.474536     0.032079    -0.004487     0.225184
  1     221       0.155177    -1.287516     0.216445     0.677505     0.046849     0.013353     0.459013
  1     222       0.228028     0.250736     0.231985     0.428226     0.053817     0.025939     0.183378
  1     223      -0.160644    -1.364553     0.194544     0.662853     0.037847     0.007442     0.439375
  1     224      -0.171877    -0.010761     0.202648     0.428090     0.041066     0.012153     0.183261
  1     225      -0.613558     0.130255     0.187287     0.390872     0.035076     0.001000     0.152781
  1     226      -0.953348     0.406448     0.189206     0.363275     0.035799    -0.007570     0.131969
  1     227       0.327046    -0.425608     0.233130     0.547082     0.054350     0.023927     0.299299
  1     228      -0.265891    -0.164651     0.195971     0.445472     0.038405     0.009177     0.198446
  1     229      -0.210280    -0.973585     0.193085     0.589692     0.037282     0.007994     0.347737
  1     230       1.669755    -0.762566     0.335152     0.791681     0.112327     0.037047     0.626759
  1     231       2.282452    -0.581598     0.377802     0.842584     0.142735     0.036664     0.709949
  1     232       0.252355     0.536740     0.238200     0.395327     0.056739     0.028875     0.156284
  1     233       0.109689     0.553748     0.228950     0.379128     0.052418     0.023828     0.143738
  1     234      -0.102601    -0.856427     0.200033     0.576818     0.040013     0.010676     0.332719
  1     235      -0.397697    -1.400814     0.182631     0.655759     0.033354     0.003555     0.430020
  1     236      -0.671808     0.305341     0.188867     0.368547     0.035671    -0.000416     0.135827
  1     237       0.943263     0.217335     0.284117     0.531961     0.080723     0.048808     0.282982
  1     238      -0.352746     0.740386     0.208156     0.331130     0.043329     0.009091     0.109647
  1     239       0.115869     1.222820     0.248227     0.331055     0.061616     0.029590     0.109598
  1     240       1.869366    -0.698764     0.348995     0.808484     0.121797     0.037620     0.653646
  1     241      -0.731677     0.703439     0.196424     0.328698     0.038582    -0.002175     0.108042
  1     242       0.001317    -0.630757     0.207972     0.545817     0.043252     0.014108     0.297917
  1     243       0.497415    -1.179289     0.244277     0.698667     0.059671     0.020359     0.488135
  1     244       0.865901     0.248934     0.278784     0.515180     0.077721     0.047049     0.265411
  1     245      -0.273731     0.110791     0.199003     0.404174     0.039602     0.009701     0.163356
  1     246      -0.039850     0.938169     0.229549     0.334045     0.052693     0.020913     0.111586
  1     247       1.365515     1.253967     0.319129     0.464666     0.101843     0.077073     0.215915
  1     248       2.331656     0.612227     0.374551     0.695598     0.140288     0.073845     0.483857
  1     249       0.858024     1.232097     0.291701     0.403941     0.085090     0.060136     0.163168
  1     250       3.250627    -0.397920     0.452962     0.912275     0.205175     0.025489     0.832246
  1     251       0.205496    -0.561199     0.223031     0.555662     0.049743     0.019652     0.308760
  1     252       0.521596     0.186095     0.252822     0.474239     0.063919     0.035376     0.224903
  1     253      -0.562466     1.597911     0.235629     0.295702     0.055521     0.003900     0.087440
  1     254       0.951125     0.384175     0.285778     0.508323     0.081669     0.051437     0.258393
  1     255       0.543266    -1.163532     0.248125     0.701827     0.061566     0.021302     0.492561
  1     256      -1.099012     0.155462     0.187374     0.402247     0.035109    -0.010542     0.161802
  1     257       0.850449     0.569582     0.280533     0.467969     0.078699     0.050789     0.218995
  1     258      -0.515286     1.307687     0.222498     0.298376     0.049505     0.005100     0.089028
  1     259      -0.940240     0.902125     0.200797     0.319061     0.040320    -0.008519     0.101800
  1     260      -2.618575    -0.203372     0.299729     0.678866     0.089837    -0.053926     0.460859
  1     261      -1.420104    -1.276287     0.190122     0.669599     0.036147    -0.011965     0.448363
  1     262      -0.940728     0.162774     0.185243     0.392588     0.034315    -0.006756     0.154125
  1     263       0.568571     0.011188     0.254844     0.507588     0.064945     0.035119     0.257646
  1     264      -0.570361     0.291008     0.190838     0.370752     0.036419     0.002136     0.137457
  1     265       0.261030     1.172115     0.254910     0.345258     0.064979     0.035112     0.119203
  1     266      -0.475463     1.874109     0.255257     0.302106     0.065156     0.008832     0.091268
  1     267       2.570796    -0.513268     0.398758     0.865254     0.159008     0.034476     0.748664
  1     268      -0.953418    -1.390242     0.174523     0.654383     0.030458    -0.004468     0.428217
  1     269      -1.198827     0.579085     0.196614     0.359341     0.038657    -0.014668     0.129126
  1     270      -0.315093    -0.296165     0.192360     0.463862     0.037002     0.007636     0.215168
  1     271      -0.327832    -1.392374     0.185781     0.657468     0.034515     0.004651     0.432264
  1     272       0.036400     1.064363     0.237986     0.332175     0.056637     0.024832     0.110340
  1     273      -0.450021     1.298768     0.224264     0.299826     0.050294     0.007514     0.089895
  1     274      -1.200415    -0.064457     0.187452     0.441428     0.035138    -0.012259     0.194858
  1     275      -1.002936    -1.382420     0.175021     0.655321     0.030633    -0.005184     0.429445
  1     276      -0.523176    -1.410773     0.178104     0.653528     0.031721     0.001628     0.427099
  1     277       0.257466    -0.817914     0.225824     0.607267     0.050996     0.018974     0.368774
  1     278      -0.827688    -0.030051     0.182518     0.415567     0.033313    -0.003908     0.172696
  1     279      -0.234966    -1.378198     0.190290     0.660237     0.036210     0.006163     0.435913
  1     280      -1.953627     1.405915     0.253662     0.380984     0.064344    -0.050146     0.145149
  1     281       0.809098     0.628738     0.278405     0.454679     0.077509     0.050142     0.206733
  1     282      -1.230211    -0.910151     0.182788     0.587470     0.033411    -0.010060     0.345121
  1     283      -0.612872    -0.174919     0.183508     0.435304     0.033675     0.000929     0.189489
  1     284       0.172113     0.354711     0.229592     0.408514     0.052712     0.024722     0.166884
  1     285       0.540259     1.199123     0.272504     0.370961     0.074258     0.047113     0.137612
  1     286      -0.262096    -0.246659     0.195319     0.458820     0.038150     0.009052     0.210516
  1     287      -0.627972     0.783759     0.200518     0.322089     0.040207     0.000778     0.103741
  1     288       1.585277    -0.790759     0.329230     0.784561     0.108393     0.036588     0.615536
  1     289       0.646626    -0.345395     0.258810     0.577893     0.066982     0.033302     0.333960
  1     290       0.512660     1.081455     0.267558     0.375062     0.071587     0.044431     0.140671
  1     291       0.948511     0.111355     0.283914     0.549278     0.080607     0.047380     0.301706
  1     292      -0.423348    -1.403409     0.181517     0.655214     0.032948     0.003155     0.429306
  1     293      -0.127766     0.562087     0.214710     0.359067     0.046100     0.015697     0.128929
  1     294       0.234219     1.831955     0.283371     0.334949     0.080299     0.044037     0.112191
  1     295      -0.846342    -0.634772     0.177314     0.515151     0.031440    -0.003677     0.265381
  1     296       4.369177    -0.325912     0.551164     0.963627     0.303781     0.004927     0.928576
  1     297       1.940228    -0.677166     0.353892     0.814419     0.125239     0.037655     0.663279
  1     298       1.102794    -0.961505     0.293749     0.744475     0.086288     0.031491     0.554242
  1     299       2.511805     1.017544     0.384361     0.665704     0.147733     0.086591     0.443161
  1     300      -0.133285    -0.070977     0.204147     0.440038     0.041676     0.013019     0.193633
  1     301       0.815253     0.175646     0.274596     0.518562     0.075403     0.044576     0.268906
  1     302       0.181734     0.942241     0.242900     0.351502     0.059000     0.029519     0.123553
  1     303      -0.534720     0.965134     0.208513     0.311191     0.043478     0.003788     0.096840
  1     304       1.868249    -0.699109     0.348918     0.808390     0.121744     0.037618     0.653495
  1     305       3.132405    -0.413500     0.443002     0.904885     0.196250     0.027363     0.818817
  1     306      -0.818297     0.831773     0.199062     0.320316     0.039626    -0.004799     0.102602
  1     307       1.668243    -0.763064     0.335047     0.791554     0.112256     0.037040     0.626558
  1     308      -0.346529     0.905120     0.213269     0.319607     0.045484     0.009820     0.102148
  1     309      -0.457491     0.362427     0.195436     0.364589     0.038195     0.005196     0.132925
  1     310       0.004366    -0.624509     0.208213     0.545006     0.043353     0.014214     0.297031
  1     311       1.480141    -0.826709     0.321770     0.775716     0.103536     0.035835     0.601735
  1     312       3.115952     1.692515     0.421780     0.666631     0.177899     0.108495     0.444397
  1     313       0.238259     0.380880     0.234599     0.412323     0.055037     0.027212     0.170010
  1     314      -0.162376     0.059183     0.204072     0.418550     0.041645     0.012663     0.175184
  1     315       0.287031    -1.248146     0.226878     0.685100     0.051474     0.016016     0.469361
  1     316      -0.110455     0.955404     0.226205     0.328304     0.051169     0.018392     0.107783
  1     317       0.035328     0.269880     0.219115     0.405927     0.048012     0.019624     0.164777
  1     318      -0.686295    -0.978596     0.176272     0.574248     0.031072    -0.000636     0.329760
  1     319       0.115248    -0.603334     0.216097     0.552781     0.046698     0.017072     0.305567
  1     320       0.130224    -0.966323     0.215536     0.619023     0.046456     0.015073     0.383189
  1     321       0.254510    -1.258170     0.224261     0.683156     0.050293     0.015352     0.466702
  1     322      -0.551984     0.247910     0.190560     0.376292     0.036313     0.002575     0.141596
  1     323       3.024092    -0.429377     0.434075     0.897802     0.188421     0.028980     0.806048
  1     324       0.515904     0.438122     0.255330     0.438640     0.065193     0.037629     0.192405
  1     325       0.600222    -0.647019     0.253974     0.622806     0.064503     0.028530     0.387887
  1     326       0.804331     0.725773     0.279346     0.442596     0.078034     0.051197     0.195891
  1     327      -0.272805    -0.198943     0.195279     0.450497     0.038134     0.008911     0.202947
  1     328       0.243908     1.111601     0.251875     0.346748     0.063441     0.033719     0.120234
  1     329      -0.548457     0.476399     0.194945     0.350175     0.038004     0.002844     0.122622
  1     330       1.352694     0.521959     0.313033     0.551498     0.097990     0.063863     0.304150
  1     331      -1.316506     0.062835     0.192771     0.433126     0.037160    -0.015608     0.187598
  1     332      -0.153261     1.022623     0.226195     0.321911     0.051164     0.017221     0.103627
  1     333       0.467874     0.081763     0.247763     0.482567     0.061387     0.032612     0.232871
  1     334      -0.624744    -0.978832     0.177577     0.574394     0.031534     0.000398     0.329928
  1     335       0.664009     1.127655     0.277989     0.388666     0.077278     0.051124     0.151061
  1     336      -0.331370    -1.392848     0.185620     0.657373     0.034455     0.004595     0.432140
  1     337      -0.944727    -0.488133     0.178634     0.493403     0.031910    -0.005711     0.243446
  1     338      -0.522332    -1.410730     0.178125     0.653540     0.031728     0.001641     0.427114
  1     339       0.194892     0.013244     0.226745     0.458809     0.051413     0.023254     0.210506
  1     340      -0.153029     0.147636     0.205822     0.406804     0.042363     0.013248     0.165489
  1     341       0.436908    -0.050269     0.244246     0.499006     0.059656     0.030413     0.249007
  1     342      -0.109882     0.225178     0.209467     0.399574     0.043876     0.014838     0.159659
  1     343      -0.823115     0.745247     0.196661     0.326817     0.038676    -0.004794     0.106809
  1     344      -0.820504     0.244136     0.186294     0.378048     0.034706    -0.004043     0.142920
  1     345       0.191083    -1.277142     0.219236     0.679496     0.048065     0.014070     0.461715
  1     346       0.176453     0.723132     0.236941     0.368641     0.056141     0.027485     0.135896
  1     347       1.240615    -0.307414     0.303946     0.663462     0.092383     0.045633     0.440181
  1     348       1.717658     1.414381     0.338372     0.496147     0.114496     0.088634     0.246162
  1     349       0.404946    -0.288743     0.240040     0.533957     0.057619     0.027295     0.285110
  1     350       0.472174    -0.379050     0.244805     0.558551     0.059929     0.028310     0.311980
  1     351      -0.133702     0.127760     0.206643     0.410955     0.042701     0.013744     0.168884
  1     352       0.908200     0.227923     0.281678     0.524882     0.079343     0.047981     0.275502
  1     353       0.991121    -1.002354     0.284998     0.735500     0.081224     0.029750     0.540960
  1     354       0.278031    -1.250940     0.226152     0.684557     0.051145     0.015832     0.468618
  1     355      -0.732352    -1.411583     0.173915     0.652294     0.030246    -0.001352     0.425488
  1     356       0.349081    -0.797211     0.233139     0.614957     0.054354     0.021243     0.378172
  1     357      -0.469392     0.088055     0.190499     0.399083     0.036290     0.004512     0.159267
  1     358       3.277812    -0.394589     0.455284     0.913923     0.207284     0.025044     0.835255
  1     359       1.237573    -0.912579     0.304018     0.755503     0.092427     0.033328     0.570784
  1     360       0.058566    -0.103648     0.215951     0.462261     0.046635     0.018384     0.213685
  1     361      -0.901040     0.163937     0.185142     0.390848     0.034278    -0.005834     0.152762
  1     362      -1.481251    -0.142400     0.198634     0.482557     0.039456    -0.018923     0.232861
  1     363       0.311673    -0.158126     0.233796     0.500001     0.054660     0.025646     0.250001
  1     364      -0.666173     0.237755     0.187837     0.376806     0.035283    -0.000267     0.141983
  1     365      -1.350939     0.385531     0.198328     0.393590     0.039334    -0.018042     0.154913
  1     366       0.829336    -0.199654     0.273656     0.581120     0.074887     0.039814     0.337700
  1     367       0.955104    -0.113750     0.283452     0.586642     0.080345     0.044074     0.344149
  1     368      -0.439000     0.772801     0.205674     0.325800     0.042302     0.006463     0.106146
  1     369      -0.958353    -0.750597     0.177081     0.540194     0.031358    -0.005537     0.291810
  1     370      -0.919497     0.845524     0.199144     0.322098     0.039658    -0.007749     0.103747
  1     371       0.435818    -0.716278     0.240407     0.612105     0.057796     0.024011     0.374673
  1     372       0.103251    -0.841934     0.214043     0.593977     0.045814     0.015289     0.352809
  1     373       0.024569    -1.322716     0.206762     0.670793     0.042751     0.010814     0.449964
  1     374      -0.653912    -1.413624     0.175368     0.652392     0.030754    -0.000237     0.425615
  1     375       0.229078    -1.265873     0.222233     0.681667     0.049388     0.014836     0.464670
  1     376      -0.191934    -0.236869     0.199057     0.461874     0.039624     0.010866     0.213327
  1     377       0.928383    -0.520401     0.280417     0.649897     0.078633     0.036982     0.422366
  1     378      -1.095818     1.312351     0.216100     0.307759     0.046699    -0.015421     0.094716
  1     379       0.076768    -0.917758     0.211807     0.604735     0.044862     0.014232     0.365705
  1     380       0.226502    -1.266646     0.222029     0.681518     0.049297     0.014784     0.464467
  1     381       0.183921     0.927792     0.242629     0.352708     0.058869     0.029476     0.124403
  1     382      -0.136562    -0.420990     0.200635     0.496834     0.040254     0.011638     0.246844
  1     383       0.302375    -1.243352     0.228122     0.686032     0.052040     0.016330     0.470640
  1     384       0.118334     0.443646     0.227441     0.392269     0.051729     0.023427     0.153875
  1     385      -0.834232    -1.404538     0.173957     0.652834     0.030261    -0.002818     0.426192
  1     386      -1.081514     0.652564     0.195634     0.344752     0.038273    -0.011705     0.118854
  1     387      -1.011546     0.361365     0.188894     0.371159     0.035681    -0.008930     0.137759
  1     388      -0.308098    -0.580656     0.190405     0.512864     0.036254     0.007116     0.263029
  1     389      -0.746639     1.051462     0.206828     0.306400     0.042778    -0.002942     0.093881
  1     390      -0.462781    -0.552227     0.184072     0.500995     0.033883     0.003847     0.250996
  1     391      -0.148146    -0.532776     0.199121     0.515295     0.039649     0.010937     0.265529
  1     392      -0.938834     0.046298     0.183691     0.408488     0.033742    -0.006495     0.166863
  1     393      -1.614773     0.490820     0.213088     0.410627     0.045407    -0.026808     0.168614
  1     394       1.966398    -0.669338     0.355701     0.816605     0.126523     0.037646     0.666844
  1     395      -0.209002    -0.741853     0.194322     0.547899     0.037761     0.008807     0.300194
  1     396       0.208656    -1.271966     0.220617     0.680492     0.048672     0.014424     0.463070
  1     397      -1.127763     0.206342     0.188732     0.397431     0.035620    -0.011404     0.157951
  1     398      -1.161777     1.252554     0.214627     0.312824     0.046065    -0.017288     0.097859
  1     399       0.570982    -0.690958     0.251465     0.626229     0.063234     0.027358     0.392162
  1     400      -0.166145     1.202832     0.232271     0.313302     0.053950     0.017920     0.098158
  1     401       0.614297     0.383278     0.261784     0.459107     0.068531     0.040541     0.210779
  1     402       0.050109     0.250519     0.219783     0.409846     0.048305     0.020001     0.167974
  1     403       1.474274    -0.343498     0.320474     0.705151     0.102704     0.046939     0.497238
  1     404      -0.778939    -1.047855     0.174958     0.587839     0.030610    -0.002185     0.345555
  1     405       0.144342     0.062361     0.223691     0.445818     0.050038     0.021960     0.198754
  1     406       0.880238    -1.042937     0.276099     0.726774     0.076230     0.027848     0.528200
  1     407      -0.299076     1.566351     0.243357     0.301762     0.059223     0.015064     0.091060
  1     408      -1.258959     0.470137     0.196318     0.375510     0.038541    -0.015850     0.141007
  1     409       0.957595    -0.097465     0.283694     0.584367     0.080482     0.044388     0.341484
  1     410      -0.595268     1.408232     0.224871     0.295852     0.050567     0.002275     0.087529
  1     411      -0.447571     1.282918     0.223647     0.300247     0.050018     0.007553     0.090148
  1     412      -0.059489     0.111882     0.210855     0.419049     0.044460     0.015893     0.175602
  1     413      -0.189021     1.179949     0.230236     0.312926     0.053009     0.016869     0.097923
  1     414      -1.515773     0.162133     0.203321     0.440937     0.041339    -0.021572     0.194426
  1     415       0.452400    -1.194530     0.240509     0.695630     0.057845     0.019429     0.483901
  1     416      -1.026801     0.940371     0.202382     0.320194     0.040959    -0.011239     0.102524
  1     417      -0.000194    -0.876003     0.206616     0.589578     0.042690     0.012795     0.347602
  1     418       0.786782    -1.076963     0.268452     0.719592     0.072067     0.026129     0.517813
  1     419       0.980935    -0.551531     0.284434     0.662977     0.080903     0.037350     0.439538
  1     420      -0.256041     0.153206     0.200474     0.399381     0.040190     0.010308     0.159505
  1     421      -1.402891     0.214821     0.198299     0.420725     0.039322    -0.018649     0.177010
  1     422      -1.200214     0.020949     0.188340     0.428690     0.035472    -0.012547     0.183775
  1     423      -0.230500    -0.245108     0.196920     0.460573     0.038777     0.009851     0.212128
  1     424      -0.339685     0.887596     0.213005     0.320984     0.045371     0.009988     0.103031
  1     425       0.465102     1.290455     0.270951     0.359094     0.073414     0.045268     0.128949
  1     426      -0.232673     0.393917     0.205696     0.370605     0.042311     0.011721     0.137348
  1     427       0.539038    -1.164994     0.247770     0.701533     0.061390     0.021216     0.492148
  1     428       0.361873    -0.435287     0.235794     0.553294     0.055599     0.024790     0.306134
  1     429      -0.319694    -0.263495     0.192460     0.458270     0.037041     0.007601     0.210011
  1     430      -1.019993     1.110237     0.207834     0.311075     0.043195    -0.011766     0.096767
  1     431      -0.890101    -0.321592     0.179742     0.463061     0.032307    -0.004883     0.214425
  1     432      -2.009059     0.171874     0.238788     0.512438     0.057020    -0.038003     0.262592
  1     433       0.021490     0.796692     0.229059     0.348814     0.052468     0.022232     0.121671
  1     434      -0.435576     0.611970     0.201583     0.339363     0.040636     0.006239     0.115168
  1     435      -0.075206    -0.326626     0.205161     0.485958     0.042091     0.013590     0.236156
  1     436      -0.895253    -1.398014     0.174316     0.653504     0.030386    -0.003664     0.427068
  1     437       0.098551     0.551932     0.228190     0.378287     0.052070     0.023419     0.143101
  1     438       0.248968     0.020389     0.230755     0.464009     0.053248     0.025022     0.215305
  1     439      -0.621682    -0.233470     0.182723     0.444488     0.033388     0.000721     0.197569
  1     440      -0.241219    -0.690279     0.192921     0.536440     0.037219     0.008271     0.287768
  1     441      -0.529588    -1.411093     0.177949     0.653444     0.031666     0.001533     0.426989
  1     442      -0.150810    -0.110512     0.202685     0.444799     0.041081     0.012391     0.197847
  1     443       1.068236    -0.086929     0.291827     0.600275     0.085163     0.046955     0.360331
  1     444       1.341285     0.933845     0.314698     0.494879     0.099035     0.070940     0.244906
  1     445       2.158866     1.587054     0.361694     0.538663     0.130822     0.100189     0.290158
  1     446      -0.861576     0.415852     0.189213     0.358933     0.035802    -0.005288     0.128833
  1     447       0.310833    -0.717033     0.230416     0.596028     0.053091     0.021054     0.355250
  1     448      -1.226881     0.822167     0.202707     0.339990     0.041090    -0.016687     0.115593
  1     449       0.217828    -0.000554     0.228262     0.463559     0.052104     0.023887     0.214887
  1     450      -0.531279    -1.411174     0.177910     0.653423     0.031652     0.001508     0.426961
  1     451      -0.532668    -0.182839     0.185254     0.437612     0.034319     0.002712     0.191505
  1     452      -0.018513     0.684358     0.223832     0.355293     0.050101     0.020076     0.126233
  1     453       0.307822     0.270522     0.237980     0.434768     0.056634     0.028819     0.189024
  1     454      -1.570256     0.189056     0.206686     0.443965     0.042719    -0.023356     0.197105
  1     455       1.270063     0.671995     0.308618     0.517383     0.095245     0.064651     0.267685
  1     456       0.183728     0.253173     0.228892     0.423014     0.052392     0.024454     0.178941
  1     457      -0.590254    -0.073990     0.185124     0.420075     0.034271     0.001472     0.176463
  1     458       0.113281    -0.444790     0.216932     0.524782     0.047060     0.017995     0.275396
  1     459       0.183252    -1.279428     0.218624     0.679057     0.047796     0.013913     0.461118
  1     460      -0.105245     0.774504     0.221155     0.341386     0.048909     0.017522     0.116545
  1     461      -0.152314     0.411872     0.210266     0.373568     0.044212     0.014267     0.139553
  1     462       0.061323     0.945667     0.235650     0.341097     0.055531     0.024831     0.116347
  1     463      -0.923638    -0.623389     0.177663     0.516005     0.031564    -0.005107     0.266261
  1     464      -0.910206     0.417302     0.189268     0.360369     0.035822    -0.006510     0.129866
  1     465       1.372946     1.014994     0.317151     0.490080     0.100584     0.073155     0.240178
  1     466      -0.420755     0.852343     0.208679     0.320607     0.043547     0.007225     0.102789
  1     467       1.305884     1.153123     0.314823     0.466229     0.099114     0.073681     0.217370
  1     468      -0.131545    -1.358688     0.196350     0.663970     0.038553     0.007957     0.440856
  1     469       0.001228    -0.874314     0.206720     0.589411     0.042733     0.012835     0.347406
  1     470      -0.040019     0.489111     0.218265     0.373161     0.047639     0.018268     0.139249
  1     471       0.359981     0.832786     0.251570     0.377509     0.063287     0.035534     0.142513
  1     472       0.272514    -1.252645     0.225707     0.684226     0.050944     0.015719     0.468166
  1     473      -0.685189     0.060039     0.184837     0.400429     0.034165    -0.000693     0.160343
  1     474      -0.761369     0.792069     0.198438     0.322171     0.039378    -0.003101     0.103794
  1     475      -1.248099     0.761467     0.201826     0.346378     0.040734    -0.016992     0.119978
  1     476      -0.512163     0.325274     0.192991     0.367604     0.037246     0.003676     0.135133
  1     477       1.432919    -0.843135     0.318379     0.771755     0.101365     0.035430     0.595606
  1     478       0.553144     0.026397     0.253782     0.502991     0.064405     0.034796     0.253000
  1     479       0.018969     0.162549     0.216493     0.418868     0.046869     0.018547     0.175451
  1     480      -0.338286    -1.044144     0.186534     0.594716     0.034795     0.005367     0.353687
  1     481      -4.382981    -0.048625     0.519254     0.896655     0.269625    -0.076598     0.803989
  1     482       0.519978     0.654209     0.258881     0.413430     0.067020     0.039929     0.170924
  1     483      -0.836512     0.607532     0.193224     0.338857     0.037336    -0.004941     0.114824
  1     484      -0.486752     0.941582     0.209205     0.313368     0.043767     0.005296     0.098200
  1     485       0.237010    -0.841114     0.224143     0.608926     0.050240     0.018326     0.370791
  1     486      -1.253245    -0.583481     0.185151     0.531744     0.034281    -0.011630     0.282752
  1     487       0.222121     0.438467     0.234402     0.403492     0.054944     0.027053     0.162806
  1     488      -0.784210     0.405601     0.189243     0.358210     0.035813    -0.003317     0.128314
  1     489       0.329350     0.056620     0.237080     0.468305     0.056207     0.027884     0.219310
  1     490      -0.696947    -1.104692     0.175527     0.597185     0.030810    -0.000819     0.356629
  1     491      -0.896453     0.072639     0.183899     0.403082     0.033819    -0.005583     0.162475
  1     492       1.419011     1.677085     0.327838     0.441128     0.107478     0.086338     0.194594
  1     493      -0.540883     0.869767     0.205264     0.316869     0.042133     0.003465     0.100406
  1     494      -0.305660    -1.389290     0.186802     0.658077     0.034895     0.005004     0.433066
  1     495       0.705451     1.779494     0.301740     0.371429     0.091047     0.064354     0.137960
  1     496      -0.414903    -0.226858     0.188716     0.448010     0.035614     0.005402     0.200713
  1     497      -1.312787    -0.632507     0.187248     0.546118     0.035062    -0.012693     0.298245
  1     498      -0.278391     0.445018     0.204491     0.362401     0.041817     0.010506     0.131334
  1     499       0.023693    -0.092963     0.213724     0.457130     0.045678     0.017413     0.208968
  1     500       0.136759    -1.292727     0.215031     0.676508     0.046238     0.012987     0.457662
  1     501      -1.492373    -0.714561     0.195838     0.580579     0.038353    -0.016152     0.337072
  1     502      -0.049767    -0.282418     0.207145     0.480836     0.042909     0.014458     0.231203
  1     503      -0.771009    -0.123412     0.181532     0.428252     0.032954    -0.002564     0.183400
  1     504      -1.632365     0.244750     0.211074     0.444373     0.044552    -0.025653     0.197468
  1     505      -0.150446    -1.362530     0.195170     0.663239     0.038091     0.007622     0.439886
  1     506      -0.377284     0.758694     0.207648     0.328796     0.043118     0.008365     0.108107
  1     507      -1.387708     1.347023     0.223529     0.325298     0.049965    -0.026152     0.105819
  1     508       0.675198     0.266368     0.265031     0.484159     0.070242     0.041310     0.234410
  1     509       0.220293     1.045164     0.248336     0.348356     0.061671     0.032053     0.121352
  1     510       0.534171    -0.271847     0.250293     0.549058     0.062647     0.031122     0.301465
  1     511      -1.543009     0.788621     0.214243     0.371484     0.045900    -0.026614     0.138000
  1     512      -0.755139     0.997446     0.204842     0.309179     0.041960    -0.003146     0.095592
  1     513       0.076425    -0.983740     0.211525     0.616462     0.044743     0.013821     0.380026
  1     514       0.999501    -0.999285     0.285662     0.736167     0.081603     0.029887     0.541943
  1     515       0.414514    -0.003834     0.242929     0.488653     0.059015     0.030122     0.238782
  1     516      -1.514498    -0.168135     0.200238     0.490788     0.040095    -0.019659     0.240873
  1     517       0.006157     0.451856     0.220367     0.381103     0.048562     0.019625     0.145239
  1     518      -0.283638     0.539726     0.206255     0.352205     0.042541     0.010637     0.124049
  1     519      -0.452773     1.415451     0.229622     0.297839     0.052726     0.007823     0.088708
  1     520      -1.056751    -0.433694     0.180553     0.490352     0.032599    -0.008072     0.240445
  1     521      -0.381309     0.310284     0.197408     0.373263     0.038970     0.007206     0.139326
  1     522      -1.203617     2.025243     0.254473     0.319625     0.064757    -0.026986     0.102160
  1     523       0.070605     0.720589     0.230133     0.359293     0.052961     0.023524     0.129091
  1     524      -0.708617     0.374247     0.189471     0.360721     0.035899    -0.001366     0.130119
  1     525      -0.786783    -1.408434     0.173689     0.652490     0.030168    -0.002140     0.425743
  1     526       0.349508    -1.228377     0.231973     0.688956     0.053812     0.017300     0.474660
  1     527       0.985009    -1.004593     0.284513     0.735014     0.080948     0.029650     0.540245
  1     528       0.864268     0.612411     0.281941     0.464521     0.079491     0.051806     0.215780
  1     529      -0.729177     0.412628     0.189908     0.356628     0.036065    -0.001912     0.127184
  1     530      -0.790891     0.829226     0.199197     0.319973     0.039680    -0.004001     0.102383
  1     531       0.456813    -0.855200     0.241661     0.638991     0.058400     0.023057     0.408310
  1     532      -0.653230    -1.413629     0.175383     0.652395     0.030759    -0.000228     0.425619
  1     533       1.272987     0.153054     0.306739     0.594855     0.094089     0.055281     0.353853
  1     534      -0.114909    -1.355209     0.197406     0.664631     0.038969     0.008253     0.441735
  1     535       2.293254     0.601317     0.372045     0.691202     0.138417     0.073649     0.477760
  1     536       1.813926    -0.716060     0.345162     0.803826     0.119137     0.037531     0.646137
  1     537      -1.343714    -0.013642     0.193128     0.447149     0.037298    -0.015981     0.199942
  1     538       0.157161    -0.846404     0.218020     0.600670     0.047533     0.016479     0.360804
  1     539      -0.305636    -1.076358     0.187883     0.602301     0.035300     0.005874     0.362766
  1     540      -0.811338    -0.260915     0.180062     0.450713     0.032422    -0.003330     0.203142
  1     541      -0.842880    -0.363453     0.179240     0.468382     0.032127    -0.003883     0.219382
  1     542       1.686992    -0.756895     0.336354     0.793135     0.113134     0.037124     0.629063
  1     543      -0.342450     0.341631     0.199620     0.371127     0.039848     0.008363     0.137736
  1     544      -0.859369    -1.402053     0.174133     0.653079     0.030322    -0.003170     0.426512
  1     545       1.025103    -0.989910     0.287684     0.738213     0.082762     0.030300     0.544958
  1     546      -1.120962     0.983871     0.204899     0.322411     0.041984    -0.014323     0.103949
  1     547       1.341819     0.213374     0.311472     0.596586     0.097015     0.057670     0.355915
  1     548       1.268135    -0.901580     0.306304     0.758027     0.093822     0.033702     0.574605
  1     549       1.090515    -0.965988     0.292797     0.743480     0.085730     0.031309     0.552762
  1     550      -0.204177     1.091268     0.226106     0.315790     0.051124     0.015735     0.099723
  1     551      -0.790079    -0.111534     0.181597     0.426821     0.032977    -0.002995     0.182176
  1     552       1.836465     0.434390     0.343208     0.643186     0.117792     0.068361     0.413689
  1     553      -0.201757    -0.956866     0.193631     0.587266     0.037493     0.008222     0.344881
  1     554       0.366952     0.353960     0.243388     0.430732     0.059238     0.031553     0.185530
  1     555       0.675458     0.653721     0.269619     0.433457     0.072694     0.045697     0.187885
  1     556      -0.316156     1.108298     0.221627     0.310050     0.049118     0.011693     0.096131
  1     557      -0.630002     0.390165     0.191271     0.358752     0.036585     0.000645     0.128703
  1     558      -0.118945     0.124385     0.207454     0.412535     0.043037     0.014167     0.170185
  1     559      -1.158055    -0.910639     0.180664     0.581593     0.032639    -0.008788     0.338251
  1     560      -0.529196     0.816000     0.203982     0.320703     0.041609     0.003756     0.102850
  1     561       1.345492     0.196791     0.311686     0.599785     0.097148     0.057398     0.359742
  1     562      -0.127516    -1.357854     0.196604     0.664129     0.038653     0.008028     0.441067
  1     563       0.175364     1.300992     0.254639     0.333043     0.064841     0.033004     0.110917
  1     564       0.497523     0.761204     0.259279     0.399606     0.067226     0.040176     0.159685
  1     565      -0.494750     0.091297     0.189726     0.397973     0.035996     0.003877     0.158383
  1     566      -0.912384     0.079265     0.184022     0.402767     0.033864    -0.005954     0.162221
  1     567      -0.940073    -1.392160     0.174462     0.654161     0.030437    -0.004282     0.427926
  1     568       0.028976     0.898087     0.232322     0.341789     0.053974     0.023227     0.116820
  1     569       0.013250    -0.572657     0.209124     0.536700     0.043733     0.014699     0.288047
  1     570      -0.701422     0.884072     0.202000     0.315283     0.040804    -0.001412     0.099404
  1     571      -0.224475     1.323022     0.234602     0.307070     0.055038     0.016445     0.094292
  1     572       0.376201    -1.219741     0.234173     0.690650     0.054837     0.017852     0.476997
  1     573      -0.060615    -0.326166     0.206082     0.487168     0.042470     0.013977     0.237333
  1     574      -0.511191    -0.731692     0.181357     0.531435     0.032890     0.002640     0.282423
  1     575      -0.436898    -0.738642     0.183813     0.534981     0.033787     0.004104     0.286205
  1     576      -0.377810     0.869499     0.210871     0.320801     0.044467     0.008667     0.102913
  1     577       0.197239    -0.853917     0.221029     0.606551     0.048854     0.017331     0.367904
  1     578      -0.703070     0.641252     0.195294     0.333746     0.038140    -0.001340     0.111386
  1     579      -0.678231    -0.914255     0.176738     0.562537     0.031236    -0.000493     0.316448
  1     580      -0.921911     0.147511     0.184963     0.393838     0.034211    -0.006290     0.155109
  1     581       1.271614    -0.384954     0.306169     0.680615     0.093739     0.044399     0.463237
  1     582      -0.192421     0.810504     0.217535     0.333281     0.047321     0.014665     0.111076
  1     583       0.703461    -1.107015     0.261544     0.713345     0.068406     0.024524     0.508862
  1     584       0.234080     1.396857     0.261828     0.335205     0.068554     0.036794     0.112362
  1     585      -0.881909     0.089560     0.184091     0.400215     0.033890    -0.005279     0.160172
  1     586       0.749829    -0.041383     0.268347     0.542847     0.072010     0.039876     0.294682
