# Supplementary material for: Estimation of Response Styles Using the Multidimensional Nominal Response Model: A Tutorial and Comparison With Sum Scores
Source: Front Psychol. 2020 Feb 6;11:72. doi: 10.3389/fpsyg.2020.00072 (PMC7017717; doi:10.3389/fpsyg.2020.00072)
Supplement: Supplementary file 1 [file Data_Sheet_1.zip › QOL_Calib_1dimMRS-ssc.txt]

flexMIRT(R) Engine Version 3.51 (64-bit)
Flexible Multilevel Multidimensional Item Response Modeling and Test Scoring
(C) 2013-2017 Vector Psychometric Group, LLC., Chapel Hill, NC, USA

QOL Data
Quality of life + midpoint response style

Summary of the Data and Dimensions
   Missing data code        -9
     Number of Items        35
     Number of Cases       586
 # Latent Dimensions         2

Item  Categories       Model          Ta          Tc
   1           7     Nominal     Special       Trend
   2           7     Nominal     Special       Trend
   3           7     Nominal     Special       Trend
   4           7     Nominal     Special       Trend
   5           7     Nominal     Special       Trend
   6           7     Nominal     Special       Trend
   7           7     Nominal     Special       Trend
   8           7     Nominal     Special       Trend
   9           7     Nominal     Special       Trend
  10           7     Nominal     Special       Trend
  11           7     Nominal     Special       Trend
  12           7     Nominal     Special       Trend
  13           7     Nominal     Special       Trend
  14           7     Nominal     Special       Trend
  15           7     Nominal     Special       Trend
  16           7     Nominal     Special       Trend
  17           7     Nominal     Special       Trend
  18           7     Nominal     Special       Trend
  19           7     Nominal     Special       Trend
  20           7     Nominal     Special       Trend
  21           7     Nominal     Special       Trend
  22           7     Nominal     Special       Trend
  23           7     Nominal     Special       Trend
  24           7     Nominal     Special       Trend
  25           7     Nominal     Special       Trend
  26           7     Nominal     Special       Trend
  27           7     Nominal     Special       Trend
  28           7     Nominal     Special       Trend
  29           7     Nominal     Special       Trend
  30           7     Nominal     Special       Trend
  31           7     Nominal     Special       Trend
  32           7     Nominal     Special       Trend
  33           7     Nominal     Special       Trend
  34           7     Nominal     Special       Trend
  35           7     Nominal     Special       Trend

Scoring Control Values
Response pattern EAPs are computed

Miscellaneous Control Values 

Output Files
Text results and control parameters: QOL_Calib_1dimMRS-ssc.txt
Text scale score file: QOL_Calib_1dimMRS-sco.txt

QOL Data
Quality of life + midpoint response style

QOL Data
Quality of life + midpoint response style

Nominal Model Slopes for Items for Group 1: Group1
    Item    a  1    a  2
       1    0.89    1.16
       2    0.48    1.42
       3    0.55    1.45
       4    0.62    1.41
       5    0.70    1.39
       6    0.47    1.03
       7    0.39    1.19
       8    0.52    1.16
       9    0.50    0.96
      10    0.48    0.64
      11    0.54    0.97
      12    0.47    1.11
      13    0.58    1.02
      14    0.65    1.26
      15    0.69    1.43
      16    0.74    1.09
      17    0.55    0.79
      18    0.62    0.94
      19    0.69    1.27
      20    0.57    1.25
      21    0.41    0.91
      22    0.53    0.90
      23    0.43    0.84
      24    0.44    1.00
      25    0.47    0.79
      26    0.36    0.77
      27    0.54    1.86
      28    0.64    1.30
      29    0.35    1.07
      30    0.51    1.15
      31    0.64    1.36
      32    0.62    1.14
      33    0.74    0.98
      34    0.53    0.94
      35    0.39    1.03

Nominal Model Scoring Function Contrasts under Dimension 1 for Items for Group 1: Group1
    Item Contrasts alpha  1 alpha  2 alpha  3 alpha  4 alpha  5 alpha  6
       1   Special     1.00     0.00     0.00     0.00     0.00     0.00
       2   Special     1.00     0.00     0.00     0.00     0.00     0.00
       3   Special     1.00     0.00     0.00     0.00     0.00     0.00
       4   Special     1.00     0.00     0.00     0.00     0.00     0.00
       5   Special     1.00     0.00     0.00     0.00     0.00     0.00
       6   Special     1.00     0.00     0.00     0.00     0.00     0.00
       7   Special     1.00     0.00     0.00     0.00     0.00     0.00
       8   Special     1.00     0.00     0.00     0.00     0.00     0.00
       9   Special     1.00     0.00     0.00     0.00     0.00     0.00
      10   Special     1.00     0.00     0.00     0.00     0.00     0.00
      11   Special     1.00     0.00     0.00     0.00     0.00     0.00
      12   Special     1.00     0.00     0.00     0.00     0.00     0.00
      13   Special     1.00     0.00     0.00     0.00     0.00     0.00
      14   Special     1.00     0.00     0.00     0.00     0.00     0.00
      15   Special     1.00     0.00     0.00     0.00     0.00     0.00
      16   Special     1.00     0.00     0.00     0.00     0.00     0.00
      17   Special     1.00     0.00     0.00     0.00     0.00     0.00
      18   Special     1.00     0.00     0.00     0.00     0.00     0.00
      19   Special     1.00     0.00     0.00     0.00     0.00     0.00
      20   Special     1.00     0.00     0.00     0.00     0.00     0.00
      21   Special     1.00     0.00     0.00     0.00     0.00     0.00
      22   Special     1.00     0.00     0.00     0.00     0.00     0.00
      23   Special     1.00     0.00     0.00     0.00     0.00     0.00
      24   Special     1.00     0.00     0.00     0.00     0.00     0.00
      25   Special     1.00     0.00     0.00     0.00     0.00     0.00
      26   Special     1.00     0.00     0.00     0.00     0.00     0.00
      27   Special     1.00     0.00     0.00     0.00     0.00     0.00
      28   Special     1.00     0.00     0.00     0.00     0.00     0.00
      29   Special     1.00     0.00     0.00     0.00     0.00     0.00
      30   Special     1.00     0.00     0.00     0.00     0.00     0.00
      31   Special     1.00     0.00     0.00     0.00     0.00     0.00
      32   Special     1.00     0.00     0.00     0.00     0.00     0.00
      33   Special     1.00     0.00     0.00     0.00     0.00     0.00
      34   Special     1.00     0.00     0.00     0.00     0.00     0.00
      35   Special     1.00     0.00     0.00     0.00     0.00     0.00

Nominal Model Scoring Function Contrasts under Dimension 2 for Items for Group 1: Group1
    Item Contrasts alpha  1 alpha  2 alpha  3 alpha  4 alpha  5 alpha  6
       1   Special     1.00     0.00     0.00     0.00     0.00     0.00
       2   Special     1.00     0.00     0.00     0.00     0.00     0.00
       3   Special     1.00     0.00     0.00     0.00     0.00     0.00
       4   Special     1.00     0.00     0.00     0.00     0.00     0.00
       5   Special     1.00     0.00     0.00     0.00     0.00     0.00
       6   Special     1.00     0.00     0.00     0.00     0.00     0.00
       7   Special     1.00     0.00     0.00     0.00     0.00     0.00
       8   Special     1.00     0.00     0.00     0.00     0.00     0.00
       9   Special     1.00     0.00     0.00     0.00     0.00     0.00
      10   Special     1.00     0.00     0.00     0.00     0.00     0.00
      11   Special     1.00     0.00     0.00     0.00     0.00     0.00
      12   Special     1.00     0.00     0.00     0.00     0.00     0.00
      13   Special     1.00     0.00     0.00     0.00     0.00     0.00
      14   Special     1.00     0.00     0.00     0.00     0.00     0.00
      15   Special     1.00     0.00     0.00     0.00     0.00     0.00
      16   Special     1.00     0.00     0.00     0.00     0.00     0.00
      17   Special     1.00     0.00     0.00     0.00     0.00     0.00
      18   Special     1.00     0.00     0.00     0.00     0.00     0.00
      19   Special     1.00     0.00     0.00     0.00     0.00     0.00
      20   Special     1.00     0.00     0.00     0.00     0.00     0.00
      21   Special     1.00     0.00     0.00     0.00     0.00     0.00
      22   Special     1.00     0.00     0.00     0.00     0.00     0.00
      23   Special     1.00     0.00     0.00     0.00     0.00     0.00
      24   Special     1.00     0.00     0.00     0.00     0.00     0.00
      25   Special     1.00     0.00     0.00     0.00     0.00     0.00
      26   Special     1.00     0.00     0.00     0.00     0.00     0.00
      27   Special     1.00     0.00     0.00     0.00     0.00     0.00
      28   Special     1.00     0.00     0.00     0.00     0.00     0.00
      29   Special     1.00     0.00     0.00     0.00     0.00     0.00
      30   Special     1.00     0.00     0.00     0.00     0.00     0.00
      31   Special     1.00     0.00     0.00     0.00     0.00     0.00
      32   Special     1.00     0.00     0.00     0.00     0.00     0.00
      33   Special     1.00     0.00     0.00     0.00     0.00     0.00
      34   Special     1.00     0.00     0.00     0.00     0.00     0.00
      35   Special     1.00     0.00     0.00     0.00     0.00     0.00

Nominal Model Intercept Contrasts for Items for Group 1: Group1
    Item Contrasts gamma  1 gamma  2 gamma  3 gamma  4 gamma  5 gamma  6
       1     Trend     0.37     1.74    -0.37     0.21     0.12     0.03
       2     Trend     0.42     0.57    -0.30     0.18     0.21     0.06
       3     Trend     0.23     1.15    -0.24     0.40     0.07    -0.26
       4     Trend     0.21     1.30    -0.23     0.39     0.12     0.01
       5     Trend     0.27     1.21    -0.26     0.27     0.19    -0.08
       6     Trend    -0.15     1.17    -0.40     0.35     0.10    -0.21
       7     Trend     0.04     1.21    -0.43     0.40     0.14    -0.15
       8     Trend    -0.20     1.02    -0.43     0.30     0.04    -0.19
       9     Trend    -0.12     0.97    -0.24     0.35     0.10    -0.26
      10     Trend     0.26     1.24    -0.71     0.24     0.32    -0.13
      11     Trend     0.40     1.11    -0.69     0.17    -0.03    -0.04
      12     Trend     0.24     1.31    -0.51     0.32     0.01    -0.28
      13     Trend     0.41     1.50    -0.54     0.25    -0.07    -0.24
      14     Trend     0.44     1.63    -0.35     0.51     0.07    -0.16
      15     Trend     0.22     1.56    -0.40     0.30     0.10    -0.21
      16     Trend     0.13     1.80    -0.34     0.34     0.01    -0.09
      17     Trend     0.19     1.55    -0.40     0.19     0.00    -0.15
      18     Trend     0.38     1.13    -0.25     0.28     0.07    -0.07
      19     Trend     0.22     1.22    -0.20     0.38     0.10    -0.19
      20     Trend     0.17     1.17    -0.47     0.31    -0.01    -0.24
      21     Trend     0.50     1.25    -0.45     0.14     0.07    -0.05
      22     Trend     0.24     0.92    -0.46     0.13     0.09    -0.17
      23     Trend     0.47     0.34    -0.53     0.21    -0.06    -0.28
      24     Trend     0.28     0.07    -0.44     0.12    -0.13    -0.22
      25     Trend     0.44    -0.18    -0.37     0.17     0.12    -0.21
      26     Trend     0.06     0.01    -0.16    -0.06     0.13     0.00
      27     Trend     0.14     1.04    -0.61     0.43     0.10    -0.31
      28     Trend     0.40     0.99    -0.70     0.26    -0.00    -0.25
      29     Trend    -0.02     0.53    -0.53    -0.10    -0.18    -0.23
      30     Trend     0.09     1.04    -0.51     0.16    -0.06    -0.24
      31     Trend     0.34     1.49    -0.72     0.33     0.00    -0.23
      32     Trend     0.45     1.71    -0.68     0.15     0.01    -0.23
      33     Trend     0.34     2.38    -0.60     0.33     0.08    -0.04
      34     Trend     0.38     1.45    -0.63     0.12    -0.02    -0.06
      35     Trend     0.51     1.14    -0.72     0.21     0.15     0.01

QOL Data
Quality of life + midpoint response style

Group Latent Variable Means:
   Group               Label   mu  1   mu  2
       1              Group1    0.00    0.00

Latent Variable Variance-Covariance Matrix for Group  1: Group1
 Theta  1 Theta  2
     1.00
    -0.06     1.00

QOL Data
Quality of life + midpoint response style

Tue Oct 23 14:12:58 2018
