# Supplementary material for: Estimation of Response Styles Using the Multidimensional Nominal Response Model: A Tutorial and Comparison With Sum Scores
Source: Front Psychol. 2020 Feb 6;11:72. doi: 10.3389/fpsyg.2020.00072 (PMC7017717; doi:10.3389/fpsyg.2020.00072)
Supplement: Supplementary file 1 [file Data_Sheet_1.zip › QOL_Calib_1dim-prm.txt]

1	y1	1	1	3	7	2	0.0000000	0.0000000	0.0000000	0.0000000	0.0000000	0.0000000	1.0000000	0.0000000	0.0000000	0.0000000	0.0000000	0.0000000	2.0000000	0.0000000	0.0000000	0.0000000	0.0000000	0.0000000	3.0000000	0.0000000	0.0000000	0.0000000	0.0000000	0.0000000	4.0000000	0.0000000	0.0000000	0.0000000	0.0000000	0.0000000	5.0000000	0.0000000	0.0000000	0.0000000	0.0000000	0.0000000	6.0000000	0.0000000	0.0000000	0.0000000	0.0000000	0.0000000	1.0000000
1	y2	1	1	3	7	2	0.0000000	0.0000000	0.0000000	0.0000000	0.0000000	0.0000000	1.0000000	0.0000000	0.0000000	0.0000000	0.0000000	0.0000000	2.0000000	0.0000000	0.0000000	0.0000000	0.0000000	0.0000000	3.0000000	0.0000000	0.0000000	0.0000000	0.0000000	0.0000000	4.0000000	0.0000000	0.0000000	0.0000000	0.0000000	0.0000000	5.0000000	0.0000000	0.0000000	0.0000000	0.0000000	0.0000000	6.0000000	0.0000000	0.0000000	0.0000000	0.0000000	0.0000000	1.0000000
1	y3	1	1	3	7	2	0.0000000	0.0000000	0.0000000	0.0000000	0.0000000	0.0000000	1.0000000	0.0000000	0.0000000	0.0000000	0.0000000	0.0000000	2.0000000	0.0000000	0.0000000	0.0000000	0.0000000	0.0000000	3.0000000	0.0000000	0.0000000	0.0000000	0.0000000	0.0000000	4.0000000	0.0000000	0.0000000	0.0000000	0.0000000	0.0000000	5.0000000	0.0000000	0.0000000	0.0000000	0.0000000	0.0000000	6.0000000	0.0000000	0.0000000	0.0000000	0.0000000	0.0000000	1.0000000
1	y4	1	1	3	7	2	0.0000000	0.0000000	0.0000000	0.0000000	0.0000000	0.0000000	1.0000000	0.0000000	0.0000000	0.0000000	0.0000000	0.0000000	2.0000000	0.0000000	0.0000000	0.0000000	0.0000000	0.0000000	3.0000000	0.0000000	0.0000000	0.0000000	0.0000000	0.0000000	4.0000000	0.0000000	0.0000000	0.0000000	0.0000000	0.0000000	5.0000000	0.0000000	0.0000000	0.0000000	0.0000000	0.0000000	6.0000000	0.0000000	0.0000000	0.0000000	0.0000000	0.0000000	1.0000000
1	y5	1	1	3	7	2	0.0000000	0.0000000	0.0000000	0.0000000	0.0000000	0.0000000	1.0000000	0.0000000	0.0000000	0.0000000	0.0000000	0.0000000	2.0000000	0.0000000	0.0000000	0.0000000	0.0000000	0.0000000	3.0000000	0.0000000	0.0000000	0.0000000	0.0000000	0.0000000	4.0000000	0.0000000	0.0000000	0.0000000	0.0000000	0.0000000	5.0000000	0.0000000	0.0000000	0.0000000	0.0000000	0.0000000	6.0000000	0.0000000	0.0000000	0.0000000	0.0000000	0.0000000	1.0000000
1	y6	1	1	3	7	2	0.0000000	0.0000000	0.0000000	0.0000000	0.0000000	0.0000000	1.0000000	0.0000000	0.0000000	0.0000000	0.0000000	0.0000000	2.0000000	0.0000000	0.0000000	0.0000000	0.0000000	0.0000000	3.0000000	0.0000000	0.0000000	0.0000000	0.0000000	0.0000000	4.0000000	0.0000000	0.0000000	0.0000000	0.0000000	0.0000000	5.0000000	0.0000000	0.0000000	0.0000000	0.0000000	0.0000000	6.0000000	0.0000000	0.0000000	0.0000000	0.0000000	0.0000000	1.0000000
1	y7	1	1	3	7	2	0.0000000	0.0000000	0.0000000	0.0000000	0.0000000	0.0000000	1.0000000	0.0000000	0.0000000	0.0000000	0.0000000	0.0000000	2.0000000	0.0000000	0.0000000	0.0000000	0.0000000	0.0000000	3.0000000	0.0000000	0.0000000	0.0000000	0.0000000	0.0000000	4.0000000	0.0000000	0.0000000	0.0000000	0.0000000	0.0000000	5.0000000	0.0000000	0.0000000	0.0000000	0.0000000	0.0000000	6.0000000	0.0000000	0.0000000	0.0000000	0.0000000	0.0000000	1.0000000
1	y8	1	1	3	7	2	0.0000000	0.0000000	0.0000000	0.0000000	0.0000000	0.0000000	1.0000000	0.0000000	0.0000000	0.0000000	0.0000000	0.0000000	2.0000000	0.0000000	0.0000000	0.0000000	0.0000000	0.0000000	3.0000000	0.0000000	0.0000000	0.0000000	0.0000000	0.0000000	4.0000000	0.0000000	0.0000000	0.0000000	0.0000000	0.0000000	5.0000000	0.0000000	0.0000000	0.0000000	0.0000000	0.0000000	6.0000000	0.0000000	0.0000000	0.0000000	0.0000000	0.0000000	1.0000000
1	y9	1	1	3	7	2	0.0000000	0.0000000	0.0000000	0.0000000	0.0000000	0.0000000	1.0000000	0.0000000	0.0000000	0.0000000	0.0000000	0.0000000	2.0000000	0.0000000	0.0000000	0.0000000	0.0000000	0.0000000	3.0000000	0.0000000	0.0000000	0.0000000	0.0000000	0.0000000	4.0000000	0.0000000	0.0000000	0.0000000	0.0000000	0.0000000	5.0000000	0.0000000	0.0000000	0.0000000	0.0000000	0.0000000	6.0000000	0.0000000	0.0000000	0.0000000	0.0000000	0.0000000	1.0000000
1	y10	1	1	3	7	2	0.0000000	0.0000000	0.0000000	0.0000000	0.0000000	0.0000000	1.0000000	0.0000000	0.0000000	0.0000000	0.0000000	0.0000000	2.0000000	0.0000000	0.0000000	0.0000000	0.0000000	0.0000000	3.0000000	0.0000000	0.0000000	0.0000000	0.0000000	0.0000000	4.0000000	0.0000000	0.0000000	0.0000000	0.0000000	0.0000000	5.0000000	0.0000000	0.0000000	0.0000000	0.0000000	0.0000000	6.0000000	0.0000000	0.0000000	0.0000000	0.0000000	0.0000000	1.0000000
1	y11	1	1	3	7	2	0.0000000	0.0000000	0.0000000	0.0000000	0.0000000	0.0000000	1.0000000	0.0000000	0.0000000	0.0000000	0.0000000	0.0000000	2.0000000	0.0000000	0.0000000	0.0000000	0.0000000	0.0000000	3.0000000	0.0000000	0.0000000	0.0000000	0.0000000	0.0000000	4.0000000	0.0000000	0.0000000	0.0000000	0.0000000	0.0000000	5.0000000	0.0000000	0.0000000	0.0000000	0.0000000	0.0000000	6.0000000	0.0000000	0.0000000	0.0000000	0.0000000	0.0000000	1.0000000
1	y12	1	1	3	7	2	0.0000000	0.0000000	0.0000000	0.0000000	0.0000000	0.0000000	1.0000000	0.0000000	0.0000000	0.0000000	0.0000000	0.0000000	2.0000000	0.0000000	0.0000000	0.0000000	0.0000000	0.0000000	3.0000000	0.0000000	0.0000000	0.0000000	0.0000000	0.0000000	4.0000000	0.0000000	0.0000000	0.0000000	0.0000000	0.0000000	5.0000000	0.0000000	0.0000000	0.0000000	0.0000000	0.0000000	6.0000000	0.0000000	0.0000000	0.0000000	0.0000000	0.0000000	1.0000000
1	y13	1	1	3	7	2	0.0000000	0.0000000	0.0000000	0.0000000	0.0000000	0.0000000	1.0000000	0.0000000	0.0000000	0.0000000	0.0000000	0.0000000	2.0000000	0.0000000	0.0000000	0.0000000	0.0000000	0.0000000	3.0000000	0.0000000	0.0000000	0.0000000	0.0000000	0.0000000	4.0000000	0.0000000	0.0000000	0.0000000	0.0000000	0.0000000	5.0000000	0.0000000	0.0000000	0.0000000	0.0000000	0.0000000	6.0000000	0.0000000	0.0000000	0.0000000	0.0000000	0.0000000	1.0000000
1	y14	1	1	3	7	2	0.0000000	0.0000000	0.0000000	0.0000000	0.0000000	0.0000000	1.0000000	0.0000000	0.0000000	0.0000000	0.0000000	0.0000000	2.0000000	0.0000000	0.0000000	0.0000000	0.0000000	0.0000000	3.0000000	0.0000000	0.0000000	0.0000000	0.0000000	0.0000000	4.0000000	0.0000000	0.0000000	0.0000000	0.0000000	0.0000000	5.0000000	0.0000000	0.0000000	0.0000000	0.0000000	0.0000000	6.0000000	0.0000000	0.0000000	0.0000000	0.0000000	0.0000000	1.0000000
1	y15	1	1	3	7	2	0.0000000	0.0000000	0.0000000	0.0000000	0.0000000	0.0000000	1.0000000	0.0000000	0.0000000	0.0000000	0.0000000	0.0000000	2.0000000	0.0000000	0.0000000	0.0000000	0.0000000	0.0000000	3.0000000	0.0000000	0.0000000	0.0000000	0.0000000	0.0000000	4.0000000	0.0000000	0.0000000	0.0000000	0.0000000	0.0000000	5.0000000	0.0000000	0.0000000	0.0000000	0.0000000	0.0000000	6.0000000	0.0000000	0.0000000	0.0000000	0.0000000	0.0000000	1.0000000
1	y16	1	1	3	7	2	0.0000000	0.0000000	0.0000000	0.0000000	0.0000000	0.0000000	1.0000000	0.0000000	0.0000000	0.0000000	0.0000000	0.0000000	2.0000000	0.0000000	0.0000000	0.0000000	0.0000000	0.0000000	3.0000000	0.0000000	0.0000000	0.0000000	0.0000000	0.0000000	4.0000000	0.0000000	0.0000000	0.0000000	0.0000000	0.0000000	5.0000000	0.0000000	0.0000000	0.0000000	0.0000000	0.0000000	6.0000000	0.0000000	0.0000000	0.0000000	0.0000000	0.0000000	1.0000000
1	y17	1	1	3	7	2	0.0000000	0.0000000	0.0000000	0.0000000	0.0000000	0.0000000	1.0000000	0.0000000	0.0000000	0.0000000	0.0000000	0.0000000	2.0000000	0.0000000	0.0000000	0.0000000	0.0000000	0.0000000	3.0000000	0.0000000	0.0000000	0.0000000	0.0000000	0.0000000	4.0000000	0.0000000	0.0000000	0.0000000	0.0000000	0.0000000	5.0000000	0.0000000	0.0000000	0.0000000	0.0000000	0.0000000	6.0000000	0.0000000	0.0000000	0.0000000	0.0000000	0.0000000	1.0000000
1	y18	1	1	3	7	2	0.0000000	0.0000000	0.0000000	0.0000000	0.0000000	0.0000000	1.0000000	0.0000000	0.0000000	0.0000000	0.0000000	0.0000000	2.0000000	0.0000000	0.0000000	0.0000000	0.0000000	0.0000000	3.0000000	0.0000000	0.0000000	0.0000000	0.0000000	0.0000000	4.0000000	0.0000000	0.0000000	0.0000000	0.0000000	0.0000000	5.0000000	0.0000000	0.0000000	0.0000000	0.0000000	0.0000000	6.0000000	0.0000000	0.0000000	0.0000000	0.0000000	0.0000000	1.0000000
1	y19	1	1	3	7	2	0.0000000	0.0000000	0.0000000	0.0000000	0.0000000	0.0000000	1.0000000	0.0000000	0.0000000	0.0000000	0.0000000	0.0000000	2.0000000	0.0000000	0.0000000	0.0000000	0.0000000	0.0000000	3.0000000	0.0000000	0.0000000	0.0000000	0.0000000	0.0000000	4.0000000	0.0000000	0.0000000	0.0000000	0.0000000	0.0000000	5.0000000	0.0000000	0.0000000	0.0000000	0.0000000	0.0000000	6.0000000	0.0000000	0.0000000	0.0000000	0.0000000	0.0000000	1.0000000
1	y20	1	1	3	7	2	0.0000000	0.0000000	0.0000000	0.0000000	0.0000000	0.0000000	1.0000000	0.0000000	0.0000000	0.0000000	0.0000000	0.0000000	2.0000000	0.0000000	0.0000000	0.0000000	0.0000000	0.0000000	3.0000000	0.0000000	0.0000000	0.0000000	0.0000000	0.0000000	4.0000000	0.0000000	0.0000000	0.0000000	0.0000000	0.0000000	5.0000000	0.0000000	0.0000000	0.0000000	0.0000000	0.0000000	6.0000000	0.0000000	0.0000000	0.0000000	0.0000000	0.0000000	1.0000000
1	y21	1	1	3	7	2	0.0000000	0.0000000	0.0000000	0.0000000	0.0000000	0.0000000	1.0000000	0.0000000	0.0000000	0.0000000	0.0000000	0.0000000	2.0000000	0.0000000	0.0000000	0.0000000	0.0000000	0.0000000	3.0000000	0.0000000	0.0000000	0.0000000	0.0000000	0.0000000	4.0000000	0.0000000	0.0000000	0.0000000	0.0000000	0.0000000	5.0000000	0.0000000	0.0000000	0.0000000	0.0000000	0.0000000	6.0000000	0.0000000	0.0000000	0.0000000	0.0000000	0.0000000	1.0000000
1	y22	1	1	3	7	2	0.0000000	0.0000000	0.0000000	0.0000000	0.0000000	0.0000000	1.0000000	0.0000000	0.0000000	0.0000000	0.0000000	0.0000000	2.0000000	0.0000000	0.0000000	0.0000000	0.0000000	0.0000000	3.0000000	0.0000000	0.0000000	0.0000000	0.0000000	0.0000000	4.0000000	0.0000000	0.0000000	0.0000000	0.0000000	0.0000000	5.0000000	0.0000000	0.0000000	0.0000000	0.0000000	0.0000000	6.0000000	0.0000000	0.0000000	0.0000000	0.0000000	0.0000000	1.0000000
1	y23	1	1	3	7	2	0.0000000	0.0000000	0.0000000	0.0000000	0.0000000	0.0000000	1.0000000	0.0000000	0.0000000	0.0000000	0.0000000	0.0000000	2.0000000	0.0000000	0.0000000	0.0000000	0.0000000	0.0000000	3.0000000	0.0000000	0.0000000	0.0000000	0.0000000	0.0000000	4.0000000	0.0000000	0.0000000	0.0000000	0.0000000	0.0000000	5.0000000	0.0000000	0.0000000	0.0000000	0.0000000	0.0000000	6.0000000	0.0000000	0.0000000	0.0000000	0.0000000	0.0000000	1.0000000
1	y24	1	1	3	7	2	0.0000000	0.0000000	0.0000000	0.0000000	0.0000000	0.0000000	1.0000000	0.0000000	0.0000000	0.0000000	0.0000000	0.0000000	2.0000000	0.0000000	0.0000000	0.0000000	0.0000000	0.0000000	3.0000000	0.0000000	0.0000000	0.0000000	0.0000000	0.0000000	4.0000000	0.0000000	0.0000000	0.0000000	0.0000000	0.0000000	5.0000000	0.0000000	0.0000000	0.0000000	0.0000000	0.0000000	6.0000000	0.0000000	0.0000000	0.0000000	0.0000000	0.0000000	1.0000000
1	y25	1	1	3	7	2	0.0000000	0.0000000	0.0000000	0.0000000	0.0000000	0.0000000	1.0000000	0.0000000	0.0000000	0.0000000	0.0000000	0.0000000	2.0000000	0.0000000	0.0000000	0.0000000	0.0000000	0.0000000	3.0000000	0.0000000	0.0000000	0.0000000	0.0000000	0.0000000	4.0000000	0.0000000	0.0000000	0.0000000	0.0000000	0.0000000	5.0000000	0.0000000	0.0000000	0.0000000	0.0000000	0.0000000	6.0000000	0.0000000	0.0000000	0.0000000	0.0000000	0.0000000	1.0000000
1	y26	1	1	3	7	2	0.0000000	0.0000000	0.0000000	0.0000000	0.0000000	0.0000000	1.0000000	0.0000000	0.0000000	0.0000000	0.0000000	0.0000000	2.0000000	0.0000000	0.0000000	0.0000000	0.0000000	0.0000000	3.0000000	0.0000000	0.0000000	0.0000000	0.0000000	0.0000000	4.0000000	0.0000000	0.0000000	0.0000000	0.0000000	0.0000000	5.0000000	0.0000000	0.0000000	0.0000000	0.0000000	0.0000000	6.0000000	0.0000000	0.0000000	0.0000000	0.0000000	0.0000000	1.0000000
1	y27	1	1	3	7	2	0.0000000	0.0000000	0.0000000	0.0000000	0.0000000	0.0000000	1.0000000	0.0000000	0.0000000	0.0000000	0.0000000	0.0000000	2.0000000	0.0000000	0.0000000	0.0000000	0.0000000	0.0000000	3.0000000	0.0000000	0.0000000	0.0000000	0.0000000	0.0000000	4.0000000	0.0000000	0.0000000	0.0000000	0.0000000	0.0000000	5.0000000	0.0000000	0.0000000	0.0000000	0.0000000	0.0000000	6.0000000	0.0000000	0.0000000	0.0000000	0.0000000	0.0000000	1.0000000
1	y28	1	1	3	7	2	0.0000000	0.0000000	0.0000000	0.0000000	0.0000000	0.0000000	1.0000000	0.0000000	0.0000000	0.0000000	0.0000000	0.0000000	2.0000000	0.0000000	0.0000000	0.0000000	0.0000000	0.0000000	3.0000000	0.0000000	0.0000000	0.0000000	0.0000000	0.0000000	4.0000000	0.0000000	0.0000000	0.0000000	0.0000000	0.0000000	5.0000000	0.0000000	0.0000000	0.0000000	0.0000000	0.0000000	6.0000000	0.0000000	0.0000000	0.0000000	0.0000000	0.0000000	1.0000000
1	y29	1	1	3	7	2	0.0000000	0.0000000	0.0000000	0.0000000	0.0000000	0.0000000	1.0000000	0.0000000	0.0000000	0.0000000	0.0000000	0.0000000	2.0000000	0.0000000	0.0000000	0.0000000	0.0000000	0.0000000	3.0000000	0.0000000	0.0000000	0.0000000	0.0000000	0.0000000	4.0000000	0.0000000	0.0000000	0.0000000	0.0000000	0.0000000	5.0000000	0.0000000	0.0000000	0.0000000	0.0000000	0.0000000	6.0000000	0.0000000	0.0000000	0.0000000	0.0000000	0.0000000	1.0000000
1	y30	1	1	3	7	2	0.0000000	0.0000000	0.0000000	0.0000000	0.0000000	0.0000000	1.0000000	0.0000000	0.0000000	0.0000000	0.0000000	0.0000000	2.0000000	0.0000000	0.0000000	0.0000000	0.0000000	0.0000000	3.0000000	0.0000000	0.0000000	0.0000000	0.0000000	0.0000000	4.0000000	0.0000000	0.0000000	0.0000000	0.0000000	0.0000000	5.0000000	0.0000000	0.0000000	0.0000000	0.0000000	0.0000000	6.0000000	0.0000000	0.0000000	0.0000000	0.0000000	0.0000000	1.0000000
1	y31	1	1	3	7	2	0.0000000	0.0000000	0.0000000	0.0000000	0.0000000	0.0000000	1.0000000	0.0000000	0.0000000	0.0000000	0.0000000	0.0000000	2.0000000	0.0000000	0.0000000	0.0000000	0.0000000	0.0000000	3.0000000	0.0000000	0.0000000	0.0000000	0.0000000	0.0000000	4.0000000	0.0000000	0.0000000	0.0000000	0.0000000	0.0000000	5.0000000	0.0000000	0.0000000	0.0000000	0.0000000	0.0000000	6.0000000	0.0000000	0.0000000	0.0000000	0.0000000	0.0000000	1.0000000
1	y32	1	1	3	7	2	0.0000000	0.0000000	0.0000000	0.0000000	0.0000000	0.0000000	1.0000000	0.0000000	0.0000000	0.0000000	0.0000000	0.0000000	2.0000000	0.0000000	0.0000000	0.0000000	0.0000000	0.0000000	3.0000000	0.0000000	0.0000000	0.0000000	0.0000000	0.0000000	4.0000000	0.0000000	0.0000000	0.0000000	0.0000000	0.0000000	5.0000000	0.0000000	0.0000000	0.0000000	0.0000000	0.0000000	6.0000000	0.0000000	0.0000000	0.0000000	0.0000000	0.0000000	1.0000000
1	y33	1	1	3	7	2	0.0000000	0.0000000	0.0000000	0.0000000	0.0000000	0.0000000	1.0000000	0.0000000	0.0000000	0.0000000	0.0000000	0.0000000	2.0000000	0.0000000	0.0000000	0.0000000	0.0000000	0.0000000	3.0000000	0.0000000	0.0000000	0.0000000	0.0000000	0.0000000	4.0000000	0.0000000	0.0000000	0.0000000	0.0000000	0.0000000	5.0000000	0.0000000	0.0000000	0.0000000	0.0000000	0.0000000	6.0000000	0.0000000	0.0000000	0.0000000	0.0000000	0.0000000	1.0000000
1	y34	1	1	3	7	2	0.0000000	0.0000000	0.0000000	0.0000000	0.0000000	0.0000000	1.0000000	0.0000000	0.0000000	0.0000000	0.0000000	0.0000000	2.0000000	0.0000000	0.0000000	0.0000000	0.0000000	0.0000000	3.0000000	0.0000000	0.0000000	0.0000000	0.0000000	0.0000000	4.0000000	0.0000000	0.0000000	0.0000000	0.0000000	0.0000000	5.0000000	0.0000000	0.0000000	0.0000000	0.0000000	0.0000000	6.0000000	0.0000000	0.0000000	0.0000000	0.0000000	0.0000000	1.0000000
1	y35	1	1	3	7	2	0.0000000	0.0000000	0.0000000	0.0000000	0.0000000	0.0000000	1.0000000	0.0000000	0.0000000	0.0000000	0.0000000	0.0000000	2.0000000	0.0000000	0.0000000	0.0000000	0.0000000	0.0000000	3.0000000	0.0000000	0.0000000	0.0000000	0.0000000	0.0000000	4.0000000	0.0000000	0.0000000	0.0000000	0.0000000	0.0000000	5.0000000	0.0000000	0.0000000	0.0000000	0.0000000	0.0000000	6.0000000	0.0000000	0.0000000	0.0000000	0.0000000	0.0000000	1.0000000
0	Group1	1	1	0	0.0000000	1.0000000
[truncated: 13 more columns]
