# Supplementary material for: Estimation of Response Styles Using the Multidimensional Nominal Response Model: A Tutorial and Comparison With Sum Scores
Source: Front Psychol. 2020 Feb 6;11:72. doi: 10.3389/fpsyg.2020.00072 (PMC7017717; doi:10.3389/fpsyg.2020.00072)
Supplement: Supplementary file 1 [file Data_Sheet_1.zip › QOL_Calib_1dim-sco.txt]

  1       1      -0.521179     0.192217
  1       2       1.044503     0.275593
  1       3       3.560678     0.476106
  1       4       1.515274     0.307881
  1       5       1.056223     0.276375
  1       6       0.545787     0.243516
  1       7       1.114772     0.280298
  1       8       1.392873     0.299310
  1       9      -0.398305     0.195949
  1      10      -0.160351     0.205190
  1      11       1.447536     0.303122
  1      12       0.324039     0.230253
  1      13       0.064970     0.216011
  1      14       0.261794     0.226692
  1      15      -0.506371     0.192606
  1      16      -0.165467     0.204964
  1      17      -0.833929     0.186783
  1      18      -0.636666     0.189562
  1      19       0.139997     0.219968
  1      20      -0.680217     0.188668
  1      21      -0.495242     0.192910
  1      22      -0.658283     0.189108
  1      23      -0.131760     0.206474
  1      24      -1.140208     0.187577
  1      25      -0.774939     0.187243
  1      26       0.259273     0.226550
  1      27      -1.110087     0.187201
  1      28       0.702302     0.253302
  1      29      -1.291924     0.190224
  1      30       0.547011     0.243591
  1      31      -0.428084     0.194949
  1      32       0.080639     0.216824
  1      33      -0.655774     0.189159
  1      34       1.733258     0.323483
  1      35      -1.293453     0.190262
  1      36      -1.904039     0.217994
  1      37      -0.317134     0.198844
  1      38      -1.106498     0.187158
  1      39      -1.360185     0.192106
  1      40      -1.214258     0.188630
  1      41       1.177670     0.284543
  1      42      -0.587405     0.190640
  1      43       1.430817     0.301953
  1      44      -0.695060     0.188388
  1      45      -1.463884     0.195437
  1      46      -1.280923     0.189958
  1      47       0.848104     0.262666
  1      48      -0.221622     0.202563
  1      49      -0.269483     0.200646
  1      50      -0.349319     0.197671
  1      51      -0.883195     0.186506
  1      52      -0.504496     0.192657
  1      53      -0.424686     0.195061
  1      54      -0.792456     0.187081
  1      55      -0.272822     0.200517
  1      56      -0.066646     0.209499
  1      57      -0.270818     0.200594
  1      58       1.916512     0.336963
  1      59      -0.696758     0.188357
  1      60       1.094833     0.278959
  1      61      -1.883099     0.216618
  1      62       0.770538     0.257658
  1      63      -0.609437     0.190151
  1      64      -0.194396     0.203708
  1      65      -1.444167     0.194762
  1      66      -0.130120     0.206548
  1      67      -0.160554     0.205181
  1      68       0.456902     0.238104
  1      69      -0.146653     0.205801
  1      70      -0.221982     0.202549
  1      71      -0.023552     0.211570
  1      72      -3.371617     0.372144
  1      73      -0.056938     0.209961
  1      74      -1.315601     0.190836
  1      75      -0.575033     0.190920
  1      76      -1.477118     0.195905
  1      77      -0.711441     0.188099
  1      78      -1.424340     0.194106
  1      79      -0.021716     0.211660
  1      80      -0.614962     0.190030
  1      81      -0.902638     0.186408
  1      82      -0.322315     0.198653
  1      83      -0.453747     0.194130
  1      84       1.324099     0.294549
  1      85      -0.273382     0.200495
  1      86      -1.056233     0.186608
  1      87      -0.581341     0.190777
  1      88       0.056742     0.215588
  1      89       1.312301     0.293736
  1      90      -0.243150     0.201686
  1      91       2.142563     0.354099
  1      92       0.210255     0.223806
  1      93      -1.508198     0.197061
  1      94       0.194026     0.222910
  1      95      -0.331922     0.198301
  1      96       2.409909     0.375154
  1      97       0.904076     0.266316
  1      98       0.592170     0.246384
  1      99       3.363332     0.457673
  1     100      -0.111657     0.207393
  1     101       0.042462     0.214858
  1     102       1.349487     0.296302
  1     103       0.602495     0.247026
  1     104      -1.368271     0.192349
  1     105      -0.854754     0.186661
  1     106       0.195674     0.223000
  1     107       0.419497     0.235863
  1     108       0.359634     0.232325
  1     109      -0.640425     0.189482
  1     110      -0.533975     0.191894
  1     111       0.300597     0.228903
  1     112      -0.367944     0.197007
  1     113       1.342117     0.295793
  1     114      -0.865208     0.186603
  1     115      -0.298874     0.199524
  1     116       0.138002     0.219861
  1     117       0.903361     0.266269
  1     118       0.327594     0.230459
  1     119      -0.284707     0.200060
  1     120      -0.407348     0.195640
  1     121      -0.262347     0.200925
  1     122      -0.732496     0.187767
  1     123       0.523241     0.242132
  1     124      -0.251647     0.201347
  1     125       1.099551     0.279275
  1     126      -0.508016     0.192562
  1     127      -0.000589     0.212698
  1     128       0.780517     0.258299
  1     129       0.429007     0.236430
  1     130       0.264267     0.226832
  1     131      -0.385294     0.196398
  1     132       0.593705     0.246479
  1     133      -0.506436     0.192604
  1     134       0.192413     0.222821
  1     135       0.573726     0.245240
  1     136       0.178075     0.222034
  1     137      -0.351182     0.197604
  1     138      -0.187882     0.203987
  1     139      -0.511637     0.192466
  1     140       0.247061     0.225861
  1     141       0.489526     0.240077
  1     142      -0.078540     0.208937
  1     143       2.851175     0.411907
  1     144       0.459934     0.238287
  1     145      -0.015016     0.211987
  1     146       0.379207     0.233475
  1     147      -0.557549     0.191325
  1     148       0.945424     0.269030
  1     149      -0.443727     0.194444
  1     150       0.157406     0.220908
  1     151       0.725181     0.254757
  1     152       0.914024     0.266967
  1     153      -0.082729     0.208740
  1     154      -0.656505     0.189144
  1     155      -0.051149     0.210237
  1     156      -0.545645     0.191609
  1     157      -0.271097     0.200583
  1     158      -0.696033     0.188370
  1     159      -0.538919     0.191772
  1     160       0.549826     0.243764
  1     161      -0.506604     0.192600
  1     162       0.276468     0.227524
  1     163      -0.079444     0.208894
  1     164       0.115563     0.218662
  1     165       1.135286     0.281679
  1     166      -0.545304     0.191617
  1     167      -0.083896     0.208685
  1     168      -1.031359     0.186404
  1     169       0.721304     0.254510
  1     170      -0.519299     0.192266
  1     171      -0.482762     0.193262
  1     172      -0.342204     0.197928
  1     173       1.496581     0.306564
  1     174       0.001870     0.212819
  1     175      -0.403779     0.195762
  1     176       0.394344     0.234368
  1     177       0.206700     0.223609
  1     178      -2.205733     0.240869
  1     179      -1.026833     0.186374
  1     180       0.278385     0.227633
  1     181      -0.025775     0.211462
  1     182       0.377949     0.233401
  1     183       0.796439     0.259324
  1     184      -0.118286     0.207089
  1     185      -0.836180     0.186770
  1     186       0.743312     0.255914
  1     187       0.237183     0.225307
  1     188      -0.455728     0.194068
  1     189       1.234583     0.288411
  1     190       0.631840     0.248859
  1     191       0.242585     0.225610
  1     192       1.316555     0.294029
  1     193       0.486207     0.239875
  1     194      -0.534442     0.191883
  1     195      -1.024743     0.186361
  1     196       0.266789     0.226975
  1     197       0.501426     0.240800
  1     198       2.796317     0.407200
  1     199       2.163554     0.355720
  1     200      -0.373892     0.196797
  1     201       0.478159     0.239388
  1     202      -1.940690     0.220468
  1     203      -0.095661     0.208135
  1     204      -0.848350     0.186698
  1     205       0.377896     0.233397
  1     206      -0.741094     0.187645
  1     207       0.696715     0.252948
  1     208       0.723859     0.254673
  1     209       1.931911     0.338112
  1     210      -0.280412     0.200224
  1     211       0.576881     0.245435
  1     212      -0.441617     0.194511
  1     213       1.396783     0.299581
  1     214       0.435666     0.236829
  1     215       1.849150     0.331967
  1     216      -1.117623     0.187293
  1     217      -0.700569     0.188288
  1     218       1.592791     0.313379
  1     219       1.838363     0.331172
  1     220      -0.903749     0.186402
  1     221       0.259447     0.226560
  1     222       0.223644     0.224550
  1     223      -0.082712     0.208740
  1     224      -0.156964     0.205341
  1     225      -0.630057     0.189703
  1     226      -0.960778     0.186209
  1     227       0.402145     0.234831
  1     228      -0.247744     0.201502
  1     229      -0.154779     0.205438
  1     230       1.767701     0.325990
  1     231       2.341370     0.369671
  1     232       0.200128     0.223246
  1     233       0.059344     0.215721
  1     234      -0.053066     0.210145
  1     235      -0.367316     0.197029
  1     236      -0.683897     0.188597
  1     237       0.949613     0.269306
  1     238      -0.396317     0.196017
  1     239      -0.065075     0.209573
  1     240       1.947102     0.339248
  1     241      -0.732365     0.187769
  1     242       0.068051     0.216170
  1     243       0.625419     0.248457
  1     244       0.870688     0.264135
  1     245      -0.268560     0.200682
  1     246      -0.134751     0.206338
  1     247       1.109272     0.279928
  1     248       2.288293     0.365466
  1     249       0.590545     0.246283
  1     250       3.281620     0.450161
  1     251       0.294690     0.228564
  1     252       0.524815     0.242228
  1     253      -0.602612     0.190302
  1     254       0.936056     0.268414
  1     255       0.675342     0.251595
  1     256      -1.120409     0.187328
  1     257       0.789532     0.258879
  1     258      -0.560653     0.191252
  1     259      -0.910342     0.186371
  1     260      -2.681570     0.287543
  1     261      -1.525073     0.197725
  1     262      -0.965669     0.186204
  1     263       0.595758     0.246607
  1     264      -0.579973     0.190808
  1     265       0.065308     0.216029
  1     266      -0.566001     0.191128
  1     267       2.615035     0.391923
  1     268      -1.015517     0.186308
  1     269      -1.172272     0.188001
  1     270      -0.299343     0.199506
  1     271      -0.279966     0.200241
  1     272      -0.088185     0.208484
  1     273      -0.512595     0.192441
  1     274      -1.228900     0.188881
  1     275      -1.061150     0.186655
  1     276      -0.509422     0.192525
  1     277       0.351817     0.231868
  1     278      -0.839419     0.186750
  1     279      -0.179653     0.204343
  1     280      -1.696368     0.205705
  1     281       0.726598     0.254848
  1     282      -1.308780     0.190655
  1     283      -0.621463     0.189889
  1     284       0.151514     0.220589
  1     285       0.305540     0.229186
  1     286      -0.227614     0.202317
  1     287      -0.640582     0.189478
  1     288       1.686868     0.320125
  1     289       0.727127     0.254881
  1     290       0.325282     0.230325
  1     291       0.960943     0.270053
  1     292      -0.399067     0.195923
  1     293      -0.171164     0.204714
  1     294      -0.128800     0.206608
  1     295      -0.882877     0.186508
  1     296       4.381718     0.550524
  1     297       2.020349     0.344762
  1     298       1.223477     0.287654
  1     299       2.383015     0.372995
  1     300      -0.115041     0.207238
  1     301       0.819582     0.260818
  1     302       0.057352     0.215619
  1     303      -0.563777     0.191179
  1     304       1.939486     0.338679
  1     305       3.162604     0.439357
  1     306      -0.811686     0.186931
  1     307       1.782042     0.327038
  1     308      -0.412448     0.195468
  1     309      -0.476757     0.193436
  1     310       0.069362     0.216238
  1     311       1.613722     0.314872
  1     312       2.879774     0.414377
  1     313       0.209012     0.223737
  1     314      -0.154464     0.205452
  1     315       0.409535     0.235270
  1     316      -0.200539     0.203446
  1     317       0.029117     0.214181
  1     318      -0.692732     0.188431
  1     319       0.198312     0.223146
  1     320       0.221876     0.224452
  1     321       0.362848     0.232513
  1     322      -0.557390     0.191329
  1     323       3.057632     0.429969
  1     324       0.479746     0.239484
  1     325       0.700493     0.253188
  1     326       0.692785     0.252699
  1     327      -0.266822     0.200750
  1     328       0.068958     0.216217
  1     329      -0.567320     0.191097
  1     330       1.291130     0.292281
  1     331      -1.349834     0.191801
  1     332      -0.253152     0.201287
  1     333       0.494030     0.240350
  1     334      -0.620552     0.189909
  1     335       0.445810     0.237437
  1     336      -0.279211     0.200270
  1     337      -0.991919     0.186222
  1     338      -0.504849     0.192647
  1     339       0.220555     0.224378
  1     340      -0.150279     0.205639
  1     341       0.484407     0.239766
  1     342      -0.123945     0.206830
  1     343      -0.814094     0.186913
  1     344      -0.833526     0.186786
  1     345       0.320651     0.230057
  1     346       0.093814     0.217513
  1     347       1.300344     0.292914
  1     348       1.395572     0.299497
  1     349       0.477499     0.239348
  1     350       0.550637     0.243814
  1     351      -0.128685     0.206613
  1     352       0.899901     0.266043
  1     353       1.128633     0.281231
  1     354       0.394891     0.234401
  1     355      -0.749185     0.187538
  1     356       0.453114     0.237876
  1     357      -0.472893     0.193550
  1     358       3.300455     0.451886
  1     359       1.371247     0.297808
  1     360       0.090645     0.217347
  1     361      -0.920860     0.186325
  1     362      -1.531424     0.197981
  1     363       0.363454     0.232549
  1     364      -0.679348     0.188685
  1     365      -1.346240     0.191696
  1     366       0.900491     0.266081
  1     367       1.000750     0.272685
  1     368      -0.477951     0.193401
  1     369      -1.004317     0.186259
  1     370      -0.896890     0.186436
  1     371       0.539231     0.243113
  1     372       0.187474     0.222549
  1     373       0.117327     0.218756
  1     374      -0.660247     0.189067
  1     375       0.337189     0.231016
  1     376      -0.160992     0.205162
  1     377       1.021126     0.274037
  1     378      -1.002852     0.186254
  1     379       0.152672     0.220652
  1     380       0.335647     0.230926
  1     381       0.073200     0.216437
  1     382      -0.095987     0.208120
  1     383       0.417933     0.235769
  1     384       0.083570     0.216977
  1     385      -0.886090     0.186491
  1     386      -1.064644     0.186690
  1     387      -1.017935     0.186321
  1     388      -0.276280     0.200383
  1     389      -0.734152     0.187743
  1     390      -0.453842     0.194127
  1     391      -0.096514     0.208095
  1     392      -0.961257     0.186209
  1     393      -1.593734     0.200679
  1     394       2.043679     0.346531
  1     395      -0.167826     0.204860
  1     396       0.326134     0.230375
  1     397      -1.151042     0.187717
  1     398      -1.057468     0.186620
  1     399       0.669054     0.251199
  1     400      -0.282150     0.200158
  1     401       0.583831     0.245866
  1     402       0.040934     0.214780
  1     403       1.546849     0.310114
  1     404      -0.804405     0.186984
  1     405       0.169493     0.221565
  1     406       1.010414     0.273326
  1     407      -0.432998     0.194789
  1     408      -1.246895     0.189220
  1     409       1.008739     0.273215
  1     410      -0.625028     0.189812
  1     411      -0.500215     0.192773
  1     412      -0.050954     0.210247
  1     413      -0.293005     0.199745
  1     414      -1.535729     0.198157
  1     415       0.582462     0.245781
  1     416      -0.979421     0.186204
  1     417       0.075222     0.216542
  1     418       0.923498     0.267589
  1     419       1.073562     0.277534
  1     420      -0.258150     0.201089
  1     421      -1.412434     0.193722
  1     422      -1.227126     0.188850
  1     423      -0.202640     0.203357
  1     424      -0.391283     0.196190
  1     425       0.220796     0.224392
  1     426      -0.250237     0.201403
  1     427       0.668619     0.251171
  1     428       0.434481     0.236758
  1     429      -0.294763     0.199678
  1     430      -0.962429     0.186207
  1     431      -0.916653     0.186343
  1     432      -2.022245     0.226276
  1     433      -0.058878     0.209868
  1     434      -0.467553     0.193708
  1     435      -0.035497     0.210990
  1     436      -0.943284     0.186245
  1     437       0.037213     0.214591
  1     438       0.278872     0.227661
  1     439      -0.619607     0.189929
  1     440      -0.190233     0.203886
  1     441      -0.519701     0.192255
  1     442      -0.126728     0.206703
  1     443       1.104826     0.279630
  1     444       1.183901     0.284965
  1     445       1.846375     0.331763
  1     446      -0.868914     0.186583
  1     447       0.404458     0.234968
  1     448      -1.177460     0.188073
  1     449       0.240318     0.225483
  1     450      -0.518846     0.192277
  1     451      -0.526571     0.192080
  1     452      -0.079067     0.208912
  1     453       0.295807     0.228628
  1     454      -1.586287     0.200340
  1     455       1.179110     0.284640
  1     456       0.174088     0.221816
  1     457      -0.594145     0.190489
  1     458       0.178831     0.222075
  1     459       0.285175     0.228020
  1     460      -0.181233     0.204275
  1     461      -0.176956     0.204461
  1     462      -0.050775     0.210255
  1     463      -0.958402     0.186212
  1     464      -0.911745     0.186365
  1     465       1.185107     0.285047
  1     466      -0.457440     0.194016
  1     467       1.052458     0.276124
  1     468      -0.063455     0.209650
  1     469       0.077797     0.216676
  1     470      -0.072897     0.209203
  1     471       0.234025     0.225130
  1     472       0.389807     0.234100
  1     473      -0.707115     0.188173
  1     474      -0.755255     0.187462
  1     475      -1.194120     0.188314
  1     476      -0.521455     0.192210
  1     477       1.534839     0.309264
  1     478       0.583243     0.245830
  1     479       0.030543     0.214253
  1     480      -0.295502     0.199651
  1     481      -4.401996     0.510274
  1     482       0.429389     0.236453
  1     483      -0.829687     0.186810
  1     484      -0.524669     0.192128
  1     485       0.328631     0.230519
  1     486      -1.317291     0.190882
  1     487       0.176873     0.221968
  1     488      -0.788151     0.187118
  1     489       0.345303     0.231488
  1     490      -0.711240     0.188103
  1     491      -0.916572     0.186343
  1     492       0.961111     0.270064
  1     493      -0.560772     0.191249
  1     494      -0.262257     0.200928
  1     495       0.236757     0.225283
  1     496      -0.418988     0.195249
  1     497      -1.391783     0.193070
  1     498      -0.304551     0.199311
  1     499       0.038127     0.214637
  1     500       0.247247     0.225872
  1     501      -1.578041     0.199970
  1     502      -0.001781     0.212639
  1     503      -0.788612     0.187114
  1     504      -1.642149     0.202972
  1     505      -0.071743     0.209257
  1     506      -0.420812     0.195189
  1     507      -1.223811     0.188792
  1     508       0.660384     0.250652
  1     509       0.052617     0.215376
  1     510       0.594115     0.246505
  1     511      -1.470111     0.195656
  1     512      -0.752346     0.187498
  1     513       0.167185     0.221440
  1     514       1.130626     0.281365
  1     515       0.452098     0.237815
  1     516      -1.570011     0.199614
  1     517      -0.033784     0.211073
  1     518      -0.307355     0.199206
  1     519      -0.525309     0.192112
  1     520      -1.100790     0.187090
  1     521      -0.394446     0.196081
  1     522      -0.967383     0.186203
  1     523       0.004874     0.212968
  1     524      -0.724793     0.187883
  1     525      -0.825007     0.186840
  1     526       0.474554     0.239169
  1     527       1.102376     0.279465
  1     528       0.776559     0.258045
  1     529      -0.730307     0.187799
  1     530      -0.786742     0.187131
  1     531       0.561577     0.244489
  1     532      -0.671521     0.188839
  1     533       1.289240     0.292151
  1     534      -0.039013     0.210821
  1     535       2.242406     0.361858
  1     536       1.905320     0.336130
  1     537      -1.384152     0.192833
  1     538       0.245815     0.225791
  1     539      -0.272980     0.200511
  1     540      -0.832785     0.186790
  1     541      -0.866721     0.186595
  1     542       1.782769     0.327091
  1     543      -0.343929     0.197866
  1     544      -0.897425     0.186433
  1     545       1.156626     0.283119
  1     546      -1.051124     0.186562
  1     547       1.350218     0.296352
  1     548       1.375061     0.298073
  1     549       1.212419     0.286902
  1     550      -0.305276     0.199284
  1     551      -0.808151     0.186956
  1     552       1.813444     0.329339
  1     553      -0.138784     0.206155
  1     554       0.346849     0.231578
  1     555       0.588282     0.246142
  1     556      -0.397760     0.195967
  1     557      -0.636501     0.189565
  1     558      -0.110164     0.207462
  1     559      -1.221397     0.188750
  1     560      -0.550583     0.191490
  1     561       1.359398     0.296988
  1     562      -0.049714     0.210306
  1     563      -0.036462     0.210944
  1     564       0.387058     0.233938
  1     565      -0.508078     0.192560
  1     566      -0.927648     0.186298
  1     567      -0.984642     0.186209
  1     568      -0.077238     0.208998
  1     569       0.078657     0.216721
  1     570      -0.706302     0.188187
  1     571      -0.344995     0.197827
  1     572       0.502829     0.240886
  1     573      -0.011376     0.212166
  1     574      -0.502492     0.192711
  1     575      -0.409661     0.195562
  1     576      -0.420234     0.195208
  1     577       0.297017     0.228697
  1     578      -0.699803     0.188302
  1     579      -0.697635     0.188341
  1     580      -0.943153     0.186246
  1     581       1.344061     0.295927
  1     582      -0.255122     0.201209
  1     583       0.837863     0.262002
  1     584      -0.010294     0.212219
  1     585      -0.898035     0.186430
  1     586       0.779402     0.258227
