# Supplementary material for: Estimation of Response Styles Using the Multidimensional Nominal Response Model: A Tutorial and Comparison With Sum Scores
Source: Front Psychol. 2020 Feb 6;11:72. doi: 10.3389/fpsyg.2020.00072 (PMC7017717; doi:10.3389/fpsyg.2020.00072)
Supplement: Supplementary file 1 [file Data_Sheet_1.zip › QOL_SSEAP_ERS-sco.txt]

  1       1       0.038160     0.473886     0.009546     1.055976     0.437260     0.975367     1.115086    -0.184499     0.191196    -0.180631     0.142205     0.951340
  1       2       0.020849    -0.091900    -0.010915     0.943793     0.470458     1.000244     0.890745    -0.173997     0.221331    -0.163785     0.156805     1.000487
  1       3      -0.118409     2.159458     0.106574     1.552457     0.505089     0.914888     2.410122    -0.132150     0.255115    -0.282782     0.098047     0.837019
  1       4       0.037617     0.722115     0.020918     1.111058     0.432982     0.965133     1.234451    -0.184679     0.187473    -0.189058     0.135709     0.931483
  1       5      -0.040768    -0.987935    -0.028457     0.802614     0.595331     1.044684     0.644190    -0.137194     0.354419    -0.143147     0.178585     1.091364
  1       6       0.012143    -0.253428    -0.015315     0.915140     0.486844     1.007798     0.837482    -0.168822     0.237017    -0.159497     0.160892     1.015657
  1       7       0.000095    -0.446193    -0.019801     0.882876     0.510472     1.017080     0.779470    -0.161639     0.260581    -0.154697     0.165696     1.034451
  1       8       0.026145     1.082854     0.039353     1.198600     0.435860     0.950842     1.436642    -0.179788     0.189974    -0.203330     0.126191     0.904100
  1       9      -0.040768    -0.987935    -0.028457     0.802614     0.595331     1.044684     0.644190    -0.137194     0.354419    -0.143147     0.178585     1.091364
  1      10      -0.016776    -0.683944    -0.024282     0.845853     0.545016     1.028918     0.715468    -0.151540     0.297042    -0.149270     0.171481     1.058672
  1      11       0.031701     0.169946    -0.002441     0.993428     0.450622     0.988433     0.986900    -0.180465     0.203061    -0.171226     0.150092     0.976999
  1      12      -0.075181    -1.388391    -0.031413     0.751720     0.664958     1.066615     0.565083    -0.117084     0.442169    -0.136466     0.187340     1.137668
  1      13       0.038607     0.561037     0.013390     1.074893     0.435130     0.971734     1.155394    -0.184892     0.189339    -0.183500     0.139930     0.944267
  1      14       0.038403     0.643457     0.017177     1.093198     0.433750     0.968339     1.195082    -0.184936     0.188139    -0.186298     0.137772     0.937680
  1      15       0.031701     0.169946    -0.002441     0.993428     0.450622     0.988433     0.986900    -0.180465     0.203061    -0.171226     0.150092     0.976999
  1      16      -0.075181    -1.388391    -0.031413     0.751720     0.664958     1.066615     0.565083    -0.117084     0.442169    -0.136466     0.187340     1.137668
  1      17      -0.075181    -1.388391    -0.031413     0.751720     0.664958     1.066615     0.565083    -0.117084     0.442169    -0.136466     0.187340     1.137668
  1      18       0.031701     0.169946    -0.002441     0.993428     0.450622     0.988433     0.986900    -0.180465     0.203061    -0.171226     0.150092     0.976999
  1      19       0.026145     1.082854     0.039353     1.198600     0.435860     0.950842     1.436642    -0.179788     0.189974    -0.203330     0.126191     0.904100
  1      20       0.031701     0.169946    -0.002441     0.993428     0.450622     0.988433     0.986900    -0.180465     0.203061    -0.171226     0.150092     0.976999
  1      21       0.020849    -0.091900    -0.010915     0.943793     0.470458     1.000244     0.890745    -0.173997     0.221331    -0.163785     0.156805     1.000487
  1      22       0.037617     0.722115     0.020918     1.111058     0.432982     0.965133     1.234451    -0.184679     0.187473    -0.189058     0.135709     0.931483
  1      23       0.038160     0.473886     0.009546     1.055976     0.437260     0.975367     1.115086    -0.184499     0.191196    -0.180631     0.142205     0.951340
  1      24       0.020849    -0.091900    -0.010915     0.943793     0.470458     1.000244     0.890745    -0.173997     0.221331    -0.163785     0.156805     1.000487
  1      25       0.012143    -0.253428    -0.015315     0.915140     0.486844     1.007798     0.837482    -0.168822     0.237017    -0.159497     0.160892     1.015657
  1      26      -0.075181    -1.388391    -0.031413     0.751720     0.664958     1.066615     0.565083    -0.117084     0.442169    -0.136466     0.187340     1.137668
  1      27       0.031701     0.169946    -0.002441     0.993428     0.450622     0.988433     0.986900    -0.180465     0.203061    -0.171226     0.150092     0.976999
  1      28      -0.016776    -0.683944    -0.024282     0.845853     0.545016     1.028918     0.715468    -0.151540     0.297042    -0.149270     0.171481     1.058672
  1      29       0.027163     0.047265    -0.006624     0.969681     0.458897     0.993900     0.940282    -0.177752     0.210587    -0.167665     0.153249     0.987837
  1      30       0.036962     0.380788     0.005633     1.036255     0.440337     0.979301     1.073825    -0.183693     0.193896    -0.177657     0.144630     0.959030
  1      31       0.027163     0.047265    -0.006624     0.969681     0.458897     0.993900     0.940282    -0.177752     0.210587    -0.167665     0.153249     0.987837
  1      32       0.036962     0.380788     0.005633     1.036255     0.440337     0.979301     1.073825    -0.183693     0.193896    -0.177657     0.144630     0.959030
  1      33       0.031701     0.169946    -0.002441     0.993428     0.450622     0.988433     0.986900    -0.180465     0.203061    -0.171226     0.150092     0.976999
  1      34       0.038160     0.473886     0.009546     1.055976     0.437260     0.975367     1.115086    -0.184499     0.191196    -0.180631     0.142205     0.951340
  1      35       0.038160     0.473886     0.009546     1.055976     0.437260     0.975367     1.115086    -0.184499     0.191196    -0.180631     0.142205     0.951340
  1      36       0.032187     0.942814     0.031978     1.163409     0.433530     0.956308     1.353521    -0.182399     0.187948    -0.197405     0.129895     0.914525
  1      37      -0.075181    -1.388391    -0.031413     0.751720     0.664958     1.066615     0.565083    -0.117084     0.442169    -0.136466     0.187340     1.137668
  1      38       0.036962     0.380788     0.005633     1.036255     0.440337     0.979301     1.073825    -0.183693     0.193896    -0.177657     0.144630     0.959030
  1      39       0.037617     0.722115     0.020918     1.111058     0.432982     0.965133     1.234451    -0.184679     0.187473    -0.189058     0.135709     0.931483
  1      40       0.034485     0.871176     0.028305     1.146030     0.432926     0.959146     1.313385    -0.183389     0.187425    -0.194582     0.131786     0.919960
  1      41       0.038607     0.561037     0.013390     1.074893     0.435130     0.971734     1.155394    -0.184892     0.189339    -0.183500     0.139930     0.944267
  1      42       0.034874     0.280169     0.001641     1.015500     0.444649     0.983619     1.031241    -0.182389     0.197713    -0.174538     0.147242     0.967505
  1      43       0.032187     0.942814     0.031978     1.163409     0.433530     0.956308     1.353521    -0.182399     0.187948    -0.197405     0.129895     0.914525
  1      44       0.020849    -0.091900    -0.010915     0.943793     0.470458     1.000244     0.890745    -0.173997     0.221331    -0.163785     0.156805     1.000487
  1      45       0.027163     0.047265    -0.006624     0.969681     0.458897     0.993900     0.940282    -0.177752     0.210587    -0.167665     0.153249     0.987837
  1      46      -0.016776    -0.683944    -0.024282     0.845853     0.545016     1.028918     0.715468    -0.151540     0.297042    -0.149270     0.171481     1.058672
  1      47      -0.075181    -1.388391    -0.031413     0.751720     0.664958     1.066615     0.565083    -0.117084     0.442169    -0.136466     0.187340     1.137668
  1      48      -0.016776    -0.683944    -0.024282     0.845853     0.545016     1.028918     0.715468    -0.151540     0.297042    -0.149270     0.171481     1.058672
  1      49      -0.016776    -0.683944    -0.024282     0.845853     0.545016     1.028918     0.715468    -0.151540     0.297042    -0.149270     0.171481     1.058672
  1      50      -0.040768    -0.987935    -0.028457     0.802614     0.595331     1.044684     0.644190    -0.137194     0.354419    -0.143147     0.178585     1.091364
  1      51       0.000095    -0.446193    -0.019801     0.882876     0.510472     1.017080     0.779470    -0.161639     0.260581    -0.154697     0.165696     1.034451
  1      52      -0.075181    -1.388391    -0.031413     0.751720     0.664958     1.066615     0.565083    -0.117084     0.442169    -0.136466     0.187340     1.137668
  1      53      -0.075181    -1.388391    -0.031413     0.751720     0.664958     1.066615     0.565083    -0.117084     0.442169    -0.136466     0.187340     1.137668
  1      54       0.038160     0.473886     0.009546     1.055976     0.437260     0.975367     1.115086    -0.184499     0.191196    -0.180631     0.142205     0.951340
  1      55      -0.075181    -1.388391    -0.031413     0.751720     0.664958     1.066615     0.565083    -0.117084     0.442169    -0.136466     0.187340     1.137668
  1      56       0.034874     0.280169     0.001641     1.015500     0.444649     0.983619     1.031241    -0.182389     0.197713    -0.174538     0.147242     0.967505
  1      57       0.031701     0.169946    -0.002441     0.993428     0.450622     0.988433     0.986900    -0.180465     0.203061    -0.171226     0.150092     0.976999
  1      58       0.029411     1.013219     0.035655     1.180889     0.434512     0.953546     1.394499    -0.181197     0.188801    -0.200310     0.128034     0.909250
  1      59       0.000095    -0.446193    -0.019801     0.882876     0.510472     1.017080     0.779470    -0.161639     0.260581    -0.154697     0.165696     1.034451
  1      60       0.034874     0.280169     0.001641     1.015500     0.444649     0.983619     1.031241    -0.182389     0.197713    -0.174538     0.147242     0.967505
  1      61      -0.025231     1.666238     0.072801     1.368672     0.461911     0.929758     1.873264    -0.159697     0.213362    -0.237243     0.110706     0.864449
  1      62       0.000095    -0.446193    -0.019801     0.882876     0.510472     1.017080     0.779470    -0.161639     0.260581    -0.154697     0.165696     1.034451
  1      63      -0.075181    -1.388391    -0.031413     0.751720     0.664958     1.066615     0.565083    -0.117084     0.442169    -0.136466     0.187340     1.137668
  1      64       0.020849    -0.091900    -0.010915     0.943793     0.470458     1.000244     0.890745    -0.173997     0.221331    -0.163785     0.156805     1.000487
  1      65       0.026145     1.082854     0.039353     1.198600     0.435860     0.950842     1.436642    -0.179788     0.189974    -0.203330     0.126191     0.904100
  1      66      -0.205303     2.444632     0.129764     1.676835     0.538950     0.907277     2.811777    -0.114501     0.290468    -0.316825     0.091540     0.823151
  1      67      -0.016776    -0.683944    -0.024282     0.845853     0.545016     1.028918     0.715468    -0.151540     0.297042    -0.149270     0.171481     1.058672
  1      68      -0.006511     1.509020     0.063281     1.318380     0.452263     0.935099     1.738125    -0.166550     0.204541    -0.226248     0.114873     0.874411
  1      69       0.000095    -0.446193    -0.019801     0.882876     0.510472     1.017080     0.779470    -0.161639     0.260581    -0.154697     0.165696     1.034451
  1      70      -0.040768    -0.987935    -0.028457     0.802614     0.595331     1.044684     0.644190    -0.137194     0.354419    -0.143147     0.178585     1.091364
  1      71       0.031701     0.169946    -0.002441     0.993428     0.450622     0.988433     0.986900    -0.180465     0.203061    -0.171226     0.150092     0.976999
  1      72      -0.205303     2.444632     0.129764     1.676835     0.538950     0.907277     2.811777    -0.114501     0.290468    -0.316825     0.091540     0.823151
  1      73       0.012143    -0.253428    -0.015315     0.915140     0.486844     1.007798     0.837482    -0.168822     0.237017    -0.159497     0.160892     1.015657
  1      74       0.027163     0.047265    -0.006624     0.969681     0.458897     0.993900     0.940282    -0.177752     0.210587    -0.167665     0.153249     0.987837
  1      75       0.020849    -0.091900    -0.010915     0.943793     0.470458     1.000244     0.890745    -0.173997     0.221331    -0.163785     0.156805     1.000487
  1      76       0.012143    -0.253428    -0.015315     0.915140     0.486844     1.007798     0.837482    -0.168822     0.237017    -0.159497     0.160892     1.015657
  1      77       0.034874     0.280169     0.001641     1.015500     0.444649     0.983619     1.031241    -0.182389     0.197713    -0.174538     0.147242     0.967505
  1      78       0.036962     0.380788     0.005633     1.036255     0.440337     0.979301     1.073825    -0.183693     0.193896    -0.177657     0.144630     0.959030
  1      79       0.027163     0.047265    -0.006624     0.969681     0.458897     0.993900     0.940282    -0.177752     0.210587    -0.167665     0.153249     0.987837
  1      80       0.000095    -0.446193    -0.019801     0.882876     0.510472     1.017080     0.779470    -0.161639     0.260581    -0.154697     0.165696     1.034451
  1      81       0.027163     0.047265    -0.006624     0.969681     0.458897     0.993900     0.940282    -0.177752     0.210587    -0.167665     0.153249     0.987837
  1      82      -0.040768    -0.987935    -0.028457     0.802614     0.595331     1.044684     0.644190    -0.137194     0.354419    -0.143147     0.178585     1.091364
  1      83       0.034874     0.280169     0.001641     1.015500     0.444649     0.983619     1.031241    -0.182389     0.197713    -0.174538     0.147242     0.967505
  1      84      -0.025231     1.666238     0.072801     1.368672     0.461911     0.929758     1.873264    -0.159697     0.213362    -0.237243     0.110706     0.864449
  1      85      -0.016776    -0.683944    -0.024282     0.845853     0.545016     1.028918     0.715468    -0.151540     0.297042    -0.149270     0.171481     1.058672
  1      86       0.038160     0.473886     0.009546     1.055976     0.437260     0.975367     1.115086    -0.184499     0.191196    -0.180631     0.142205     0.951340
  1      87      -0.075181    -1.388391    -0.031413     0.751720     0.664958     1.066615     0.565083    -0.117084     0.442169    -0.136466     0.187340     1.137668
  1      88       0.000095    -0.446193    -0.019801     0.882876     0.510472     1.017080     0.779470    -0.161639     0.260581    -0.154697     0.165696     1.034451
  1      89       0.036962     0.380788     0.005633     1.036255     0.440337     0.979301     1.073825    -0.183693     0.193896    -0.177657     0.144630     0.959030
  1      90      -0.075181    -1.388391    -0.031413     0.751720     0.664958     1.066615     0.565083    -0.117084     0.442169    -0.136466     0.187340     1.137668
  1      91       0.022364     1.152156     0.043091     1.216678     0.437572     0.948181     1.480305    -0.178172     0.191469    -0.206500     0.124353     0.899047
  1      92      -0.040768    -0.987935    -0.028457     0.802614     0.595331     1.044684     0.644190    -0.137194     0.354419    -0.143147     0.178585     1.091364
  1      93       0.038607     0.561037     0.013390     1.074893     0.435130     0.971734     1.155394    -0.184892     0.189339    -0.183500     0.139930     0.944267
  1      94       0.012143    -0.253428    -0.015315     0.915140     0.486844     1.007798     0.837482    -0.168822     0.237017    -0.159497     0.160892     1.015657
  1      95      -0.075181    -1.388391    -0.031413     0.751720     0.664958     1.066615     0.565083    -0.117084     0.442169    -0.136466     0.187340     1.137668
  1      96      -0.015141     1.585959     0.067881     1.342525     0.456738     0.932449     1.802373    -0.163327     0.208610    -0.231430     0.112831     0.869460
  1      97       0.029411     1.013219     0.035655     1.180889     0.434512     0.953546     1.394499    -0.181197     0.188801    -0.200310     0.128034     0.909250
  1      98       0.031701     0.169946    -0.002441     0.993428     0.450622     0.988433     0.986900    -0.180465     0.203061    -0.171226     0.150092     0.976999
  1      99      -0.154992     2.291510     0.116919     1.608502     0.519978     0.911304     2.587279    -0.123864     0.270377    -0.297864     0.094915     0.830476
  1     100      -0.040768    -0.987935    -0.028457     0.802614     0.595331     1.044684     0.644190    -0.137194     0.354419    -0.143147     0.178585     1.091364
  1     101      -0.075181    -1.388391    -0.031413     0.751720     0.664958     1.066615     0.565083    -0.117084     0.442169    -0.136466     0.187340     1.137668
  1     102       0.036962     0.380788     0.005633     1.036255     0.440337     0.979301     1.073825    -0.183693     0.193896    -0.177657     0.144630     0.959030
  1     103       0.036962     0.380788     0.005633     1.036255     0.440337     0.979301     1.073825    -0.183693     0.193896    -0.177657     0.144630     0.959030
  1     104       0.036962     0.380788     0.005633     1.036255     0.440337     0.979301     1.073825    -0.183693     0.193896    -0.177657     0.144630     0.959030
  1     105      -0.040768    -0.987935    -0.028457     0.802614     0.595331     1.044684     0.644190    -0.137194     0.354419    -0.143147     0.178585     1.091364
  1     106       0.012143    -0.253428    -0.015315     0.915140     0.486844     1.007798     0.837482    -0.168822     0.237017    -0.159497     0.160892     1.015657
  1     107       0.012143    -0.253428    -0.015315     0.915140     0.486844     1.007798     0.837482    -0.168822     0.237017    -0.159497     0.160892     1.015657
  1     108       0.036301     0.797800     0.024623     1.128623     0.432729     0.962079     1.273791    -0.184155     0.187255    -0.191810     0.133719     0.925596
  1     109       0.000095    -0.446193    -0.019801     0.882876     0.510472     1.017080     0.779470    -0.161639     0.260581    -0.154697     0.165696     1.034451
  1     110      -0.075181    -1.388391    -0.031413     0.751720     0.664958     1.066615     0.565083    -0.117084     0.442169    -0.136466     0.187340     1.137668
  1     111       0.031701     0.169946    -0.002441     0.993428     0.450622     0.988433     0.986900    -0.180465     0.203061    -0.171226     0.150092     0.976999
  1     112       0.000095    -0.446193    -0.019801     0.882876     0.510472     1.017080     0.779470    -0.161639     0.260581    -0.154697     0.165696     1.034451
  1     113       0.012143    -0.253428    -0.015315     0.915140     0.486844     1.007798     0.837482    -0.168822     0.237017    -0.159497     0.160892     1.015657
  1     114       0.027163     0.047265    -0.006624     0.969681     0.458897     0.993900     0.940282    -0.177752     0.210587    -0.167665     0.153249     0.987837
  1     115       0.020849    -0.091900    -0.010915     0.943793     0.470458     1.000244     0.890745    -0.173997     0.221331    -0.163785     0.156805     1.000487
  1     116      -0.075181    -1.388391    -0.031413     0.751720     0.664958     1.066615     0.565083    -0.117084     0.442169    -0.136466     0.187340     1.137668
  1     117       0.012143    -0.253428    -0.015315     0.915140     0.486844     1.007798     0.837482    -0.168822     0.237017    -0.159497     0.160892     1.015657
  1     118       0.012143    -0.253428    -0.015315     0.915140     0.486844     1.007798     0.837482    -0.168822     0.237017    -0.159497     0.160892     1.015657
  1     119      -0.075181    -1.388391    -0.031413     0.751720     0.664958     1.066615     0.565083    -0.117084     0.442169    -0.136466     0.187340     1.137668
  1     120      -0.075181    -1.388391    -0.031413     0.751720     0.664958     1.066615     0.565083    -0.117084     0.442169    -0.136466     0.187340     1.137668
  1     121       0.027163     0.047265    -0.006624     0.969681     0.458897     0.993900     0.940282    -0.177752     0.210587    -0.167665     0.153249     0.987837
  1     122      -0.075181    -1.388391    -0.031413     0.751720     0.664958     1.066615     0.565083    -0.117084     0.442169    -0.136466     0.187340     1.137668
  1     123       0.027163     0.047265    -0.006624     0.969681     0.458897     0.993900     0.940282    -0.177752     0.210587    -0.167665     0.153249     0.987837
  1     124      -0.075181    -1.388391    -0.031413     0.751720     0.664958     1.066615     0.565083    -0.117084     0.442169    -0.136466     0.187340     1.137668
  1     125       0.036301     0.797800     0.024623     1.128623     0.432729     0.962079     1.273791    -0.184155     0.187255    -0.191810     0.133719     0.925596
  1     126      -0.040768    -0.987935    -0.028457     0.802614     0.595331     1.044684     0.644190    -0.137194     0.354419    -0.143147     0.178585     1.091364
  1     127      -0.016776    -0.683944    -0.024282     0.845853     0.545016     1.028918     0.715468    -0.151540     0.297042    -0.149270     0.171481     1.058672
  1     128       0.036962     0.380788     0.005633     1.036255     0.440337     0.979301     1.073825    -0.183693     0.193896    -0.177657     0.144630     0.959030
  1     129       0.036962     0.380788     0.005633     1.036255     0.440337     0.979301     1.073825    -0.183693     0.193896    -0.177657     0.144630     0.959030
  1     130       0.012143    -0.253428    -0.015315     0.915140     0.486844     1.007798     0.837482    -0.168822     0.237017    -0.159497     0.160892     1.015657
  1     131      -0.040768    -0.987935    -0.028457     0.802614     0.595331     1.044684     0.644190    -0.137194     0.354419    -0.143147     0.178585     1.091364
  1     132       0.027163     0.047265    -0.006624     0.969681     0.458897     0.993900     0.940282    -0.177752     0.210587    -0.167665     0.153249     0.987837
  1     133      -0.016776    -0.683944    -0.024282     0.845853     0.545016     1.028918     0.715468    -0.151540     0.297042    -0.149270     0.171481     1.058672
  1     134      -0.075181    -1.388391    -0.031413     0.751720     0.664958     1.066615     0.565083    -0.117084     0.442169    -0.136466     0.187340     1.137668
  1     135       0.000095    -0.446193    -0.019801     0.882876     0.510472     1.017080     0.779470    -0.161639     0.260581    -0.154697     0.165696     1.034451
  1     136       0.036962     0.380788     0.005633     1.036255     0.440337     0.979301     1.073825    -0.183693     0.193896    -0.177657     0.144630     0.959030
  1     137       0.012143    -0.253428    -0.015315     0.915140     0.486844     1.007798     0.837482    -0.168822     0.237017    -0.159497     0.160892     1.015657
  1     138      -0.040768    -0.987935    -0.028457     0.802614     0.595331     1.044684     0.644190    -0.137194     0.354419    -0.143147     0.178585     1.091364
  1     139      -0.075181    -1.388391    -0.031413     0.751720     0.664958     1.066615     0.565083    -0.117084     0.442169    -0.136466     0.187340     1.137668
  1     140       0.000095    -0.446193    -0.019801     0.882876     0.510472     1.017080     0.779470    -0.161639     0.260581    -0.154697     0.165696     1.034451
  1     141       0.027163     0.047265    -0.006624     0.969681     0.458897     0.993900     0.940282    -0.177752     0.210587    -0.167665     0.153249     0.987837
  1     142       0.018027     1.221550     0.046891     1.235270     0.439655     0.945550     1.525892    -0.176343     0.193296    -0.209862     0.122512     0.894065
  1     143      -0.025231     1.666238     0.072801     1.368672     0.461911     0.929758     1.873264    -0.159697     0.213362    -0.237243     0.110706     0.864449
  1     144       0.012143    -0.253428    -0.015315     0.915140     0.486844     1.007798     0.837482    -0.168822     0.237017    -0.159497     0.160892     1.015657
  1     145      -0.040768    -0.987935    -0.028457     0.802614     0.595331     1.044684     0.644190    -0.137194     0.354419    -0.143147     0.178585     1.091364
  1     146      -0.075181    -1.388391    -0.031413     0.751720     0.664958     1.066615     0.565083    -0.117084     0.442169    -0.136466     0.187340     1.137668
  1     147       0.038607     0.561037     0.013390     1.074893     0.435130     0.971734     1.155394    -0.184892     0.189339    -0.183500     0.139930     0.944267
  1     148       0.027163     0.047265    -0.006624     0.969681     0.458897     0.993900     0.940282    -0.177752     0.210587    -0.167665     0.153249     0.987837
  1     149       0.012143    -0.253428    -0.015315     0.915140     0.486844     1.007798     0.837482    -0.168822     0.237017    -0.159497     0.160892     1.015657
  1     150      -0.040768    -0.987935    -0.028457     0.802614     0.595331     1.044684     0.644190    -0.137194     0.354419    -0.143147     0.178585     1.091364
  1     151       0.020849    -0.091900    -0.010915     0.943793     0.470458     1.000244     0.890745    -0.173997     0.221331    -0.163785     0.156805     1.000487
  1     152      -0.075181    -1.388391    -0.031413     0.751720     0.664958     1.066615     0.565083    -0.117084     0.442169    -0.136466     0.187340     1.137668
  1     153      -0.075181    -1.388391    -0.031413     0.751720     0.664958     1.066615     0.565083    -0.117084     0.442169    -0.136466     0.187340     1.137668
  1     154      -0.040768    -0.987935    -0.028457     0.802614     0.595331     1.044684     0.644190    -0.137194     0.354419    -0.143147     0.178585     1.091364
  1     155      -0.075181    -1.388391    -0.031413     0.751720     0.664958     1.066615     0.565083    -0.117084     0.442169    -0.136466     0.187340     1.137668
  1     156      -0.075181    -1.388391    -0.031413     0.751720     0.664958     1.066615     0.565083    -0.117084     0.442169    -0.136466     0.187340     1.137668
  1     157      -0.075181    -1.388391    -0.031413     0.751720     0.664958     1.066615     0.565083    -0.117084     0.442169    -0.136466     0.187340     1.137668
  1     158      -0.075181    -1.388391    -0.031413     0.751720     0.664958     1.066615     0.565083    -0.117084     0.442169    -0.136466     0.187340     1.137668
  1     159      -0.040768    -0.987935    -0.028457     0.802614     0.595331     1.044684     0.644190    -0.137194     0.354419    -0.143147     0.178585     1.091364
  1     160       0.038403     0.643457     0.017177     1.093198     0.433750     0.968339     1.195082    -0.184936     0.188139    -0.186298     0.137772     0.937680
  1     161       0.012143    -0.253428    -0.015315     0.915140     0.486844     1.007798     0.837482    -0.168822     0.237017    -0.159497     0.160892     1.015657
  1     162      -0.040768    -0.987935    -0.028457     0.802614     0.595331     1.044684     0.644190    -0.137194     0.354419    -0.143147     0.178585     1.091364
  1     163       0.000095    -0.446193    -0.019801     0.882876     0.510472     1.017080     0.779470    -0.161639     0.260581    -0.154697     0.165696     1.034451
  1     164       0.038160     0.473886     0.009546     1.055976     0.437260     0.975367     1.115086    -0.184499     0.191196    -0.180631     0.142205     0.951340
  1     165       0.036962     0.380788     0.005633     1.036255     0.440337     0.979301     1.073825    -0.183693     0.193896    -0.177657     0.144630     0.959030
  1     166       0.038607     0.561037     0.013390     1.074893     0.435130     0.971734     1.155394    -0.184892     0.189339    -0.183500     0.139930     0.944267
  1     167      -0.118409     2.159458     0.106574     1.552457     0.505089     0.914888     2.410122    -0.132150     0.255115    -0.282782     0.098047     0.837019
  1     168       0.034874     0.280169     0.001641     1.015500     0.444649     0.983619     1.031241    -0.182389     0.197713    -0.174538     0.147242     0.967505
  1     169       0.034874     0.280169     0.001641     1.015500     0.444649     0.983619     1.031241    -0.182389     0.197713    -0.174538     0.147242     0.967505
  1     170       0.034874     0.280169     0.001641     1.015500     0.444649     0.983619     1.031241    -0.182389     0.197713    -0.174538     0.147242     0.967505
  1     171       0.038160     0.473886     0.009546     1.055976     0.437260     0.975367     1.115086    -0.184499     0.191196    -0.180631     0.142205     0.951340
  1     172      -0.075181    -1.388391    -0.031413     0.751720     0.664958     1.066615     0.565083    -0.117084     0.442169    -0.136466     0.187340     1.137668
  1     173       0.038607     0.561037     0.013390     1.074893     0.435130     0.971734     1.155394    -0.184892     0.189339    -0.183500     0.139930     0.944267
  1     174       0.012143    -0.253428    -0.015315     0.915140     0.486844     1.007798     0.837482    -0.168822     0.237017    -0.159497     0.160892     1.015657
  1     175      -0.040768    -0.987935    -0.028457     0.802614     0.595331     1.044684     0.644190    -0.137194     0.354419    -0.143147     0.178585     1.091364
  1     176       0.034874     0.280169     0.001641     1.015500     0.444649     0.983619     1.031241    -0.182389     0.197713    -0.174538     0.147242     0.967505
  1     177      -0.075181    -1.388391    -0.031413     0.751720     0.664958     1.066615     0.565083    -0.117084     0.442169    -0.136466     0.187340     1.137668
  1     178       0.018027     1.221550     0.046891     1.235270     0.439655     0.945550     1.525892    -0.176343     0.193296    -0.209862     0.122512     0.894065
  1     179      -0.016776    -0.683944    -0.024282     0.845853     0.545016     1.028918     0.715468    -0.151540     0.297042    -0.149270     0.171481     1.058672
  1     180       0.012143    -0.253428    -0.015315     0.915140     0.486844     1.007798     0.837482    -0.168822     0.237017    -0.159497     0.160892     1.015657
  1     181      -0.075181    -1.388391    -0.031413     0.751720     0.664958     1.066615     0.565083    -0.117084     0.442169    -0.136466     0.187340     1.137668
  1     182       0.012143    -0.253428    -0.015315     0.915140     0.486844     1.007798     0.837482    -0.168822     0.237017    -0.159497     0.160892     1.015657
  1     183      -0.016776    -0.683944    -0.024282     0.845853     0.545016     1.028918     0.715468    -0.151540     0.297042    -0.149270     0.171481     1.058672
  1     184       0.038607     0.561037     0.013390     1.074893     0.435130     0.971734     1.155394    -0.184892     0.189339    -0.183500     0.139930     0.944267
  1     185      -0.040768    -0.987935    -0.028457     0.802614     0.595331     1.044684     0.644190    -0.137194     0.354419    -0.143147     0.178585     1.091364
  1     186       0.018027     1.221550     0.046891     1.235270     0.439655     0.945550     1.525892    -0.176343     0.193296    -0.209862     0.122512     0.894065
  1     187       0.038607     0.561037     0.013390     1.074893     0.435130     0.971734     1.155394    -0.184892     0.189339    -0.183500     0.139930     0.944267
  1     188       0.027163     0.047265    -0.006624     0.969681     0.458897     0.993900     0.940282    -0.177752     0.210587    -0.167665     0.153249     0.987837
  1     189       0.029411     1.013219     0.035655     1.180889     0.434512     0.953546     1.394499    -0.181197     0.188801    -0.200310     0.128034     0.909250
  1     190      -0.075181    -1.388391    -0.031413     0.751720     0.664958     1.066615     0.565083    -0.117084     0.442169    -0.136466     0.187340     1.137668
  1     191       0.000095    -0.446193    -0.019801     0.882876     0.510472     1.017080     0.779470    -0.161639     0.260581    -0.154697     0.165696     1.034451
  1     192       0.000095    -0.446193    -0.019801     0.882876     0.510472     1.017080     0.779470    -0.161639     0.260581    -0.154697     0.165696     1.034451
  1     193       0.031701     0.169946    -0.002441     0.993428     0.450622     0.988433     0.986900    -0.180465     0.203061    -0.171226     0.150092     0.976999
  1     194       0.038160     0.473886     0.009546     1.055976     0.437260     0.975367     1.115086    -0.184499     0.191196    -0.180631     0.142205     0.951340
  1     195       0.022364     1.152156     0.043091     1.216678     0.437572     0.948181     1.480305    -0.178172     0.191469    -0.206500     0.124353     0.899047
  1     196       0.020849    -0.091900    -0.010915     0.943793     0.470458     1.000244     0.890745    -0.173997     0.221331    -0.163785     0.156805     1.000487
  1     197      -0.016776    -0.683944    -0.024282     0.845853     0.545016     1.028918     0.715468    -0.151540     0.297042    -0.149270     0.171481     1.058672
  1     198      -0.090666     2.042664     0.097932     1.505257     0.493086     0.918173     2.265798    -0.139328     0.243134    -0.270445     0.100941     0.843041
  1     199       0.029411     1.013219     0.035655     1.180889     0.434512     0.953546     1.394499    -0.181197     0.188801    -0.200310     0.128034     0.909250
  1     200      -0.016776    -0.683944    -0.024282     0.845853     0.545016     1.028918     0.715468    -0.151540     0.297042    -0.149270     0.171481     1.058672
  1     201       0.037617     0.722115     0.020918     1.111058     0.432982     0.965133     1.234451    -0.184679     0.187473    -0.189058     0.135709     0.931483
  1     202       0.013072     1.291466     0.050776     1.254537     0.442129     0.942938     1.573864    -0.174288     0.195478    -0.213459     0.120654     0.889132
  1     203      -0.016776    -0.683944    -0.024282     0.845853     0.545016     1.028918     0.715468    -0.151540     0.297042    -0.149270     0.171481     1.058672
  1     204      -0.016776    -0.683944    -0.024282     0.845853     0.545016     1.028918     0.715468    -0.151540     0.297042    -0.149270     0.171481     1.058672
  1     205       0.038160     0.473886     0.009546     1.055976     0.437260     0.975367     1.115086    -0.184499     0.191196    -0.180631     0.142205     0.951340
  1     206       0.037617     0.722115     0.020918     1.111058     0.432982     0.965133     1.234451    -0.184679     0.187473    -0.189058     0.135709     0.931483
  1     207       0.037617     0.722115     0.020918     1.111058     0.432982     0.965133     1.234451    -0.184679     0.187473    -0.189058     0.135709     0.931483
  1     208       0.031701     0.169946    -0.002441     0.993428     0.450622     0.988433     0.986900    -0.180465     0.203061    -0.171226     0.150092     0.976999
  1     209       0.026145     1.082854     0.039353     1.198600     0.435860     0.950842     1.436642    -0.179788     0.189974    -0.203330     0.126191     0.904100
  1     210       0.000095    -0.446193    -0.019801     0.882876     0.510472     1.017080     0.779470    -0.161639     0.260581    -0.154697     0.165696     1.034451
  1     211       0.000095    -0.446193    -0.019801     0.882876     0.510472     1.017080     0.779470    -0.161639     0.260581    -0.154697     0.165696     1.034451
  1     212      -0.075181    -1.388391    -0.031413     0.751720     0.664958     1.066615     0.565083    -0.117084     0.442169    -0.136466     0.187340     1.137668
  1     213       0.031701     0.169946    -0.002441     0.993428     0.450622     0.988433     0.986900    -0.180465     0.203061    -0.171226     0.150092     0.976999
  1     214       0.034874     0.280169     0.001641     1.015500     0.444649     0.983619     1.031241    -0.182389     0.197713    -0.174538     0.147242     0.967505
  1     215       0.000938     1.434690     0.058931     1.295860     0.448383     0.937723     1.679254    -0.169422     0.201048    -0.221584     0.116847     0.879325
  1     216       0.000095    -0.446193    -0.019801     0.882876     0.510472     1.017080     0.779470    -0.161639     0.260581    -0.154697     0.165696     1.034451
  1     217      -0.040768    -0.987935    -0.028457     0.802614     0.595331     1.044684     0.644190    -0.137194     0.354419    -0.143147     0.178585     1.091364
  1     218       0.027163     0.047265    -0.006624     0.969681     0.458897     0.993900     0.940282    -0.177752     0.210587    -0.167665     0.153249     0.987837
  1     219       0.032187     0.942814     0.031978     1.163409     0.433530     0.956308     1.353521    -0.182399     0.187948    -0.197405     0.129895     0.914525
  1     220       0.012143    -0.253428    -0.015315     0.915140     0.486844     1.007798     0.837482    -0.168822     0.237017    -0.159497     0.160892     1.015657
  1     221       0.020849    -0.091900    -0.010915     0.943793     0.470458     1.000244     0.890745    -0.173997     0.221331    -0.163785     0.156805     1.000487
  1     222      -0.016776    -0.683944    -0.024282     0.845853     0.545016     1.028918     0.715468    -0.151540     0.297042    -0.149270     0.171481     1.058672
  1     223       0.020849    -0.091900    -0.010915     0.943793     0.470458     1.000244     0.890745    -0.173997     0.221331    -0.163785     0.156805     1.000487
  1     224      -0.016776    -0.683944    -0.024282     0.845853     0.545016     1.028918     0.715468    -0.151540     0.297042    -0.149270     0.171481     1.058672
  1     225      -0.016776    -0.683944    -0.024282     0.845853     0.545016     1.028918     0.715468    -0.151540     0.297042    -0.149270     0.171481     1.058672
  1     226       0.038403     0.643457     0.017177     1.093198     0.433750     0.968339     1.195082    -0.184936     0.188139    -0.186298     0.137772     0.937680
  1     227       0.012143    -0.253428    -0.015315     0.915140     0.486844     1.007798     0.837482    -0.168822     0.237017    -0.159497     0.160892     1.015657
  1     228      -0.075181    -1.388391    -0.031413     0.751720     0.664958     1.066615     0.565083    -0.117084     0.442169    -0.136466     0.187340     1.137668
  1     229      -0.075181    -1.388391    -0.031413     0.751720     0.664958     1.066615     0.565083    -0.117084     0.442169    -0.136466     0.187340     1.137668
  1     230       0.032187     0.942814     0.031978     1.163409     0.433530     0.956308     1.353521    -0.182399     0.187948    -0.197405     0.129895     0.914525
  1     231      -0.118409     2.159458     0.106574     1.552457     0.505089     0.914888     2.410122    -0.132150     0.255115    -0.282782     0.098047     0.837019
  1     232      -0.075181    -1.388391    -0.031413     0.751720     0.664958     1.066615     0.565083    -0.117084     0.442169    -0.136466     0.187340     1.137668
  1     233       0.031701     0.169946    -0.002441     0.993428     0.450622     0.988433     0.986900    -0.180465     0.203061    -0.171226     0.150092     0.976999
  1     234       0.027163     0.047265    -0.006624     0.969681     0.458897     0.993900     0.940282    -0.177752     0.210587    -0.167665     0.153249     0.987837
  1     235       0.020849    -0.091900    -0.010915     0.943793     0.470458     1.000244     0.890745    -0.173997     0.221331    -0.163785     0.156805     1.000487
  1     236       0.000095    -0.446193    -0.019801     0.882876     0.510472     1.017080     0.779470    -0.161639     0.260581    -0.154697     0.165696     1.034451
  1     237       0.020849    -0.091900    -0.010915     0.943793     0.470458     1.000244     0.890745    -0.173997     0.221331    -0.163785     0.156805     1.000487
  1     238       0.020849    -0.091900    -0.010915     0.943793     0.470458     1.000244     0.890745    -0.173997     0.221331    -0.163785     0.156805     1.000487
  1     239       0.034874     0.280169     0.001641     1.015500     0.444649     0.983619     1.031241    -0.182389     0.197713    -0.174538     0.147242     0.967505
  1     240       0.038607     0.561037     0.013390     1.074893     0.435130     0.971734     1.155394    -0.184892     0.189339    -0.183500     0.139930     0.944267
  1     241       0.012143    -0.253428    -0.015315     0.915140     0.486844     1.007798     0.837482    -0.168822     0.237017    -0.159497     0.160892     1.015657
  1     242       0.034874     0.280169     0.001641     1.015500     0.444649     0.983619     1.031241    -0.182389     0.197713    -0.174538     0.147242     0.967505
  1     243       0.000095    -0.446193    -0.019801     0.882876     0.510472     1.017080     0.779470    -0.161639     0.260581    -0.154697     0.165696     1.034451
  1     244       0.038160     0.473886     0.009546     1.055976     0.437260     0.975367     1.115086    -0.184499     0.191196    -0.180631     0.142205     0.951340
  1     245      -0.040768    -0.987935    -0.028457     0.802614     0.595331     1.044684     0.644190    -0.137194     0.354419    -0.143147     0.178585     1.091364
  1     246      -0.016776    -0.683944    -0.024282     0.845853     0.545016     1.028918     0.715468    -0.151540     0.297042    -0.149270     0.171481     1.058672
  1     247       0.007414     1.362351     0.054778     1.274664     0.445025     0.940332     1.624767    -0.171990     0.198047    -0.217346     0.118770     0.884225
  1     248      -0.025231     1.666238     0.072801     1.368672     0.461911     0.929758     1.873264    -0.159697     0.213362    -0.237243     0.110706     0.864449
  1     249       0.026145     1.082854     0.039353     1.198600     0.435860     0.950842     1.436642    -0.179788     0.189974    -0.203330     0.126191     0.904100
  1     250      -0.037165     1.750751     0.078127     1.397297     0.467914     0.927010     1.952438    -0.155586     0.218943    -0.243831     0.108479     0.859347
  1     251       0.036962     0.380788     0.005633     1.036255     0.440337     0.979301     1.073825    -0.183693     0.193896    -0.177657     0.144630     0.959030
  1     252       0.020849    -0.091900    -0.010915     0.943793     0.470458     1.000244     0.890745    -0.173997     0.221331    -0.163785     0.156805     1.000487
  1     253       0.012143    -0.253428    -0.015315     0.915140     0.486844     1.007798     0.837482    -0.168822     0.237017    -0.159497     0.160892     1.015657
  1     254       0.036962     0.380788     0.005633     1.036255     0.440337     0.979301     1.073825    -0.183693     0.193896    -0.177657     0.144630     0.959030
  1     255      -0.075181    -1.388391    -0.031413     0.751720     0.664958     1.066615     0.565083    -0.117084     0.442169    -0.136466     0.187340     1.137668
  1     256       0.000095    -0.446193    -0.019801     0.882876     0.510472     1.017080     0.779470    -0.161639     0.260581    -0.154697     0.165696     1.034451
  1     257       0.037617     0.722115     0.020918     1.111058     0.432982     0.965133     1.234451    -0.184679     0.187473    -0.189058     0.135709     0.931483
  1     258      -0.075181    -1.388391    -0.031413     0.751720     0.664958     1.066615     0.565083    -0.117084     0.442169    -0.136466     0.187340     1.137668
  1     259      -0.075181    -1.388391    -0.031413     0.751720     0.664958     1.066615     0.565083    -0.117084     0.442169    -0.136466     0.187340     1.137668
  1     260      -0.015141     1.585959     0.067881     1.342525     0.456738     0.932449     1.802373    -0.163327     0.208610    -0.231430     0.112831     0.869460
  1     261       0.018027     1.221550     0.046891     1.235270     0.439655     0.945550     1.525892    -0.176343     0.193296    -0.209862     0.122512     0.894065
  1     262       0.038403     0.643457     0.017177     1.093198     0.433750     0.968339     1.195082    -0.184936     0.188139    -0.186298     0.137772     0.937680
  1     263      -0.040768    -0.987935    -0.028457     0.802614     0.595331     1.044684     0.644190    -0.137194     0.354419    -0.143147     0.178585     1.091364
  1     264       0.000095    -0.446193    -0.019801     0.882876     0.510472     1.017080     0.779470    -0.161639     0.260581    -0.154697     0.165696     1.034451
  1     265      -0.016776    -0.683944    -0.024282     0.845853     0.545016     1.028918     0.715468    -0.151540     0.297042    -0.149270     0.171481     1.058672
  1     266      -0.040768    -0.987935    -0.028457     0.802614     0.595331     1.044684     0.644190    -0.137194     0.354419    -0.143147     0.178585     1.091364
  1     267       0.000938     1.434690     0.058931     1.295860     0.448383     0.937723     1.679254    -0.169422     0.201048    -0.221584     0.116847     0.879325
  1     268       0.020849    -0.091900    -0.010915     0.943793     0.470458     1.000244     0.890745    -0.173997     0.221331    -0.163785     0.156805     1.000487
  1     269       0.036962     0.380788     0.005633     1.036255     0.440337     0.979301     1.073825    -0.183693     0.193896    -0.177657     0.144630     0.959030
  1     270       0.012143    -0.253428    -0.015315     0.915140     0.486844     1.007798     0.837482    -0.168822     0.237017    -0.159497     0.160892     1.015657
  1     271       0.032187     0.942814     0.031978     1.163409     0.433530     0.956308     1.353521    -0.182399     0.187948    -0.197405     0.129895     0.914525
  1     272      -0.016776    -0.683944    -0.024282     0.845853     0.545016     1.028918     0.715468    -0.151540     0.297042    -0.149270     0.171481     1.058672
  1     273       0.020849    -0.091900    -0.010915     0.943793     0.470458     1.000244     0.890745    -0.173997     0.221331    -0.163785     0.156805     1.000487
  1     274       0.034874     0.280169     0.001641     1.015500     0.444649     0.983619     1.031241    -0.182389     0.197713    -0.174538     0.147242     0.967505
  1     275      -0.016776    -0.683944    -0.024282     0.845853     0.545016     1.028918     0.715468    -0.151540     0.297042    -0.149270     0.171481     1.058672
  1     276      -0.016776    -0.683944    -0.024282     0.845853     0.545016     1.028918     0.715468    -0.151540     0.297042    -0.149270     0.171481     1.058672
  1     277      -0.040768    -0.987935    -0.028457     0.802614     0.595331     1.044684     0.644190    -0.137194     0.354419    -0.143147     0.178585     1.091364
  1     278      -0.016776    -0.683944    -0.024282     0.845853     0.545016     1.028918     0.715468    -0.151540     0.297042    -0.149270     0.171481     1.058672
  1     279       0.038403     0.643457     0.017177     1.093198     0.433750     0.968339     1.195082    -0.184936     0.188139    -0.186298     0.137772     0.937680
  1     280       0.034485     0.871176     0.028305     1.146030     0.432926     0.959146     1.313385    -0.183389     0.187425    -0.194582     0.131786     0.919960
  1     281       0.020849    -0.091900    -0.010915     0.943793     0.470458     1.000244     0.890745    -0.173997     0.221331    -0.163785     0.156805     1.000487
  1     282       0.027163     0.047265    -0.006624     0.969681     0.458897     0.993900     0.940282    -0.177752     0.210587    -0.167665     0.153249     0.987837
  1     283       0.032187     0.942814     0.031978     1.163409     0.433530     0.956308     1.353521    -0.182399     0.187948    -0.197405     0.129895     0.914525
  1     284       0.034874     0.280169     0.001641     1.015500     0.444649     0.983619     1.031241    -0.182389     0.197713    -0.174538     0.147242     0.967505
  1     285       0.031701     0.169946    -0.002441     0.993428     0.450622     0.988433     0.986900    -0.180465     0.203061    -0.171226     0.150092     0.976999
  1     286       0.038160     0.473886     0.009546     1.055976     0.437260     0.975367     1.115086    -0.184499     0.191196    -0.180631     0.142205     0.951340
  1     287      -0.040768    -0.987935    -0.028457     0.802614     0.595331     1.044684     0.644190    -0.137194     0.354419    -0.143147     0.178585     1.091364
  1     288       0.036301     0.797800     0.024623     1.128623     0.432729     0.962079     1.273791    -0.184155     0.187255    -0.191810     0.133719     0.925596
  1     289       0.012143    -0.253428    -0.015315     0.915140     0.486844     1.007798     0.837482    -0.168822     0.237017    -0.159497     0.160892     1.015657
  1     290       0.038160     0.473886     0.009546     1.055976     0.437260     0.975367     1.115086    -0.184499     0.191196    -0.180631     0.142205     0.951340
  1     291       0.034874     0.280169     0.001641     1.015500     0.444649     0.983619     1.031241    -0.182389     0.197713    -0.174538     0.147242     0.967505
  1     292       0.012143    -0.253428    -0.015315     0.915140     0.486844     1.007798     0.837482    -0.168822     0.237017    -0.159497     0.160892     1.015657
  1     293       0.000095    -0.446193    -0.019801     0.882876     0.510472     1.017080     0.779470    -0.161639     0.260581    -0.154697     0.165696     1.034451
  1     294       0.012143    -0.253428    -0.015315     0.915140     0.486844     1.007798     0.837482    -0.168822     0.237017    -0.159497     0.160892     1.015657
  1     295       0.038160     0.473886     0.009546     1.055976     0.437260     0.975367     1.115086    -0.184499     0.191196    -0.180631     0.142205     0.951340
  1     296      -0.392914     2.857203     0.169943     1.874941     0.598083     0.896777     3.515403    -0.097194     0.357703    -0.375669     0.084702     0.804209
  1     297       0.026145     1.082854     0.039353     1.198600     0.435860     0.950842     1.436642    -0.179788     0.189974    -0.203330     0.126191     0.904100
  1     298       0.027163     0.047265    -0.006624     0.969681     0.458897     0.993900     0.940282    -0.177752     0.210587    -0.167665     0.153249     0.987837
  1     299      -0.025231     1.666238     0.072801     1.368672     0.461911     0.929758     1.873264    -0.159697     0.213362    -0.237243     0.110706     0.864449
  1     300      -0.040768    -0.987935    -0.028457     0.802614     0.595331     1.044684     0.644190    -0.137194     0.354419    -0.143147     0.178585     1.091364
  1     301       0.027163     0.047265    -0.006624     0.969681     0.458897     0.993900     0.940282    -0.177752     0.210587    -0.167665     0.153249     0.987837
  1     302      -0.075181    -1.388391    -0.031413     0.751720     0.664958     1.066615     0.565083    -0.117084     0.442169    -0.136466     0.187340     1.137668
  1     303      -0.075181    -1.388391    -0.031413     0.751720     0.664958     1.066615     0.565083    -0.117084     0.442169    -0.136466     0.187340     1.137668
  1     304       0.022364     1.152156     0.043091     1.216678     0.437572     0.948181     1.480305    -0.178172     0.191469    -0.206500     0.124353     0.899047
  1     305      -0.068935     1.937274     0.090505     1.464628     0.483202     0.921251     2.145136    -0.145527     0.233484    -0.260138     0.103623     0.848704
  1     306       0.027163     0.047265    -0.006624     0.969681     0.458897     0.993900     0.940282    -0.177752     0.210587    -0.167665     0.153249     0.987837
  1     307      -0.118409     2.159458     0.106574     1.552457     0.505089     0.914888     2.410122    -0.132150     0.255115    -0.282782     0.098047     0.837019
  1     308       0.034485     0.871176     0.028305     1.146030     0.432926     0.959146     1.313385    -0.183389     0.187425    -0.194582     0.131786     0.919960
  1     309       0.038607     0.561037     0.013390     1.074893     0.435130     0.971734     1.155394    -0.184892     0.189339    -0.183500     0.139930     0.944267
  1     310      -0.075181    -1.388391    -0.031413     0.751720     0.664958     1.066615     0.565083    -0.117084     0.442169    -0.136466     0.187340     1.137668
  1     311      -0.051479     1.840614     0.083976     1.429011     0.474928     0.924184     2.042072    -0.150900     0.225557    -0.251380     0.106126     0.854116
  1     312      -0.090666     2.042664     0.097932     1.505257     0.493086     0.918173     2.265798    -0.139328     0.243134    -0.270445     0.100941     0.843041
  1     313       0.031701     0.169946    -0.002441     0.993428     0.450622     0.988433     0.986900    -0.180465     0.203061    -0.171226     0.150092     0.976999
  1     314       0.031701     0.169946    -0.002441     0.993428     0.450622     0.988433     0.986900    -0.180465     0.203061    -0.171226     0.150092     0.976999
  1     315      -0.040768    -0.987935    -0.028457     0.802614     0.595331     1.044684     0.644190    -0.137194     0.354419    -0.143147     0.178585     1.091364
  1     316      -0.040768    -0.987935    -0.028457     0.802614     0.595331     1.044684     0.644190    -0.137194     0.354419    -0.143147     0.178585     1.091364
  1     317       0.000095    -0.446193    -0.019801     0.882876     0.510472     1.017080     0.779470    -0.161639     0.260581    -0.154697     0.165696     1.034451
  1     318      -0.025231     1.666238     0.072801     1.368672     0.461911     0.929758     1.873264    -0.159697     0.213362    -0.237243     0.110706     0.864449
  1     319       0.020849    -0.091900    -0.010915     0.943793     0.470458     1.000244     0.890745    -0.173997     0.221331    -0.163785     0.156805     1.000487
  1     320      -0.040768    -0.987935    -0.028457     0.802614     0.595331     1.044684     0.644190    -0.137194     0.354419    -0.143147     0.178585     1.091364
  1     321       0.034874     0.280169     0.001641     1.015500     0.444649     0.983619     1.031241    -0.182389     0.197713    -0.174538     0.147242     0.967505
  1     322      -0.040768    -0.987935    -0.028457     0.802614     0.595331     1.044684     0.644190    -0.137194     0.354419    -0.143147     0.178585     1.091364
  1     323      -0.025231     1.666238     0.072801     1.368672     0.461911     0.929758     1.873264    -0.159697     0.213362    -0.237243     0.110706     0.864449
  1     324       0.038607     0.561037     0.013390     1.074893     0.435130     0.971734     1.155394    -0.184892     0.189339    -0.183500     0.139930     0.944267
  1     325       0.034874     0.280169     0.001641     1.015500     0.444649     0.983619     1.031241    -0.182389     0.197713    -0.174538     0.147242     0.967505
  1     326       0.038607     0.561037     0.013390     1.074893     0.435130     0.971734     1.155394    -0.184892     0.189339    -0.183500     0.139930     0.944267
  1     327       0.000095    -0.446193    -0.019801     0.882876     0.510472     1.017080     0.779470    -0.161639     0.260581    -0.154697     0.165696     1.034451
  1     328      -0.016776    -0.683944    -0.024282     0.845853     0.545016     1.028918     0.715468    -0.151540     0.297042    -0.149270     0.171481     1.058672
  1     329      -0.016776    -0.683944    -0.024282     0.845853     0.545016     1.028918     0.715468    -0.151540     0.297042    -0.149270     0.171481     1.058672
  1     330       0.029411     1.013219     0.035655     1.180889     0.434512     0.953546     1.394499    -0.181197     0.188801    -0.200310     0.128034     0.909250
  1     331       0.036962     0.380788     0.005633     1.036255     0.440337     0.979301     1.073825    -0.183693     0.193896    -0.177657     0.144630     0.959030
  1     332       0.032187     0.942814     0.031978     1.163409     0.433530     0.956308     1.353521    -0.182399     0.187948    -0.197405     0.129895     0.914525
  1     333      -0.040768    -0.987935    -0.028457     0.802614     0.595331     1.044684     0.644190    -0.137194     0.354419    -0.143147     0.178585     1.091364
  1     334       0.027163     0.047265    -0.006624     0.969681     0.458897     0.993900     0.940282    -0.177752     0.210587    -0.167665     0.153249     0.987837
  1     335       0.022364     1.152156     0.043091     1.216678     0.437572     0.948181     1.480305    -0.178172     0.191469    -0.206500     0.124353     0.899047
  1     336       0.034874     0.280169     0.001641     1.015500     0.444649     0.983619     1.031241    -0.182389     0.197713    -0.174538     0.147242     0.967505
  1     337       0.000095    -0.446193    -0.019801     0.882876     0.510472     1.017080     0.779470    -0.161639     0.260581    -0.154697     0.165696     1.034451
  1     338       0.036962     0.380788     0.005633     1.036255     0.440337     0.979301     1.073825    -0.183693     0.193896    -0.177657     0.144630     0.959030
  1     339      -0.016776    -0.683944    -0.024282     0.845853     0.545016     1.028918     0.715468    -0.151540     0.297042    -0.149270     0.171481     1.058672
  1     340       0.027163     0.047265    -0.006624     0.969681     0.458897     0.993900     0.940282    -0.177752     0.210587    -0.167665     0.153249     0.987837
  1     341       0.020849    -0.091900    -0.010915     0.943793     0.470458     1.000244     0.890745    -0.173997     0.221331    -0.163785     0.156805     1.000487
  1     342       0.027163     0.047265    -0.006624     0.969681     0.458897     0.993900     0.940282    -0.177752     0.210587    -0.167665     0.153249     0.987837
  1     343       0.038607     0.561037     0.013390     1.074893     0.435130     0.971734     1.155394    -0.184892     0.189339    -0.183500     0.139930     0.944267
  1     344      -0.040768    -0.987935    -0.028457     0.802614     0.595331     1.044684     0.644190    -0.137194     0.354419    -0.143147     0.178585     1.091364
  1     345       0.007414     1.362351     0.054778     1.274664     0.445025     0.940332     1.624767    -0.171990     0.198047    -0.217346     0.118770     0.884225
  1     346       0.037617     0.722115     0.020918     1.111058     0.432982     0.965133     1.234451    -0.184679     0.187473    -0.189058     0.135709     0.931483
  1     347       0.038403     0.643457     0.017177     1.093198     0.433750     0.968339     1.195082    -0.184936     0.188139    -0.186298     0.137772     0.937680
  1     348       0.034485     0.871176     0.028305     1.146030     0.432926     0.959146     1.313385    -0.183389     0.187425    -0.194582     0.131786     0.919960
  1     349      -0.075181    -1.388391    -0.031413     0.751720     0.664958     1.066615     0.565083    -0.117084     0.442169    -0.136466     0.187340     1.137668
  1     350       0.036962     0.380788     0.005633     1.036255     0.440337     0.979301     1.073825    -0.183693     0.193896    -0.177657     0.144630     0.959030
  1     351      -0.016776    -0.683944    -0.024282     0.845853     0.545016     1.028918     0.715468    -0.151540     0.297042    -0.149270     0.171481     1.058672
  1     352       0.000095    -0.446193    -0.019801     0.882876     0.510472     1.017080     0.779470    -0.161639     0.260581    -0.154697     0.165696     1.034451
  1     353       0.022364     1.152156     0.043091     1.216678     0.437572     0.948181     1.480305    -0.178172     0.191469    -0.206500     0.124353     0.899047
  1     354       0.012143    -0.253428    -0.015315     0.915140     0.486844     1.007798     0.837482    -0.168822     0.237017    -0.159497     0.160892     1.015657
  1     355       0.020849    -0.091900    -0.010915     0.943793     0.470458     1.000244     0.890745    -0.173997     0.221331    -0.163785     0.156805     1.000487
  1     356      -0.016776    -0.683944    -0.024282     0.845853     0.545016     1.028918     0.715468    -0.151540     0.297042    -0.149270     0.171481     1.058672
  1     357       0.038160     0.473886     0.009546     1.055976     0.437260     0.975367     1.115086    -0.184499     0.191196    -0.180631     0.142205     0.951340
  1     358      -0.037165     1.750751     0.078127     1.397297     0.467914     0.927010     1.952438    -0.155586     0.218943    -0.243831     0.108479     0.859347
  1     359      -0.006511     1.509020     0.063281     1.318380     0.452263     0.935099     1.738125    -0.166550     0.204541    -0.226248     0.114873     0.874411
  1     360       0.034874     0.280169     0.001641     1.015500     0.444649     0.983619     1.031241    -0.182389     0.197713    -0.174538     0.147242     0.967505
  1     361       0.034485     0.871176     0.028305     1.146030     0.432926     0.959146     1.313385    -0.183389     0.187425    -0.194582     0.131786     0.919960
  1     362       0.036301     0.797800     0.024623     1.128623     0.432729     0.962079     1.273791    -0.184155     0.187255    -0.191810     0.133719     0.925596
  1     363      -0.016776    -0.683944    -0.024282     0.845853     0.545016     1.028918     0.715468    -0.151540     0.297042    -0.149270     0.171481     1.058672
  1     364       0.038607     0.561037     0.013390     1.074893     0.435130     0.971734     1.155394    -0.184892     0.189339    -0.183500     0.139930     0.944267
  1     365       0.020849    -0.091900    -0.010915     0.943793     0.470458     1.000244     0.890745    -0.173997     0.221331    -0.163785     0.156805     1.000487
  1     366       0.038607     0.561037     0.013390     1.074893     0.435130     0.971734     1.155394    -0.184892     0.189339    -0.183500     0.139930     0.944267
  1     367       0.027163     0.047265    -0.006624     0.969681     0.458897     0.993900     0.940282    -0.177752     0.210587    -0.167665     0.153249     0.987837
  1     368       0.031701     0.169946    -0.002441     0.993428     0.450622     0.988433     0.986900    -0.180465     0.203061    -0.171226     0.150092     0.976999
  1     369      -0.075181    -1.388391    -0.031413     0.751720     0.664958     1.066615     0.565083    -0.117084     0.442169    -0.136466     0.187340     1.137668
  1     370       0.000095    -0.446193    -0.019801     0.882876     0.510472     1.017080     0.779470    -0.161639     0.260581    -0.154697     0.165696     1.034451
  1     371       0.020849    -0.091900    -0.010915     0.943793     0.470458     1.000244     0.890745    -0.173997     0.221331    -0.163785     0.156805     1.000487
  1     372      -0.040768    -0.987935    -0.028457     0.802614     0.595331     1.044684     0.644190    -0.137194     0.354419    -0.143147     0.178585     1.091364
  1     373      -0.075181    -1.388391    -0.031413     0.751720     0.664958     1.066615     0.565083    -0.117084     0.442169    -0.136466     0.187340     1.137668
  1     374       0.027163     0.047265    -0.006624     0.969681     0.458897     0.993900     0.940282    -0.177752     0.210587    -0.167665     0.153249     0.987837
  1     375       0.012143    -0.253428    -0.015315     0.915140     0.486844     1.007798     0.837482    -0.168822     0.237017    -0.159497     0.160892     1.015657
  1     376       0.012143    -0.253428    -0.015315     0.915140     0.486844     1.007798     0.837482    -0.168822     0.237017    -0.159497     0.160892     1.015657
  1     377      -0.040768    -0.987935    -0.028457     0.802614     0.595331     1.044684     0.644190    -0.137194     0.354419    -0.143147     0.178585     1.091364
  1     378      -0.040768    -0.987935    -0.028457     0.802614     0.595331     1.044684     0.644190    -0.137194     0.354419    -0.143147     0.178585     1.091364
  1     379      -0.075181    -1.388391    -0.031413     0.751720     0.664958     1.066615     0.565083    -0.117084     0.442169    -0.136466     0.187340     1.137668
  1     380       0.038403     0.643457     0.017177     1.093198     0.433750     0.968339     1.195082    -0.184936     0.188139    -0.186298     0.137772     0.937680
  1     381       0.020849    -0.091900    -0.010915     0.943793     0.470458     1.000244     0.890745    -0.173997     0.221331    -0.163785     0.156805     1.000487
  1     382      -0.075181    -1.388391    -0.031413     0.751720     0.664958     1.066615     0.565083    -0.117084     0.442169    -0.136466     0.187340     1.137668
  1     383       0.000095    -0.446193    -0.019801     0.882876     0.510472     1.017080     0.779470    -0.161639     0.260581    -0.154697     0.165696     1.034451
  1     384       0.031701     0.169946    -0.002441     0.993428     0.450622     0.988433     0.986900    -0.180465     0.203061    -0.171226     0.150092     0.976999
  1     385       0.036962     0.380788     0.005633     1.036255     0.440337     0.979301     1.073825    -0.183693     0.193896    -0.177657     0.144630     0.959030
  1     386       0.000095    -0.446193    -0.019801     0.882876     0.510472     1.017080     0.779470    -0.161639     0.260581    -0.154697     0.165696     1.034451
  1     387       0.036962     0.380788     0.005633     1.036255     0.440337     0.979301     1.073825    -0.183693     0.193896    -0.177657     0.144630     0.959030
  1     388       0.000095    -0.446193    -0.019801     0.882876     0.510472     1.017080     0.779470    -0.161639     0.260581    -0.154697     0.165696     1.034451
  1     389       0.038607     0.561037     0.013390     1.074893     0.435130     0.971734     1.155394    -0.184892     0.189339    -0.183500     0.139930     0.944267
  1     390      -0.075181    -1.388391    -0.031413     0.751720     0.664958     1.066615     0.565083    -0.117084     0.442169    -0.136466     0.187340     1.137668
  1     391       0.020849    -0.091900    -0.010915     0.943793     0.470458     1.000244     0.890745    -0.173997     0.221331    -0.163785     0.156805     1.000487
  1     392       0.027163     0.047265    -0.006624     0.969681     0.458897     0.993900     0.940282    -0.177752     0.210587    -0.167665     0.153249     0.987837
  1     393       0.038160     0.473886     0.009546     1.055976     0.437260     0.975367     1.115086    -0.184499     0.191196    -0.180631     0.142205     0.951340
  1     394      -0.025231     1.666238     0.072801     1.368672     0.461911     0.929758     1.873264    -0.159697     0.213362    -0.237243     0.110706     0.864449
  1     395      -0.075181    -1.388391    -0.031413     0.751720     0.664958     1.066615     0.565083    -0.117084     0.442169    -0.136466     0.187340     1.137668
  1     396      -0.075181    -1.388391    -0.031413     0.751720     0.664958     1.066615     0.565083    -0.117084     0.442169    -0.136466     0.187340     1.137668
  1     397       0.036962     0.380788     0.005633     1.036255     0.440337     0.979301     1.073825    -0.183693     0.193896    -0.177657     0.144630     0.959030
  1     398       0.000095    -0.446193    -0.019801     0.882876     0.510472     1.017080     0.779470    -0.161639     0.260581    -0.154697     0.165696     1.034451
  1     399       0.000095    -0.446193    -0.019801     0.882876     0.510472     1.017080     0.779470    -0.161639     0.260581    -0.154697     0.165696     1.034451
  1     400      -0.075181    -1.388391    -0.031413     0.751720     0.664958     1.066615     0.565083    -0.117084     0.442169    -0.136466     0.187340     1.137668
  1     401       0.000095    -0.446193    -0.019801     0.882876     0.510472     1.017080     0.779470    -0.161639     0.260581    -0.154697     0.165696     1.034451
  1     402      -0.016776    -0.683944    -0.024282     0.845853     0.545016     1.028918     0.715468    -0.151540     0.297042    -0.149270     0.171481     1.058672
  1     403       0.026145     1.082854     0.039353     1.198600     0.435860     0.950842     1.436642    -0.179788     0.189974    -0.203330     0.126191     0.904100
  1     404       0.000095    -0.446193    -0.019801     0.882876     0.510472     1.017080     0.779470    -0.161639     0.260581    -0.154697     0.165696     1.034451
  1     405      -0.040768    -0.987935    -0.028457     0.802614     0.595331     1.044684     0.644190    -0.137194     0.354419    -0.143147     0.178585     1.091364
  1     406       0.012143    -0.253428    -0.015315     0.915140     0.486844     1.007798     0.837482    -0.168822     0.237017    -0.159497     0.160892     1.015657
  1     407      -0.016776    -0.683944    -0.024282     0.845853     0.545016     1.028918     0.715468    -0.151540     0.297042    -0.149270     0.171481     1.058672
  1     408       0.036962     0.380788     0.005633     1.036255     0.440337     0.979301     1.073825    -0.183693     0.193896    -0.177657     0.144630     0.959030
  1     409       0.038607     0.561037     0.013390     1.074893     0.435130     0.971734     1.155394    -0.184892     0.189339    -0.183500     0.139930     0.944267
  1     410      -0.075181    -1.388391    -0.031413     0.751720     0.664958     1.066615     0.565083    -0.117084     0.442169    -0.136466     0.187340     1.137668
  1     411       0.031701     0.169946    -0.002441     0.993428     0.450622     0.988433     0.986900    -0.180465     0.203061    -0.171226     0.150092     0.976999
  1     412      -0.016776    -0.683944    -0.024282     0.845853     0.545016     1.028918     0.715468    -0.151540     0.297042    -0.149270     0.171481     1.058672
  1     413      -0.016776    -0.683944    -0.024282     0.845853     0.545016     1.028918     0.715468    -0.151540     0.297042    -0.149270     0.171481     1.058672
  1     414       0.029411     1.013219     0.035655     1.180889     0.434512     0.953546     1.394499    -0.181197     0.188801    -0.200310     0.128034     0.909250
  1     415       0.027163     0.047265    -0.006624     0.969681     0.458897     0.993900     0.940282    -0.177752     0.210587    -0.167665     0.153249     0.987837
  1     416       0.027163     0.047265    -0.006624     0.969681     0.458897     0.993900     0.940282    -0.177752     0.210587    -0.167665     0.153249     0.987837
  1     417       0.012143    -0.253428    -0.015315     0.915140     0.486844     1.007798     0.837482    -0.168822     0.237017    -0.159497     0.160892     1.015657
  1     418       0.034485     0.871176     0.028305     1.146030     0.432926     0.959146     1.313385    -0.183389     0.187425    -0.194582     0.131786     0.919960
  1     419       0.031701     0.169946    -0.002441     0.993428     0.450622     0.988433     0.986900    -0.180465     0.203061    -0.171226     0.150092     0.976999
  1     420      -0.075181    -1.388391    -0.031413     0.751720     0.664958     1.066615     0.565083    -0.117084     0.442169    -0.136466     0.187340     1.137668
  1     421       0.038607     0.561037     0.013390     1.074893     0.435130     0.971734     1.155394    -0.184892     0.189339    -0.183500     0.139930     0.944267
  1     422       0.038160     0.473886     0.009546     1.055976     0.437260     0.975367     1.115086    -0.184499     0.191196    -0.180631     0.142205     0.951340
  1     423      -0.016776    -0.683944    -0.024282     0.845853     0.545016     1.028918     0.715468    -0.151540     0.297042    -0.149270     0.171481     1.058672
  1     424      -0.040768    -0.987935    -0.028457     0.802614     0.595331     1.044684     0.644190    -0.137194     0.354419    -0.143147     0.178585     1.091364
  1     425       0.027163     0.047265    -0.006624     0.969681     0.458897     0.993900     0.940282    -0.177752     0.210587    -0.167665     0.153249     0.987837
  1     426       0.000095    -0.446193    -0.019801     0.882876     0.510472     1.017080     0.779470    -0.161639     0.260581    -0.154697     0.165696     1.034451
  1     427       0.027163     0.047265    -0.006624     0.969681     0.458897     0.993900     0.940282    -0.177752     0.210587    -0.167665     0.153249     0.987837
  1     428      -0.075181    -1.388391    -0.031413     0.751720     0.664958     1.066615     0.565083    -0.117084     0.442169    -0.136466     0.187340     1.137668
  1     429       0.012143    -0.253428    -0.015315     0.915140     0.486844     1.007798     0.837482    -0.168822     0.237017    -0.159497     0.160892     1.015657
  1     430       0.000095    -0.446193    -0.019801     0.882876     0.510472     1.017080     0.779470    -0.161639     0.260581    -0.154697     0.165696     1.034451
  1     431       0.000095    -0.446193    -0.019801     0.882876     0.510472     1.017080     0.779470    -0.161639     0.260581    -0.154697     0.165696     1.034451
  1     432       0.038160     0.473886     0.009546     1.055976     0.437260     0.975367     1.115086    -0.184499     0.191196    -0.180631     0.142205     0.951340
  1     433      -0.040768    -0.987935    -0.028457     0.802614     0.595331     1.044684     0.644190    -0.137194     0.354419    -0.143147     0.178585     1.091364
  1     434       0.012143    -0.253428    -0.015315     0.915140     0.486844     1.007798     0.837482    -0.168822     0.237017    -0.159497     0.160892     1.015657
  1     435       0.027163     0.047265    -0.006624     0.969681     0.458897     0.993900     0.940282    -0.177752     0.210587    -0.167665     0.153249     0.987837
  1     436       0.036962     0.380788     0.005633     1.036255     0.440337     0.979301     1.073825    -0.183693     0.193896    -0.177657     0.144630     0.959030
  1     437      -0.016776    -0.683944    -0.024282     0.845853     0.545016     1.028918     0.715468    -0.151540     0.297042    -0.149270     0.171481     1.058672
  1     438       0.027163     0.047265    -0.006624     0.969681     0.458897     0.993900     0.940282    -0.177752     0.210587    -0.167665     0.153249     0.987837
  1     439       0.027163     0.047265    -0.006624     0.969681     0.458897     0.993900     0.940282    -0.177752     0.210587    -0.167665     0.153249     0.987837
  1     440       0.034485     0.871176     0.028305     1.146030     0.432926     0.959146     1.313385    -0.183389     0.187425    -0.194582     0.131786     0.919960
  1     441      -0.016776    -0.683944    -0.024282     0.845853     0.545016     1.028918     0.715468    -0.151540     0.297042    -0.149270     0.171481     1.058672
  1     442      -0.040768    -0.987935    -0.028457     0.802614     0.595331     1.044684     0.644190    -0.137194     0.354419    -0.143147     0.178585     1.091364
  1     443       0.022364     1.152156     0.043091     1.216678     0.437572     0.948181     1.480305    -0.178172     0.191469    -0.206500     0.124353     0.899047
  1     444       0.037617     0.722115     0.020918     1.111058     0.432982     0.965133     1.234451    -0.184679     0.187473    -0.189058     0.135709     0.931483
  1     445       0.026145     1.082854     0.039353     1.198600     0.435860     0.950842     1.436642    -0.179788     0.189974    -0.203330     0.126191     0.904100
  1     446      -0.016776    -0.683944    -0.024282     0.845853     0.545016     1.028918     0.715468    -0.151540     0.297042    -0.149270     0.171481     1.058672
  1     447       0.038607     0.561037     0.013390     1.074893     0.435130     0.971734     1.155394    -0.184892     0.189339    -0.183500     0.139930     0.944267
  1     448       0.034874     0.280169     0.001641     1.015500     0.444649     0.983619     1.031241    -0.182389     0.197713    -0.174538     0.147242     0.967505
  1     449       0.012143    -0.253428    -0.015315     0.915140     0.486844     1.007798     0.837482    -0.168822     0.237017    -0.159497     0.160892     1.015657
  1     450      -0.040768    -0.987935    -0.028457     0.802614     0.595331     1.044684     0.644190    -0.137194     0.354419    -0.143147     0.178585     1.091364
  1     451      -0.040768    -0.987935    -0.028457     0.802614     0.595331     1.044684     0.644190    -0.137194     0.354419    -0.143147     0.178585     1.091364
  1     452       0.012143    -0.253428    -0.015315     0.915140     0.486844     1.007798     0.837482    -0.168822     0.237017    -0.159497     0.160892     1.015657
  1     453      -0.075181    -1.388391    -0.031413     0.751720     0.664958     1.066615     0.565083    -0.117084     0.442169    -0.136466     0.187340     1.137668
  1     454       0.032187     0.942814     0.031978     1.163409     0.433530     0.956308     1.353521    -0.182399     0.187948    -0.197405     0.129895     0.914525
  1     455       0.037617     0.722115     0.020918     1.111058     0.432982     0.965133     1.234451    -0.184679     0.187473    -0.189058     0.135709     0.931483
  1     456       0.037617     0.722115     0.020918     1.111058     0.432982     0.965133     1.234451    -0.184679     0.187473    -0.189058     0.135709     0.931483
  1     457       0.038403     0.643457     0.017177     1.093198     0.433750     0.968339     1.195082    -0.184936     0.188139    -0.186298     0.137772     0.937680
  1     458       0.037617     0.722115     0.020918     1.111058     0.432982     0.965133     1.234451    -0.184679     0.187473    -0.189058     0.135709     0.931483
  1     459       0.012143    -0.253428    -0.015315     0.915140     0.486844     1.007798     0.837482    -0.168822     0.237017    -0.159497     0.160892     1.015657
  1     460       0.000095    -0.446193    -0.019801     0.882876     0.510472     1.017080     0.779470    -0.161639     0.260581    -0.154697     0.165696     1.034451
  1     461       0.038607     0.561037     0.013390     1.074893     0.435130     0.971734     1.155394    -0.184892     0.189339    -0.183500     0.139930     0.944267
  1     462      -0.040768    -0.987935    -0.028457     0.802614     0.595331     1.044684     0.644190    -0.137194     0.354419    -0.143147     0.178585     1.091364
  1     463       0.036962     0.380788     0.005633     1.036255     0.440337     0.979301     1.073825    -0.183693     0.193896    -0.177657     0.144630     0.959030
  1     464       0.036962     0.380788     0.005633     1.036255     0.440337     0.979301     1.073825    -0.183693     0.193896    -0.177657     0.144630     0.959030
  1     465       0.029411     1.013219     0.035655     1.180889     0.434512     0.953546     1.394499    -0.181197     0.188801    -0.200310     0.128034     0.909250
  1     466       0.038403     0.643457     0.017177     1.093198     0.433750     0.968339     1.195082    -0.184936     0.188139    -0.186298     0.137772     0.937680
  1     467       0.026145     1.082854     0.039353     1.198600     0.435860     0.950842     1.436642    -0.179788     0.189974    -0.203330     0.126191     0.904100
  1     468       0.020849    -0.091900    -0.010915     0.943793     0.470458     1.000244     0.890745    -0.173997     0.221331    -0.163785     0.156805     1.000487
  1     469      -0.040768    -0.987935    -0.028457     0.802614     0.595331     1.044684     0.644190    -0.137194     0.354419    -0.143147     0.178585     1.091364
  1     470       0.000095    -0.446193    -0.019801     0.882876     0.510472     1.017080     0.779470    -0.161639     0.260581    -0.154697     0.165696     1.034451
  1     471       0.037617     0.722115     0.020918     1.111058     0.432982     0.965133     1.234451    -0.184679     0.187473    -0.189058     0.135709     0.931483
  1     472       0.031701     0.169946    -0.002441     0.993428     0.450622     0.988433     0.986900    -0.180465     0.203061    -0.171226     0.150092     0.976999
  1     473       0.038607     0.561037     0.013390     1.074893     0.435130     0.971734     1.155394    -0.184892     0.189339    -0.183500     0.139930     0.944267
  1     474       0.027163     0.047265    -0.006624     0.969681     0.458897     0.993900     0.940282    -0.177752     0.210587    -0.167665     0.153249     0.987837
  1     475       0.036962     0.380788     0.005633     1.036255     0.440337     0.979301     1.073825    -0.183693     0.193896    -0.177657     0.144630     0.959030
  1     476      -0.016776    -0.683944    -0.024282     0.845853     0.545016     1.028918     0.715468    -0.151540     0.297042    -0.149270     0.171481     1.058672
  1     477       0.037617     0.722115     0.020918     1.111058     0.432982     0.965133     1.234451    -0.184679     0.187473    -0.189058     0.135709     0.931483
  1     478       0.013072     1.291466     0.050776     1.254537     0.442129     0.942938     1.573864    -0.174288     0.195478    -0.213459     0.120654     0.889132
  1     479       0.031701     0.169946    -0.002441     0.993428     0.450622     0.988433     0.986900    -0.180465     0.203061    -0.171226     0.150092     0.976999
  1     480       0.031701     0.169946    -0.002441     0.993428     0.450622     0.988433     0.986900    -0.180465     0.203061    -0.171226     0.150092     0.976999
  1     481      -0.392914     2.857203     0.169943     1.874941     0.598083     0.896777     3.515403    -0.097194     0.357703    -0.375669     0.084702     0.804209
  1     482       0.000095    -0.446193    -0.019801     0.882876     0.510472     1.017080     0.779470    -0.161639     0.260581    -0.154697     0.165696     1.034451
  1     483      -0.040768    -0.987935    -0.028457     0.802614     0.595331     1.044684     0.644190    -0.137194     0.354419    -0.143147     0.178585     1.091364
  1     484      -0.016776    -0.683944    -0.024282     0.845853     0.545016     1.028918     0.715468    -0.151540     0.297042    -0.149270     0.171481     1.058672
  1     485      -0.040768    -0.987935    -0.028457     0.802614     0.595331     1.044684     0.644190    -0.137194     0.354419    -0.143147     0.178585     1.091364
  1     486       0.026145     1.082854     0.039353     1.198600     0.435860     0.950842     1.436642    -0.179788     0.189974    -0.203330     0.126191     0.904100
  1     487       0.038607     0.561037     0.013390     1.074893     0.435130     0.971734     1.155394    -0.184892     0.189339    -0.183500     0.139930     0.944267
  1     488       0.031701     0.169946    -0.002441     0.993428     0.450622     0.988433     0.986900    -0.180465     0.203061    -0.171226     0.150092     0.976999
  1     489       0.000095    -0.446193    -0.019801     0.882876     0.510472     1.017080     0.779470    -0.161639     0.260581    -0.154697     0.165696     1.034451
  1     490       0.012143    -0.253428    -0.015315     0.915140     0.486844     1.007798     0.837482    -0.168822     0.237017    -0.159497     0.160892     1.015657
  1     491       0.038403     0.643457     0.017177     1.093198     0.433750     0.968339     1.195082    -0.184936     0.188139    -0.186298     0.137772     0.937680
  1     492       0.034485     0.871176     0.028305     1.146030     0.432926     0.959146     1.313385    -0.183389     0.187425    -0.194582     0.131786     0.919960
  1     493       0.031701     0.169946    -0.002441     0.993428     0.450622     0.988433     0.986900    -0.180465     0.203061    -0.171226     0.150092     0.976999
  1     494      -0.016776    -0.683944    -0.024282     0.845853     0.545016     1.028918     0.715468    -0.151540     0.297042    -0.149270     0.171481     1.058672
  1     495       0.020849    -0.091900    -0.010915     0.943793     0.470458     1.000244     0.890745    -0.173997     0.221331    -0.163785     0.156805     1.000487
  1     496       0.038160     0.473886     0.009546     1.055976     0.437260     0.975367     1.115086    -0.184499     0.191196    -0.180631     0.142205     0.951340
  1     497       0.026145     1.082854     0.039353     1.198600     0.435860     0.950842     1.436642    -0.179788     0.189974    -0.203330     0.126191     0.904100
  1     498      -0.075181    -1.388391    -0.031413     0.751720     0.664958     1.066615     0.565083    -0.117084     0.442169    -0.136466     0.187340     1.137668
  1     499       0.000095    -0.446193    -0.019801     0.882876     0.510472     1.017080     0.779470    -0.161639     0.260581    -0.154697     0.165696     1.034451
  1     500       0.020849    -0.091900    -0.010915     0.943793     0.470458     1.000244     0.890745    -0.173997     0.221331    -0.163785     0.156805     1.000487
  1     501       0.037617     0.722115     0.020918     1.111058     0.432982     0.965133     1.234451    -0.184679     0.187473    -0.189058     0.135709     0.931483
  1     502       0.036962     0.380788     0.005633     1.036255     0.440337     0.979301     1.073825    -0.183693     0.193896    -0.177657     0.144630     0.959030
  1     503       0.031701     0.169946    -0.002441     0.993428     0.450622     0.988433     0.986900    -0.180465     0.203061    -0.171226     0.150092     0.976999
  1     504       0.034874     0.280169     0.001641     1.015500     0.444649     0.983619     1.031241    -0.182389     0.197713    -0.174538     0.147242     0.967505
  1     505       0.036962     0.380788     0.005633     1.036255     0.440337     0.979301     1.073825    -0.183693     0.193896    -0.177657     0.144630     0.959030
  1     506      -0.016776    -0.683944    -0.024282     0.845853     0.545016     1.028918     0.715468    -0.151540     0.297042    -0.149270     0.171481     1.058672
  1     507       0.027163     0.047265    -0.006624     0.969681     0.458897     0.993900     0.940282    -0.177752     0.210587    -0.167665     0.153249     0.987837
  1     508      -0.040768    -0.987935    -0.028457     0.802614     0.595331     1.044684     0.644190    -0.137194     0.354419    -0.143147     0.178585     1.091364
  1     509       0.031701     0.169946    -0.002441     0.993428     0.450622     0.988433     0.986900    -0.180465     0.203061    -0.171226     0.150092     0.976999
  1     510       0.038160     0.473886     0.009546     1.055976     0.437260     0.975367     1.115086    -0.184499     0.191196    -0.180631     0.142205     0.951340
  1     511       0.034874     0.280169     0.001641     1.015500     0.444649     0.983619     1.031241    -0.182389     0.197713    -0.174538     0.147242     0.967505
  1     512      -0.040768    -0.987935    -0.028457     0.802614     0.595331     1.044684     0.644190    -0.137194     0.354419    -0.143147     0.178585     1.091364
  1     513      -0.016776    -0.683944    -0.024282     0.845853     0.545016     1.028918     0.715468    -0.151540     0.297042    -0.149270     0.171481     1.058672
  1     514       0.034874     0.280169     0.001641     1.015500     0.444649     0.983619     1.031241    -0.182389     0.197713    -0.174538     0.147242     0.967505
  1     515      -0.040768    -0.987935    -0.028457     0.802614     0.595331     1.044684     0.644190    -0.137194     0.354419    -0.143147     0.178585     1.091364
  1     516       0.037617     0.722115     0.020918     1.111058     0.432982     0.965133     1.234451    -0.184679     0.187473    -0.189058     0.135709     0.931483
  1     517       0.038607     0.561037     0.013390     1.074893     0.435130     0.971734     1.155394    -0.184892     0.189339    -0.183500     0.139930     0.944267
  1     518       0.031701     0.169946    -0.002441     0.993428     0.450622     0.988433     0.986900    -0.180465     0.203061    -0.171226     0.150092     0.976999
  1     519      -0.075181    -1.388391    -0.031413     0.751720     0.664958     1.066615     0.565083    -0.117084     0.442169    -0.136466     0.187340     1.137668
  1     520       0.012143    -0.253428    -0.015315     0.915140     0.486844     1.007798     0.837482    -0.168822     0.237017    -0.159497     0.160892     1.015657
  1     521       0.000095    -0.446193    -0.019801     0.882876     0.510472     1.017080     0.779470    -0.161639     0.260581    -0.154697     0.165696     1.034451
  1     522      -0.075181    -1.388391    -0.031413     0.751720     0.664958     1.066615     0.565083    -0.117084     0.442169    -0.136466     0.187340     1.137668
  1     523      -0.075181    -1.388391    -0.031413     0.751720     0.664958     1.066615     0.565083    -0.117084     0.442169    -0.136466     0.187340     1.137668
  1     524       0.027163     0.047265    -0.006624     0.969681     0.458897     0.993900     0.940282    -0.177752     0.210587    -0.167665     0.153249     0.987837
  1     525       0.012143    -0.253428    -0.015315     0.915140     0.486844     1.007798     0.837482    -0.168822     0.237017    -0.159497     0.160892     1.015657
  1     526       0.027163     0.047265    -0.006624     0.969681     0.458897     0.993900     0.940282    -0.177752     0.210587    -0.167665     0.153249     0.987837
  1     527       0.034874     0.280169     0.001641     1.015500     0.444649     0.983619     1.031241    -0.182389     0.197713    -0.174538     0.147242     0.967505
  1     528       0.038607     0.561037     0.013390     1.074893     0.435130     0.971734     1.155394    -0.184892     0.189339    -0.183500     0.139930     0.944267
  1     529       0.020849    -0.091900    -0.010915     0.943793     0.470458     1.000244     0.890745    -0.173997     0.221331    -0.163785     0.156805     1.000487
  1     530       0.012143    -0.253428    -0.015315     0.915140     0.486844     1.007798     0.837482    -0.168822     0.237017    -0.159497     0.160892     1.015657
  1     531       0.036962     0.380788     0.005633     1.036255     0.440337     0.979301     1.073825    -0.183693     0.193896    -0.177657     0.144630     0.959030
  1     532       0.034874     0.280169     0.001641     1.015500     0.444649     0.983619     1.031241    -0.182389     0.197713    -0.174538     0.147242     0.967505
  1     533       0.034485     0.871176     0.028305     1.146030     0.432926     0.959146     1.313385    -0.183389     0.187425    -0.194582     0.131786     0.919960
  1     534      -0.075181    -1.388391    -0.031413     0.751720     0.664958     1.066615     0.565083    -0.117084     0.442169    -0.136466     0.187340     1.137668
  1     535       0.007414     1.362351     0.054778     1.274664     0.445025     0.940332     1.624767    -0.171990     0.198047    -0.217346     0.118770     0.884225
  1     536       0.018027     1.221550     0.046891     1.235270     0.439655     0.945550     1.525892    -0.176343     0.193296    -0.209862     0.122512     0.894065
  1     537       0.038607     0.561037     0.013390     1.074893     0.435130     0.971734     1.155394    -0.184892     0.189339    -0.183500     0.139930     0.944267
  1     538       0.000095    -0.446193    -0.019801     0.882876     0.510472     1.017080     0.779470    -0.161639     0.260581    -0.154697     0.165696     1.034451
  1     539      -0.075181    -1.388391    -0.031413     0.751720     0.664958     1.066615     0.565083    -0.117084     0.442169    -0.136466     0.187340     1.137668
  1     540       0.022364     1.152156     0.043091     1.216678     0.437572     0.948181     1.480305    -0.178172     0.191469    -0.206500     0.124353     0.899047
  1     541       0.038607     0.561037     0.013390     1.074893     0.435130     0.971734     1.155394    -0.184892     0.189339    -0.183500     0.139930     0.944267
  1     542       0.037617     0.722115     0.020918     1.111058     0.432982     0.965133     1.234451    -0.184679     0.187473    -0.189058     0.135709     0.931483
  1     543       0.032187     0.942814     0.031978     1.163409     0.433530     0.956308     1.353521    -0.182399     0.187948    -0.197405     0.129895     0.914525
  1     544       0.037617     0.722115     0.020918     1.111058     0.432982     0.965133     1.234451    -0.184679     0.187473    -0.189058     0.135709     0.931483
  1     545       0.029411     1.013219     0.035655     1.180889     0.434512     0.953546     1.394499    -0.181197     0.188801    -0.200310     0.128034     0.909250
  1     546       0.034874     0.280169     0.001641     1.015500     0.444649     0.983619     1.031241    -0.182389     0.197713    -0.174538     0.147242     0.967505
  1     547       0.038607     0.561037     0.013390     1.074893     0.435130     0.971734     1.155394    -0.184892     0.189339    -0.183500     0.139930     0.944267
  1     548       0.029411     1.013219     0.035655     1.180889     0.434512     0.953546     1.394499    -0.181197     0.188801    -0.200310     0.128034     0.909250
  1     549       0.038403     0.643457     0.017177     1.093198     0.433750     0.968339     1.195082    -0.184936     0.188139    -0.186298     0.137772     0.937680
  1     550       0.036962     0.380788     0.005633     1.036255     0.440337     0.979301     1.073825    -0.183693     0.193896    -0.177657     0.144630     0.959030
  1     551       0.020849    -0.091900    -0.010915     0.943793     0.470458     1.000244     0.890745    -0.173997     0.221331    -0.163785     0.156805     1.000487
  1     552       0.032187     0.942814     0.031978     1.163409     0.433530     0.956308     1.353521    -0.182399     0.187948    -0.197405     0.129895     0.914525
  1     553       0.038607     0.561037     0.013390     1.074893     0.435130     0.971734     1.155394    -0.184892     0.189339    -0.183500     0.139930     0.944267
  1     554       0.027163     0.047265    -0.006624     0.969681     0.458897     0.993900     0.940282    -0.177752     0.210587    -0.167665     0.153249     0.987837
  1     555      -0.075181    -1.388391    -0.031413     0.751720     0.664958     1.066615     0.565083    -0.117084     0.442169    -0.136466     0.187340     1.137668
  1     556      -0.040768    -0.987935    -0.028457     0.802614     0.595331     1.044684     0.644190    -0.137194     0.354419    -0.143147     0.178585     1.091364
  1     557       0.038607     0.561037     0.013390     1.074893     0.435130     0.971734     1.155394    -0.184892     0.189339    -0.183500     0.139930     0.944267
  1     558       0.000095    -0.446193    -0.019801     0.882876     0.510472     1.017080     0.779470    -0.161639     0.260581    -0.154697     0.165696     1.034451
  1     559       0.038160     0.473886     0.009546     1.055976     0.437260     0.975367     1.115086    -0.184499     0.191196    -0.180631     0.142205     0.951340
  1     560       0.036962     0.380788     0.005633     1.036255     0.440337     0.979301     1.073825    -0.183693     0.193896    -0.177657     0.144630     0.959030
  1     561       0.013072     1.291466     0.050776     1.254537     0.442129     0.942938     1.573864    -0.174288     0.195478    -0.213459     0.120654     0.889132
  1     562      -0.016776    -0.683944    -0.024282     0.845853     0.545016     1.028918     0.715468    -0.151540     0.297042    -0.149270     0.171481     1.058672
  1     563       0.012143    -0.253428    -0.015315     0.915140     0.486844     1.007798     0.837482    -0.168822     0.237017    -0.159497     0.160892     1.015657
  1     564       0.036962     0.380788     0.005633     1.036255     0.440337     0.979301     1.073825    -0.183693     0.193896    -0.177657     0.144630     0.959030
  1     565       0.038160     0.473886     0.009546     1.055976     0.437260     0.975367     1.115086    -0.184499     0.191196    -0.180631     0.142205     0.951340
  1     566       0.034874     0.280169     0.001641     1.015500     0.444649     0.983619     1.031241    -0.182389     0.197713    -0.174538     0.147242     0.967505
  1     567       0.000095    -0.446193    -0.019801     0.882876     0.510472     1.017080     0.779470    -0.161639     0.260581    -0.154697     0.165696     1.034451
  1     568       0.037617     0.722115     0.020918     1.111058     0.432982     0.965133     1.234451    -0.184679     0.187473    -0.189058     0.135709     0.931483
  1     569      -0.051479     1.840614     0.083976     1.429011     0.474928     0.924184     2.042072    -0.150900     0.225557    -0.251380     0.106126     0.854116
  1     570       0.027163     0.047265    -0.006624     0.969681     0.458897     0.993900     0.940282    -0.177752     0.210587    -0.167665     0.153249     0.987837
  1     571      -0.075181    -1.388391    -0.031413     0.751720     0.664958     1.066615     0.565083    -0.117084     0.442169    -0.136466     0.187340     1.137668
  1     572       0.000095    -0.446193    -0.019801     0.882876     0.510472     1.017080     0.779470    -0.161639     0.260581    -0.154697     0.165696     1.034451
  1     573       0.038607     0.561037     0.013390     1.074893     0.435130     0.971734     1.155394    -0.184892     0.189339    -0.183500     0.139930     0.944267
  1     574      -0.040768    -0.987935    -0.028457     0.802614     0.595331     1.044684     0.644190    -0.137194     0.354419    -0.143147     0.178585     1.091364
  1     575       0.031701     0.169946    -0.002441     0.993428     0.450622     0.988433     0.986900    -0.180465     0.203061    -0.171226     0.150092     0.976999
  1     576       0.020849    -0.091900    -0.010915     0.943793     0.470458     1.000244     0.890745    -0.173997     0.221331    -0.163785     0.156805     1.000487
  1     577       0.038160     0.473886     0.009546     1.055976     0.437260     0.975367     1.115086    -0.184499     0.191196    -0.180631     0.142205     0.951340
  1     578       0.000095    -0.446193    -0.019801     0.882876     0.510472     1.017080     0.779470    -0.161639     0.260581    -0.154697     0.165696     1.034451
  1     579       0.031701     0.169946    -0.002441     0.993428     0.450622     0.988433     0.986900    -0.180465     0.203061    -0.171226     0.150092     0.976999
  1     580       0.036962     0.380788     0.005633     1.036255     0.440337     0.979301     1.073825    -0.183693     0.193896    -0.177657     0.144630     0.959030
  1     581       0.027163     0.047265    -0.006624     0.969681     0.458897     0.993900     0.940282    -0.177752     0.210587    -0.167665     0.153249     0.987837
  1     582      -0.016776    -0.683944    -0.024282     0.845853     0.545016     1.028918     0.715468    -0.151540     0.297042    -0.149270     0.171481     1.058672
  1     583      -0.075181    -1.388391    -0.031413     0.751720     0.664958     1.066615     0.565083    -0.117084     0.442169    -0.136466     0.187340     1.137668
  1     584      -0.040768    -0.987935    -0.028457     0.802614     0.595331     1.044684     0.644190    -0.137194     0.354419    -0.143147     0.178585     1.091364
  1     585       0.027163     0.047265    -0.006624     0.969681     0.458897     0.993900     0.940282    -0.177752     0.210587    -0.167665     0.153249     0.987837
  1     586      -0.040768    -0.987935    -0.028457     0.802614     0.595331     1.044684     0.644190    -0.137194     0.354419    -0.143147     0.178585     1.091364
