# Supplementary material for: Estimation of Response Styles Using the Multidimensional Nominal Response Model: A Tutorial and Comparison With Sum Scores
Source: Front Psychol. 2020 Feb 6;11:72. doi: 10.3389/fpsyg.2020.00072 (PMC7017717; doi:10.3389/fpsyg.2020.00072)
Supplement: Supplementary file 1 [file Data_Sheet_1.zip › QOL_SSEAP_ERS-ssc.txt]

flexMIRT(R) Engine Version 3.51 (64-bit)
Flexible Multilevel Multidimensional Item Response Modeling and Test Scoring
(C) 2013-2017 Vector Psychometric Group, LLC., Chapel Hill, NC, USA

QOL Data
1D + ERS + MRS with sum-score to EAP translation for ERS

Summary of the Data and Dimensions
   Missing data code        -9
     Number of Items        35
     Number of Cases       586
 # Latent Dimensions         3

Item  Categories       Model          Ta          Tc
   1           7     Nominal     Special       Trend
   2           7     Nominal     Special       Trend
   3           7     Nominal     Special       Trend
   4           7     Nominal     Special       Trend
   5           7     Nominal     Special       Trend
   6           7     Nominal     Special       Trend
   7           7     Nominal     Special       Trend
   8           7     Nominal     Special       Trend
   9           7     Nominal     Special       Trend
  10           7     Nominal     Special       Trend
  11           7     Nominal     Special       Trend
  12           7     Nominal     Special       Trend
  13           7     Nominal     Special       Trend
  14           7     Nominal     Special       Trend
  15           7     Nominal     Special       Trend
  16           7     Nominal     Special       Trend
  17           7     Nominal     Special       Trend
  18           7     Nominal     Special       Trend
  19           7     Nominal     Special       Trend
  20           7     Nominal     Special       Trend
  21           7     Nominal     Special       Trend
  22           7     Nominal     Special       Trend
  23           7     Nominal     Special       Trend
  24           7     Nominal     Special       Trend
  25           7     Nominal     Special       Trend
  26           7     Nominal     Special       Trend
  27           7     Nominal     Special       Trend
  28           7     Nominal     Special       Trend
  29           7     Nominal     Special       Trend
  30           7     Nominal     Special       Trend
  31           7     Nominal     Special       Trend
  32           7     Nominal     Special       Trend
  33           7     Nominal     Special       Trend
  34           7     Nominal     Special       Trend
  35           7     Nominal     Special       Trend

Scoring Control Values
Scale scores for summed scores are tabulated and computed
Summed score equivalence threshold: 0.000010

Miscellaneous Control Values 

Output Files
Text results and control parameters: QOL_SSEAP_ERS-ssc.txt
Text scale score file: QOL_SSEAP_ERS-sco.txt

QOL Data
1D + ERS + MRS with sum-score to EAP translation for ERS

Nominal Model Slopes for Items for Group 1: Group1
    Item    a  1    a  2    a  3
       1    0.76    1.66    1.15
       2    0.44    1.04    1.46
       3    0.47    1.47    1.47
       4    0.56    1.61    1.41
       5    0.63    1.27    1.45
       6    0.48    1.35    0.96
       7    0.37    1.25    1.11
       8    0.53    1.36    1.11
       9    0.48    1.34    0.95
      10    0.41    1.30    0.60
      11    0.46    1.97    0.97
      12    0.40    1.70    1.11
      13    0.50    1.91    1.01
      14    0.56    1.68    1.25
      15    0.63    1.59    1.36
      16    0.66    1.86    1.05
      17    0.53    1.54    0.72
      18    0.58    1.55    0.88
      19    0.64    1.70    1.21
      20    0.53    1.75    1.19
      21    0.39    1.36    0.89
      22    0.54    1.18    0.86
      23    0.41    0.90    0.84
      24    0.43    1.25    0.96
      25    0.48    1.28    0.73
      26    0.35    1.07    0.76
      27    0.47    1.93    1.87
      28    0.54    1.75    1.38
      29    0.31    1.64    1.13
      30    0.45    1.73    1.16
      31    0.54    1.98    1.38
      32    0.56    1.75    1.11
      33    0.69    1.34    0.94
      34    0.49    1.58    0.93
      35    0.36    1.34    1.03

Nominal Model Scoring Function Contrasts under Dimension 1 for Items for Group 1: Group1
    Item Contrasts alpha  1 alpha  2 alpha  3 alpha  4 alpha  5 alpha  6
       1   Special     1.00     0.00     0.00     0.00     0.00     0.00
       2   Special     1.00     0.00     0.00     0.00     0.00     0.00
       3   Special     1.00     0.00     0.00     0.00     0.00     0.00
       4   Special     1.00     0.00     0.00     0.00     0.00     0.00
       5   Special     1.00     0.00     0.00     0.00     0.00     0.00
       6   Special     1.00     0.00     0.00     0.00     0.00     0.00
       7   Special     1.00     0.00     0.00     0.00     0.00     0.00
       8   Special     1.00     0.00     0.00     0.00     0.00     0.00
       9   Special     1.00     0.00     0.00     0.00     0.00     0.00
      10   Special     1.00     0.00     0.00     0.00     0.00     0.00
      11   Special     1.00     0.00     0.00     0.00     0.00     0.00
      12   Special     1.00     0.00     0.00     0.00     0.00     0.00
      13   Special     1.00     0.00     0.00     0.00     0.00     0.00
      14   Special     1.00     0.00     0.00     0.00     0.00     0.00
      15   Special     1.00     0.00     0.00     0.00     0.00     0.00
      16   Special     1.00     0.00     0.00     0.00     0.00     0.00
      17   Special     1.00     0.00     0.00     0.00     0.00     0.00
      18   Special     1.00     0.00     0.00     0.00     0.00     0.00
      19   Special     1.00     0.00     0.00     0.00     0.00     0.00
      20   Special     1.00     0.00     0.00     0.00     0.00     0.00
      21   Special     1.00     0.00     0.00     0.00     0.00     0.00
      22   Special     1.00     0.00     0.00     0.00     0.00     0.00
      23   Special     1.00     0.00     0.00     0.00     0.00     0.00
      24   Special     1.00     0.00     0.00     0.00     0.00     0.00
      25   Special     1.00     0.00     0.00     0.00     0.00     0.00
      26   Special     1.00     0.00     0.00     0.00     0.00     0.00
      27   Special     1.00     0.00     0.00     0.00     0.00     0.00
      28   Special     1.00     0.00     0.00     0.00     0.00     0.00
      29   Special     1.00     0.00     0.00     0.00     0.00     0.00
      30   Special     1.00     0.00     0.00     0.00     0.00     0.00
      31   Special     1.00     0.00     0.00     0.00     0.00     0.00
      32   Special     1.00     0.00     0.00     0.00     0.00     0.00
      33   Special     1.00     0.00     0.00     0.00     0.00     0.00
      34   Special     1.00     0.00     0.00     0.00     0.00     0.00
      35   Special     1.00     0.00     0.00     0.00     0.00     0.00

Nominal Model Scoring Function Contrasts under Dimension 2 for Items for Group 1: Group1
    Item Contrasts alpha  1 alpha  2 alpha  3 alpha  4 alpha  5 alpha  6
       1   Special     1.00     0.00     0.00     0.00     0.00     0.00
       2   Special     1.00     0.00     0.00     0.00     0.00     0.00
       3   Special     1.00     0.00     0.00     0.00     0.00     0.00
       4   Special     1.00     0.00     0.00     0.00     0.00     0.00
       5   Special     1.00     0.00     0.00     0.00     0.00     0.00
       6   Special     1.00     0.00     0.00     0.00     0.00     0.00
       7   Special     1.00     0.00     0.00     0.00     0.00     0.00
       8   Special     1.00     0.00     0.00     0.00     0.00     0.00
       9   Special     1.00     0.00     0.00     0.00     0.00     0.00
      10   Special     1.00     0.00     0.00     0.00     0.00     0.00
      11   Special     1.00     0.00     0.00     0.00     0.00     0.00
      12   Special     1.00     0.00     0.00     0.00     0.00     0.00
      13   Special     1.00     0.00     0.00     0.00     0.00     0.00
      14   Special     1.00     0.00     0.00     0.00     0.00     0.00
      15   Special     1.00     0.00     0.00     0.00     0.00     0.00
      16   Special     1.00     0.00     0.00     0.00     0.00     0.00
      17   Special     1.00     0.00     0.00     0.00     0.00     0.00
      18   Special     1.00     0.00     0.00     0.00     0.00     0.00
      19   Special     1.00     0.00     0.00     0.00     0.00     0.00
      20   Special     1.00     0.00     0.00     0.00     0.00     0.00
      21   Special     1.00     0.00     0.00     0.00     0.00     0.00
      22   Special     1.00     0.00     0.00     0.00     0.00     0.00
      23   Special     1.00     0.00     0.00     0.00     0.00     0.00
      24   Special     1.00     0.00     0.00     0.00     0.00     0.00
      25   Special     1.00     0.00     0.00     0.00     0.00     0.00
      26   Special     1.00     0.00     0.00     0.00     0.00     0.00
      27   Special     1.00     0.00     0.00     0.00     0.00     0.00
      28   Special     1.00     0.00     0.00     0.00     0.00     0.00
      29   Special     1.00     0.00     0.00     0.00     0.00     0.00
      30   Special     1.00     0.00     0.00     0.00     0.00     0.00
      31   Special     1.00     0.00     0.00     0.00     0.00     0.00
      32   Special     1.00     0.00     0.00     0.00     0.00     0.00
      33   Special     1.00     0.00     0.00     0.00     0.00     0.00
      34   Special     1.00     0.00     0.00     0.00     0.00     0.00
      35   Special     1.00     0.00     0.00     0.00     0.00     0.00

Nominal Model Scoring Function Contrasts under Dimension 3 for Items for Group 1: Group1
    Item Contrasts alpha  1 alpha  2 alpha  3 alpha  4 alpha  5 alpha  6
       1   Special     1.00     0.00     0.00     0.00     0.00     0.00
       2   Special     1.00     0.00     0.00     0.00     0.00     0.00
       3   Special     1.00     0.00     0.00     0.00     0.00     0.00
       4   Special     1.00     0.00     0.00     0.00     0.00     0.00
       5   Special     1.00     0.00     0.00     0.00     0.00     0.00
       6   Special     1.00     0.00     0.00     0.00     0.00     0.00
       7   Special     1.00     0.00     0.00     0.00     0.00     0.00
       8   Special     1.00     0.00     0.00     0.00     0.00     0.00
       9   Special     1.00     0.00     0.00     0.00     0.00     0.00
      10   Special     1.00     0.00     0.00     0.00     0.00     0.00
      11   Special     1.00     0.00     0.00     0.00     0.00     0.00
      12   Special     1.00     0.00     0.00     0.00     0.00     0.00
      13   Special     1.00     0.00     0.00     0.00     0.00     0.00
      14   Special     1.00     0.00     0.00     0.00     0.00     0.00
      15   Special     1.00     0.00     0.00     0.00     0.00     0.00
      16   Special     1.00     0.00     0.00     0.00     0.00     0.00
      17   Special     1.00     0.00     0.00     0.00     0.00     0.00
      18   Special     1.00     0.00     0.00     0.00     0.00     0.00
      19   Special     1.00     0.00     0.00     0.00     0.00     0.00
      20   Special     1.00     0.00     0.00     0.00     0.00     0.00
      21   Special     1.00     0.00     0.00     0.00     0.00     0.00
      22   Special     1.00     0.00     0.00     0.00     0.00     0.00
      23   Special     1.00     0.00     0.00     0.00     0.00     0.00
      24   Special     1.00     0.00     0.00     0.00     0.00     0.00
      25   Special     1.00     0.00     0.00     0.00     0.00     0.00
      26   Special     1.00     0.00     0.00     0.00     0.00     0.00
      27   Special     1.00     0.00     0.00     0.00     0.00     0.00
      28   Special     1.00     0.00     0.00     0.00     0.00     0.00
      29   Special     1.00     0.00     0.00     0.00     0.00     0.00
      30   Special     1.00     0.00     0.00     0.00     0.00     0.00
      31   Special     1.00     0.00     0.00     0.00     0.00     0.00
      32   Special     1.00     0.00     0.00     0.00     0.00     0.00
      33   Special     1.00     0.00     0.00     0.00     0.00     0.00
      34   Special     1.00     0.00     0.00     0.00     0.00     0.00
      35   Special     1.00     0.00     0.00     0.00     0.00     0.00

Nominal Model Intercept Contrasts for Items for Group 1: Group1
    Item Contrasts gamma  1 gamma  2 gamma  3 gamma  4 gamma  5 gamma  6
       1     Trend     0.39     2.17    -0.25     0.31     0.16     0.06
       2     Trend     0.43     0.76    -0.24     0.24     0.24     0.07
       3     Trend     0.25     1.60    -0.15     0.53     0.10    -0.23
       4     Trend     0.24     1.87    -0.13     0.53     0.15     0.05
       5     Trend     0.29     1.51    -0.17     0.35     0.23    -0.08
       6     Trend    -0.14     1.71    -0.36     0.44     0.12    -0.17
       7     Trend     0.05     1.70    -0.38     0.51     0.16    -0.10
       8     Trend    -0.19     1.50    -0.38     0.38     0.06    -0.15
       9     Trend    -0.10     1.38    -0.18     0.43     0.13    -0.22
      10     Trend     0.27     1.69    -0.65     0.36     0.34    -0.09
      11     Trend     0.40     1.92    -0.61     0.39     0.01     0.02
      12     Trend     0.25     2.03    -0.44     0.52     0.03    -0.22
      13     Trend     0.43     2.34    -0.45     0.47    -0.04    -0.18
      14     Trend     0.45     2.26    -0.25     0.68     0.10    -0.12
      15     Trend     0.25     2.15    -0.31     0.42     0.13    -0.16
      16     Trend     0.15     2.57    -0.24     0.52     0.05    -0.03
      17     Trend     0.22     2.23    -0.32     0.34     0.03    -0.10
      18     Trend     0.42     1.68    -0.15     0.39     0.11    -0.02
      19     Trend     0.26     1.85    -0.09     0.50     0.14    -0.14
      20     Trend     0.20     1.92    -0.40     0.48     0.02    -0.18
      21     Trend     0.54     1.78    -0.37     0.27     0.10    -0.01
      22     Trend     0.28     1.35    -0.40     0.20     0.11    -0.14
      23     Trend     0.48     0.53    -0.49     0.26    -0.04    -0.27
      24     Trend     0.31     0.38    -0.37     0.17    -0.10    -0.19
      25     Trend     0.49     0.12    -0.28     0.20     0.15    -0.18
      26     Trend     0.08     0.22    -0.10    -0.03     0.15     0.02
      27     Trend     0.15     1.85    -0.54     0.64     0.13    -0.24
      28     Trend     0.40     1.54    -0.61     0.43     0.03    -0.23
      29     Trend    -0.01     1.06    -0.49     0.04    -0.17    -0.19
      30     Trend     0.11     1.68    -0.44     0.32    -0.04    -0.19
      31     Trend     0.34     2.32    -0.65     0.57     0.03    -0.17
      32     Trend     0.47     2.48    -0.60     0.35     0.05    -0.17
      33     Trend     0.37     2.91    -0.53     0.46     0.11    -0.01
      34     Trend     0.41     2.13    -0.55     0.29     0.01    -0.01
      35     Trend     0.52     1.65    -0.66     0.35     0.17     0.04

Summed Score to Scale Score Conversion Table:
  Summed
   Score  EAP  1  EAP  2  EAP  3   SD  1   SD  2   SD  3         P  Error Covariance Matrix
    0.00  -0.075  -1.388  -0.031   0.752   0.665   1.067 0.0878768     0.565083
                                                                      -0.117084     0.442169
                                                                      -0.136466     0.187340     1.137668
    1.00  -0.041  -0.988  -0.028   0.803   0.595   1.045 0.1050539     0.644190
                                                                      -0.137194     0.354419
                                                                      -0.143147     0.178585     1.091364
    2.00  -0.017  -0.684  -0.024   0.846   0.545   1.029 0.0974756     0.715468
                                                                      -0.151540     0.297042
                                                                      -0.149270     0.171481     1.058672
    3.00   0.000  -0.446  -0.020   0.883   0.510   1.017 0.0849140     0.779470
                                                                      -0.161639     0.260581
                                                                      -0.154697     0.165696     1.034451
    4.00   0.012  -0.253  -0.015   0.915   0.487   1.008 0.0728980     0.837482
                                                                      -0.168822     0.237017
                                                                      -0.159497     0.160892     1.015657
    5.00   0.021  -0.092  -0.011   0.944   0.470   1.000 0.0626285     0.890745
                                                                      -0.173997     0.221331
                                                                      -0.163785     0.156805     1.000487
    6.00   0.027   0.047  -0.007   0.970   0.459   0.994 0.0541209     0.940282
                                                                      -0.177752     0.210587
                                                                      -0.167665     0.153249     0.987837
    7.00   0.032   0.170  -0.002   0.993   0.451   0.988 0.0471124     0.986900
                                                                      -0.180465     0.203061
                                                                      -0.171226     0.150092     0.976999
    8.00   0.035   0.280   0.002   1.016   0.445   0.984 0.0413164     1.031241
                                                                      -0.182389     0.197713
                                                                      -0.174538     0.147242     0.967505
    9.00   0.037   0.381   0.006   1.036   0.440   0.979 0.0364867     1.073825
                                                                      -0.183693     0.193896
                                                                      -0.177657     0.144630     0.959030
   10.00   0.038   0.474   0.010   1.056   0.437   0.975 0.0324265     1.115086
                                                                      -0.184499     0.191196
                                                                      -0.180631     0.142205     0.951340
   11.00   0.039   0.561   0.013   1.075   0.435   0.972 0.0289819     1.155394
                                                                      -0.184892     0.189339
                                                                      -0.183500     0.139930     0.944267
   12.00   0.038   0.643   0.017   1.093   0.434   0.968 0.0260330     1.195082
                                                                      -0.184936     0.188139
                                                                      -0.186298     0.137772     0.937680
   13.00   0.038   0.722   0.021   1.111   0.433   0.965 0.0234866     1.234451
                                                                      -0.184679     0.187473
                                                                      -0.189058     0.135709     0.931483
   14.00   0.036   0.798   0.025   1.129   0.433   0.962 0.0212694     1.273791
                                                                      -0.184155     0.187255
                                                                      -0.191810     0.133719     0.925596
   15.00   0.034   0.871   0.028   1.146   0.433   0.959 0.0193233     1.313385
                                                                      -0.183389     0.187425
                                                                      -0.194582     0.131786     0.919960
   16.00   0.032   0.943   0.032   1.163   0.434   0.956 0.0176019     1.353521
                                                                      -0.182399     0.187948
                                                                      -0.197405     0.129895     0.914525
   17.00   0.029   1.013   0.036   1.181   0.435   0.954 0.0160678     1.394499
                                                                      -0.181197     0.188801
                                                                      -0.200310     0.128034     0.909250
   18.00   0.026   1.083   0.039   1.199   0.436   0.951 0.0146904     1.436642
                                                                      -0.179788     0.189974
                                                                      -0.203330     0.126191     0.904100
   19.00   0.022   1.152   0.043   1.217   0.438   0.948 0.0134447     1.480305
                                                                      -0.178172     0.191469
                                                                      -0.206500     0.124353     0.899047
   20.00   0.018   1.222   0.047   1.235   0.440   0.946 0.0123097     1.525892
                                                                      -0.176343     0.193296
                                                                      -0.209862     0.122512     0.894065
   21.00   0.013   1.291   0.051   1.255   0.442   0.943 0.0112676     1.573864
                                                                      -0.174288     0.195478
                                                                      -0.213459     0.120654     0.889132
   22.00   0.007   1.362   0.055   1.275   0.445   0.940 0.0103035     1.624767
                                                                      -0.171990     0.198047
                                                                      -0.217346     0.118770     0.884225
   23.00   0.001   1.435   0.059   1.296   0.448   0.938 0.0094043     1.679254
                                                                      -0.169422     0.201048
                                                                      -0.221584     0.116847     0.879325
   24.00  -0.007   1.509   0.063   1.318   0.452   0.935 0.0085584     1.738125
                                                                      -0.166550     0.204541
                                                                      -0.226248     0.114873     0.874411
   25.00  -0.015   1.586   0.068   1.343   0.457   0.932 0.0077556     1.802373
                                                                      -0.163327     0.208610
                                                                      -0.231430     0.112831     0.869460
   26.00  -0.025   1.666   0.073   1.369   0.462   0.930 0.0069867     1.873264
                                                                      -0.159697     0.213362
                                                                      -0.237243     0.110706     0.864449
   27.00  -0.037   1.751   0.078   1.397   0.468   0.927 0.0062428     1.952438
                                                                      -0.155586     0.218943
                                                                      -0.243831     0.108479     0.859347
   28.00  -0.051   1.841   0.084   1.429   0.475   0.924 0.0055159     2.042072
                                                                      -0.150900     0.225557
                                                                      -0.251380     0.106126     0.854116
   29.00  -0.069   1.937   0.091   1.465   0.483   0.921 0.0047984     2.145136
                                                                      -0.145527     0.233484
                                                                      -0.260138     0.103623     0.848704
   30.00  -0.091   2.043   0.098   1.505   0.493   0.918 0.0040830     2.265798
                                                                      -0.139328     0.243134
                                                                      -0.270445     0.100941     0.843041
   31.00  -0.118   2.159   0.107   1.552   0.505   0.915 0.0033635     2.410122
                                                                      -0.132150     0.255115
                                                                      -0.282782     0.098047     0.837019
   32.00  -0.155   2.292   0.117   1.609   0.520   0.911 0.0026358     2.587279
                                                                      -0.123864     0.270377
                                                                      -0.297864     0.094915     0.830476
   33.00  -0.205   2.445   0.130   1.677   0.539   0.907 0.0019007     2.811777
                                                                      -0.114501     0.290468
                                                                      -0.316825     0.091540     0.823151
   34.00  -0.278   2.628   0.147   1.763   0.564   0.903 0.0011715     3.107611
                                                                      -0.104706     0.318030
                                                                      -0.341589     0.088009     0.814623
   35.00  -0.393   2.857   0.170   1.875   0.598   0.897 0.0004938     3.515403
                                                                      -0.097194     0.357703
                                                                      -0.375669     0.084702     0.804209

QOL Data
1D + ERS + MRS with sum-score to EAP translation for ERS

Group Latent Variable Means:
   Group               Label   mu  1   mu  2   mu  3
       1              Group1    0.00    0.00    0.00

Latent Variable Variance-Covariance Matrix for Group  1: Group1
 Theta  1 Theta  2 Theta  3
     1.00
    -0.15     1.00
    -0.17     0.18     1.00

QOL Data
1D + ERS + MRS with sum-score to EAP translation for ERS

Tue Oct 23 21:24:17 2018
