# Supplementary material for: Estimation of Response Styles Using the Multidimensional Nominal Response Model: A Tutorial and Comparison With Sum Scores
Source: Front Psychol. 2020 Feb 6;11:72. doi: 10.3389/fpsyg.2020.00072 (PMC7017717; doi:10.3389/fpsyg.2020.00072)
Supplement: Supplementary file 1 [file Data_Sheet_1.zip › QOL_SSEAP_MRS.txt]

<Project>
Title = "QOL Data";
Description = "Quality of life + ERS + MRS with sum-score to EAP translation for MRS";

<Options>
  Mode = Scoring;                                 // Score responses.
  Score = SSC;                                    // Use sum score to scale score conversion.
  SaveSCO = Yes;                                  // Save scores to a file with "-sco.txt" extension.
  ReadPRMFile = "QOL_Calib_1dimERSMRS-prm.txt";   // For scoring, read item parameters from a saved "-prm.txt" file.

<Groups>

%Group1%
  File = "QOL.dat";                          // The name of the data file that contains item responses.
  Varnames = y1-y35;                         // Variable names for the data file. Short-hand is used to define y1 through y35.
  Ncats(y1-y35) = 7;                         // Number of categories for variables y1-y35. Multiple Ncats statements are permitted.
  Model(y1-y35) = Nominal(7);                // Item response model to use for variables y1-y35. Nominal model with 7 categories.
  Dimensions = 3;                            // Number of latent dimensions. Here we have 3: QOL, ERS, MRS.
  ItemWeights(y1-y35) = (0,0,0,1.0,0,0,0); // Item weights for sum score to scale score conversion for MRS.
                                             // Ta statement not necessary as "-prm.txt" file already contains Ta matrices used in estimation.
<Constraints> // No additional constraints necessary as item parameters already estimated.
