# Supplementary material for: Estimation of Response Styles Using the Multidimensional Nominal Response Model: A Tutorial and Comparison With Sum Scores
Source: Front Psychol. 2020 Feb 6;11:72. doi: 10.3389/fpsyg.2020.00072 (PMC7017717; doi:10.3389/fpsyg.2020.00072)
Supplement: Supplementary file 1 [file Data_Sheet_1.zip › QOL_SSEAP_MRS-sco.txt]

  1       1      -0.554612    -0.108144     2.132861     0.644731     0.803815     0.396368     0.415678    -0.023289     0.646118     0.026946     0.126140     0.157108
  1       2       0.084172     0.005901    -0.380495     0.986540     1.024225     0.666363     0.973260    -0.201966     1.049037     0.094046     0.242962     0.444039
  1       3       0.580338     0.129900    -1.025623     1.143595     1.145532     0.801528     1.307808    -0.295281     1.312243     0.042997     0.321917     0.642448
  1       4       0.580338     0.129900    -1.025623     1.143595     1.145532     0.801528     1.307808    -0.295281     1.312243     0.042997     0.321917     0.642448
  1       5       0.580338     0.129900    -1.025623     1.143595     1.145532     0.801528     1.307808    -0.295281     1.312243     0.042997     0.321917     0.642448
  1       6       0.580338     0.129900    -1.025623     1.143595     1.145532     0.801528     1.307808    -0.295281     1.312243     0.042997     0.321917     0.642448
  1       7       0.580338     0.129900    -1.025623     1.143595     1.145532     0.801528     1.307808    -0.295281     1.312243     0.042997     0.321917     0.642448
  1       8       0.272044     0.044826    -0.670920     1.052870     1.071628     0.727083     1.108535    -0.245391     1.148387     0.082138     0.273664     0.528649
  1       9      -0.190735    -0.039460     0.253487     0.869129     0.946818     0.546390     0.755385    -0.126704     0.896464     0.085559     0.195812     0.298542
  1      10       0.580338     0.129900    -1.025623     1.143595     1.145532     0.801528     1.307808    -0.295281     1.312243     0.042997     0.321917     0.642448
  1      11       0.580338     0.129900    -1.025623     1.143595     1.145532     0.801528     1.307808    -0.295281     1.312243     0.042997     0.321917     0.642448
  1      12       0.580338     0.129900    -1.025623     1.143595     1.145532     0.801528     1.307808    -0.295281     1.312243     0.042997     0.321917     0.642448
  1      13      -0.240864    -0.046603     0.415857     0.844211     0.930898     0.520285     0.712693    -0.112107     0.866571     0.080071     0.186702     0.270697
  1      14      -0.517548    -0.094219     1.841770     0.673598     0.822194     0.398092     0.453735    -0.033052     0.676003     0.033506     0.133379     0.158478
  1      15       0.580338     0.129900    -1.025623     1.143595     1.145532     0.801528     1.307808    -0.295281     1.312243     0.042997     0.321917     0.642448
  1      16      -0.429021    -0.073392     1.262124     0.735964     0.861936     0.424257     0.541643    -0.057467     0.742934     0.049963     0.150720     0.179994
  1      17      -0.445959    -0.076468     1.362172     0.724725     0.854769     0.417494     0.525227    -0.052702     0.730630     0.046796     0.147398     0.174301
  1      18      -0.126220    -0.029809     0.071194     0.899367     0.966283     0.578258     0.808862    -0.145226     0.933702     0.090780     0.207248     0.334382
  1      19       0.084172     0.005901    -0.380495     0.986540     1.024225     0.666363     0.973260    -0.201966     1.049037     0.094046     0.242962     0.444039
  1      20      -0.314879    -0.056725     0.697684     0.804754     0.905776     0.480629     0.647629    -0.090424     0.820431     0.069789     0.172851     0.231004
  1      21      -0.590113    -0.125770     2.443713     0.615842     0.785439     0.402376     0.379261    -0.014462     0.616914     0.020980     0.119208     0.161906
  1      22      -0.190735    -0.039460     0.253487     0.869129     0.946818     0.546390     0.755385    -0.126704     0.896464     0.085559     0.195812     0.298542
  1      23      -0.039372    -0.015910    -0.137231     0.937273     0.991057     0.617549     0.878480    -0.169454     0.982193     0.094574     0.222228     0.381367
  1      24      -0.126220    -0.029809     0.071194     0.899367     0.966283     0.578258     0.808862    -0.145226     0.933702     0.090780     0.207248     0.334382
  1      25      -0.314879    -0.056725     0.697684     0.804754     0.905776     0.480629     0.647629    -0.090424     0.820431     0.069789     0.172851     0.231004
  1      26       0.272044     0.044826    -0.670920     1.052870     1.071628     0.727083     1.108535    -0.245391     1.148387     0.082138     0.273664     0.528649
  1      27       0.272044     0.044826    -0.670920     1.052870     1.071628     0.727083     1.108535    -0.245391     1.148387     0.082138     0.273664     0.528649
  1      28       0.580338     0.129900    -1.025623     1.143595     1.145532     0.801528     1.307808    -0.295281     1.312243     0.042997     0.321917     0.642448
  1      29      -0.314879    -0.056725     0.697684     0.804754     0.905776     0.480629     0.647629    -0.090424     0.820431     0.069789     0.172851     0.231004
  1      30      -0.126220    -0.029809     0.071194     0.899367     0.966283     0.578258     0.808862    -0.145226     0.933702     0.090780     0.207248     0.334382
  1      31      -0.390702    -0.067280     1.052332     0.760320     0.877470     0.441577     0.578087    -0.068391     0.769954     0.056998     0.158219     0.194990
  1      32      -0.240864    -0.046603     0.415857     0.844211     0.930898     0.520285     0.712693    -0.112107     0.866571     0.080071     0.186702     0.270697
  1      33      -0.314879    -0.056725     0.697684     0.804754     0.905776     0.480629     0.647629    -0.090424     0.820431     0.069789     0.172851     0.231004
  1      34       0.272044     0.044826    -0.670920     1.052870     1.071628     0.727083     1.108535    -0.245391     1.148387     0.082138     0.273664     0.528649
  1      35      -0.368518    -0.064074     0.940702     0.773801     0.886064     0.452543     0.598768    -0.074792     0.785110     0.060930     0.162536     0.204795
  1      36      -0.281281    -0.052172     0.562810     0.823093     0.917447     0.498680     0.677481    -0.100270     0.841710     0.074762     0.179198     0.248682
  1      37      -0.190735    -0.039460     0.253487     0.869129     0.946818     0.546390     0.755385    -0.126704     0.896464     0.085559     0.195812     0.298542
  1      38      -0.368518    -0.064074     0.940702     0.773801     0.886064     0.452543     0.598768    -0.074792     0.785110     0.060930     0.162536     0.204795
  1      39      -0.240864    -0.046603     0.415857     0.844211     0.930898     0.520285     0.712693    -0.112107     0.866571     0.080071     0.186702     0.270697
  1      40       0.084172     0.005901    -0.380495     0.986540     1.024225     0.666363     0.973260    -0.201966     1.049037     0.094046     0.242962     0.444039
  1      41       0.272044     0.044826    -0.670920     1.052870     1.071628     0.727083     1.108535    -0.245391     1.148387     0.082138     0.273664     0.528649
  1      42      -0.240864    -0.046603     0.415857     0.844211     0.930898     0.520285     0.712693    -0.112107     0.866571     0.080071     0.186702     0.270697
  1      43       0.580338     0.129900    -1.025623     1.143595     1.145532     0.801528     1.307808    -0.295281     1.312243     0.042997     0.321917     0.642448
  1      44       0.580338     0.129900    -1.025623     1.143595     1.145532     0.801528     1.307808    -0.295281     1.312243     0.042997     0.321917     0.642448
  1      45       0.272044     0.044826    -0.670920     1.052870     1.071628     0.727083     1.108535    -0.245391     1.148387     0.082138     0.273664     0.528649
  1      46      -0.240864    -0.046603     0.415857     0.844211     0.930898     0.520285     0.712693    -0.112107     0.866571     0.080071     0.186702     0.270697
  1      47       0.272044     0.044826    -0.670920     1.052870     1.071628     0.727083     1.108535    -0.245391     1.148387     0.082138     0.273664     0.528649
  1      48      -0.429021    -0.073392     1.262124     0.735964     0.861936     0.424257     0.541643    -0.057467     0.742934     0.049963     0.150720     0.179994
  1      49      -0.314879    -0.056725     0.697684     0.804754     0.905776     0.480629     0.647629    -0.090424     0.820431     0.069789     0.172851     0.231004
  1      50      -0.445959    -0.076468     1.362172     0.724725     0.854769     0.417494     0.525227    -0.052702     0.730630     0.046796     0.147398     0.174301
  1      51      -0.039372    -0.015910    -0.137231     0.937273     0.991057     0.617549     0.878480    -0.169454     0.982193     0.094574     0.222228     0.381367
  1      52      -0.126220    -0.029809     0.071194     0.899367     0.966283     0.578258     0.808862    -0.145226     0.933702     0.090780     0.207248     0.334382
  1      53      -0.039372    -0.015910    -0.137231     0.937273     0.991057     0.617549     0.878480    -0.169454     0.982193     0.094574     0.222228     0.381367
  1      54      -0.190735    -0.039460     0.253487     0.869129     0.946818     0.546390     0.755385    -0.126704     0.896464     0.085559     0.195812     0.298542
  1      55      -0.517548    -0.094219     1.841770     0.673598     0.822194     0.398092     0.453735    -0.033052     0.676003     0.033506     0.133379     0.158478
  1      56       0.084172     0.005901    -0.380495     0.986540     1.024225     0.666363     0.973260    -0.201966     1.049037     0.094046     0.242962     0.444039
  1      57      -0.240864    -0.046603     0.415857     0.844211     0.930898     0.520285     0.712693    -0.112107     0.866571     0.080071     0.186702     0.270697
  1      58       0.580338     0.129900    -1.025623     1.143595     1.145532     0.801528     1.307808    -0.295281     1.312243     0.042997     0.321917     0.642448
  1      59       0.272044     0.044826    -0.670920     1.052870     1.071628     0.727083     1.108535    -0.245391     1.148387     0.082138     0.273664     0.528649
  1      60      -0.039372    -0.015910    -0.137231     0.937273     0.991057     0.617549     0.878480    -0.169454     0.982193     0.094574     0.222228     0.381367
  1      61      -0.126220    -0.029809     0.071194     0.899367     0.966283     0.578258     0.808862    -0.145226     0.933702     0.090780     0.207248     0.334382
  1      62       0.580338     0.129900    -1.025623     1.143595     1.145532     0.801528     1.307808    -0.295281     1.312243     0.042997     0.321917     0.642448
  1      63      -0.542534    -0.103147     2.034358     0.654308     0.809911     0.396134     0.428119    -0.026426     0.655956     0.029048     0.128499     0.156922
  1      64      -0.343537    -0.060612     0.822998     0.788490     0.895423     0.465427     0.621717    -0.082051     0.801781     0.065183     0.167365     0.216622
  1      65      -0.039372    -0.015910    -0.137231     0.937273     0.991057     0.617549     0.878480    -0.169454     0.982193     0.094574     0.222228     0.381367
  1      66       0.272044     0.044826    -0.670920     1.052870     1.071628     0.727083     1.108535    -0.245391     1.148387     0.082138     0.273664     0.528649
  1      67       0.084172     0.005901    -0.380495     0.986540     1.024225     0.666363     0.973260    -0.201966     1.049037     0.094046     0.242962     0.444039
  1      68       0.580338     0.129900    -1.025623     1.143595     1.145532     0.801528     1.307808    -0.295281     1.312243     0.042997     0.321917     0.642448
  1      69       0.580338     0.129900    -1.025623     1.143595     1.145532     0.801528     1.307808    -0.295281     1.312243     0.042997     0.321917     0.642448
  1      70       0.272044     0.044826    -0.670920     1.052870     1.071628     0.727083     1.108535    -0.245391     1.148387     0.082138     0.273664     0.528649
  1      71      -0.126220    -0.029809     0.071194     0.899367     0.966283     0.578258     0.808862    -0.145226     0.933702     0.090780     0.207248     0.334382
  1      72       0.580338     0.129900    -1.025623     1.143595     1.145532     0.801528     1.307808    -0.295281     1.312243     0.042997     0.321917     0.642448
  1      73      -0.190735    -0.039460     0.253487     0.869129     0.946818     0.546390     0.755385    -0.126704     0.896464     0.085559     0.195812     0.298542
  1      74      -0.281281    -0.052172     0.562810     0.823093     0.917447     0.498680     0.677481    -0.100270     0.841710     0.074762     0.179198     0.248682
  1      75      -0.368518    -0.064074     0.940702     0.773801     0.886064     0.452543     0.598768    -0.074792     0.785110     0.060930     0.162536     0.204795
  1      76      -0.314879    -0.056725     0.697684     0.804754     0.905776     0.480629     0.647629    -0.090424     0.820431     0.069789     0.172851     0.231004
  1      77      -0.314879    -0.056725     0.697684     0.804754     0.905776     0.480629     0.647629    -0.090424     0.820431     0.069789     0.172851     0.231004
  1      78      -0.390702    -0.067280     1.052332     0.760320     0.877470     0.441577     0.578087    -0.068391     0.769954     0.056998     0.158219     0.194990
  1      79       0.580338     0.129900    -1.025623     1.143595     1.145532     0.801528     1.307808    -0.295281     1.312243     0.042997     0.321917     0.642448
  1      80      -0.240864    -0.046603     0.415857     0.844211     0.930898     0.520285     0.712693    -0.112107     0.866571     0.080071     0.186702     0.270697
  1      81      -0.190735    -0.039460     0.253487     0.869129     0.946818     0.546390     0.755385    -0.126704     0.896464     0.085559     0.195812     0.298542
  1      82      -0.190735    -0.039460     0.253487     0.869129     0.946818     0.546390     0.755385    -0.126704     0.896464     0.085559     0.195812     0.298542
  1      83      -0.281281    -0.052172     0.562810     0.823093     0.917447     0.498680     0.677481    -0.100270     0.841710     0.074762     0.179198     0.248682
  1      84      -0.190735    -0.039460     0.253487     0.869129     0.946818     0.546390     0.755385    -0.126704     0.896464     0.085559     0.195812     0.298542
  1      85      -0.240864    -0.046603     0.415857     0.844211     0.930898     0.520285     0.712693    -0.112107     0.866571     0.080071     0.186702     0.270697
  1      86      -0.126220    -0.029809     0.071194     0.899367     0.966283     0.578258     0.808862    -0.145226     0.933702     0.090780     0.207248     0.334382
  1      87      -0.190735    -0.039460     0.253487     0.869129     0.946818     0.546390     0.755385    -0.126704     0.896464     0.085559     0.195812     0.298542
  1      88      -0.281281    -0.052172     0.562810     0.823093     0.917447     0.498680     0.677481    -0.100270     0.841710     0.074762     0.179198     0.248682
  1      89       0.580338     0.129900    -1.025623     1.143595     1.145532     0.801528     1.307808    -0.295281     1.312243     0.042997     0.321917     0.642448
  1      90      -0.039372    -0.015910    -0.137231     0.937273     0.991057     0.617549     0.878480    -0.169454     0.982193     0.094574     0.222228     0.381367
  1      91       0.084172     0.005901    -0.380495     0.986540     1.024225     0.666363     0.973260    -0.201966     1.049037     0.094046     0.242962     0.444039
  1      92      -0.314879    -0.056725     0.697684     0.804754     0.905776     0.480629     0.647629    -0.090424     0.820431     0.069789     0.172851     0.231004
  1      93      -0.390702    -0.067280     1.052332     0.760320     0.877470     0.441577     0.578087    -0.068391     0.769954     0.056998     0.158219     0.194990
  1      94       0.084172     0.005901    -0.380495     0.986540     1.024225     0.666363     0.973260    -0.201966     1.049037     0.094046     0.242962     0.444039
  1      95      -0.343537    -0.060612     0.822998     0.788490     0.895423     0.465427     0.621717    -0.082051     0.801781     0.065183     0.167365     0.216622
  1      96       0.272044     0.044826    -0.670920     1.052870     1.071628     0.727083     1.108535    -0.245391     1.148387     0.082138     0.273664     0.528649
  1      97      -0.281281    -0.052172     0.562810     0.823093     0.917447     0.498680     0.677481    -0.100270     0.841710     0.074762     0.179198     0.248682
  1      98       0.580338     0.129900    -1.025623     1.143595     1.145532     0.801528     1.307808    -0.295281     1.312243     0.042997     0.321917     0.642448
  1      99       0.084172     0.005901    -0.380495     0.986540     1.024225     0.666363     0.973260    -0.201966     1.049037     0.094046     0.242962     0.444039
  1     100      -0.190735    -0.039460     0.253487     0.869129     0.946818     0.546390     0.755385    -0.126704     0.896464     0.085559     0.195812     0.298542
  1     101      -0.039372    -0.015910    -0.137231     0.937273     0.991057     0.617549     0.878480    -0.169454     0.982193     0.094574     0.222228     0.381367
  1     102       0.580338     0.129900    -1.025623     1.143595     1.145532     0.801528     1.307808    -0.295281     1.312243     0.042997     0.321917     0.642448
  1     103       0.580338     0.129900    -1.025623     1.143595     1.145532     0.801528     1.307808    -0.295281     1.312243     0.042997     0.321917     0.642448
  1     104       0.084172     0.005901    -0.380495     0.986540     1.024225     0.666363     0.973260    -0.201966     1.049037     0.094046     0.242962     0.444039
  1     105      -0.343537    -0.060612     0.822998     0.788490     0.895423     0.465427     0.621717    -0.082051     0.801781     0.065183     0.167365     0.216622
  1     106      -0.240864    -0.046603     0.415857     0.844211     0.930898     0.520285     0.712693    -0.112107     0.866571     0.080071     0.186702     0.270697
  1     107       0.580338     0.129900    -1.025623     1.143595     1.145532     0.801528     1.307808    -0.295281     1.312243     0.042997     0.321917     0.642448
  1     108       0.084172     0.005901    -0.380495     0.986540     1.024225     0.666363     0.973260    -0.201966     1.049037     0.094046     0.242962     0.444039
  1     109      -0.314879    -0.056725     0.697684     0.804754     0.905776     0.480629     0.647629    -0.090424     0.820431     0.069789     0.172851     0.231004
  1     110      -0.410717    -0.070354     1.159132     0.747777     0.869470     0.432226     0.559170    -0.062662     0.755978     0.053354     0.154306     0.186819
  1     111      -0.126220    -0.029809     0.071194     0.899367     0.966283     0.578258     0.808862    -0.145226     0.933702     0.090780     0.207248     0.334382
  1     112      -0.281281    -0.052172     0.562810     0.823093     0.917447     0.498680     0.677481    -0.100270     0.841710     0.074762     0.179198     0.248682
  1     113       0.272044     0.044826    -0.670920     1.052870     1.071628     0.727083     1.108535    -0.245391     1.148387     0.082138     0.273664     0.528649
  1     114      -0.240864    -0.046603     0.415857     0.844211     0.930898     0.520285     0.712693    -0.112107     0.866571     0.080071     0.186702     0.270697
  1     115      -0.314879    -0.056725     0.697684     0.804754     0.905776     0.480629     0.647629    -0.090424     0.820431     0.069789     0.172851     0.231004
  1     116      -0.240864    -0.046603     0.415857     0.844211     0.930898     0.520285     0.712693    -0.112107     0.866571     0.080071     0.186702     0.270697
  1     117       0.580338     0.129900    -1.025623     1.143595     1.145532     0.801528     1.307808    -0.295281     1.312243     0.042997     0.321917     0.642448
  1     118      -0.343537    -0.060612     0.822998     0.788490     0.895423     0.465427     0.621717    -0.082051     0.801781     0.065183     0.167365     0.216622
  1     119      -0.461791    -0.079642     1.460024     0.713936     0.847891     0.411802     0.509705    -0.048286     0.718919     0.043826     0.144293     0.169581
  1     120      -0.410717    -0.070354     1.159132     0.747777     0.869470     0.432226     0.559170    -0.062662     0.755978     0.053354     0.154306     0.186819
  1     121      -0.240864    -0.046603     0.415857     0.844211     0.930898     0.520285     0.712693    -0.112107     0.866571     0.080071     0.186702     0.270697
  1     122      -0.281281    -0.052172     0.562810     0.823093     0.917447     0.498680     0.677481    -0.100270     0.841710     0.074762     0.179198     0.248682
  1     123       0.272044     0.044826    -0.670920     1.052870     1.071628     0.727083     1.108535    -0.245391     1.148387     0.082138     0.273664     0.528649
  1     124      -0.314879    -0.056725     0.697684     0.804754     0.905776     0.480629     0.647629    -0.090424     0.820431     0.069789     0.172851     0.231004
  1     125       0.084172     0.005901    -0.380495     0.986540     1.024225     0.666363     0.973260    -0.201966     1.049037     0.094046     0.242962     0.444039
  1     126      -0.390702    -0.067280     1.052332     0.760320     0.877470     0.441577     0.578087    -0.068391     0.769954     0.056998     0.158219     0.194990
  1     127      -0.314879    -0.056725     0.697684     0.804754     0.905776     0.480629     0.647629    -0.090424     0.820431     0.069789     0.172851     0.231004
  1     128      -0.039372    -0.015910    -0.137231     0.937273     0.991057     0.617549     0.878480    -0.169454     0.982193     0.094574     0.222228     0.381367
  1     129       0.580338     0.129900    -1.025623     1.143595     1.145532     0.801528     1.307808    -0.295281     1.312243     0.042997     0.321917     0.642448
  1     130      -0.126220    -0.029809     0.071194     0.899367     0.966283     0.578258     0.808862    -0.145226     0.933702     0.090780     0.207248     0.334382
  1     131      -0.314879    -0.056725     0.697684     0.804754     0.905776     0.480629     0.647629    -0.090424     0.820431     0.069789     0.172851     0.231004
  1     132      -0.281281    -0.052172     0.562810     0.823093     0.917447     0.498680     0.677481    -0.100270     0.841710     0.074762     0.179198     0.248682
  1     133      -0.126220    -0.029809     0.071194     0.899367     0.966283     0.578258     0.808862    -0.145226     0.933702     0.090780     0.207248     0.334382
  1     134      -0.240864    -0.046603     0.415857     0.844211     0.930898     0.520285     0.712693    -0.112107     0.866571     0.080071     0.186702     0.270697
  1     135      -0.240864    -0.046603     0.415857     0.844211     0.930898     0.520285     0.712693    -0.112107     0.866571     0.080071     0.186702     0.270697
  1     136       0.084172     0.005901    -0.380495     0.986540     1.024225     0.666363     0.973260    -0.201966     1.049037     0.094046     0.242962     0.444039
  1     137      -0.039372    -0.015910    -0.137231     0.937273     0.991057     0.617549     0.878480    -0.169454     0.982193     0.094574     0.222228     0.381367
  1     138      -0.390702    -0.067280     1.052332     0.760320     0.877470     0.441577     0.578087    -0.068391     0.769954     0.056998     0.158219     0.194990
  1     139      -0.429021    -0.073392     1.262124     0.735964     0.861936     0.424257     0.541643    -0.057467     0.742934     0.049963     0.150720     0.179994
  1     140      -0.039372    -0.015910    -0.137231     0.937273     0.991057     0.617549     0.878480    -0.169454     0.982193     0.094574     0.222228     0.381367
  1     141       0.580338     0.129900    -1.025623     1.143595     1.145532     0.801528     1.307808    -0.295281     1.312243     0.042997     0.321917     0.642448
  1     142      -0.039372    -0.015910    -0.137231     0.937273     0.991057     0.617549     0.878480    -0.169454     0.982193     0.094574     0.222228     0.381367
  1     143       0.272044     0.044826    -0.670920     1.052870     1.071628     0.727083     1.108535    -0.245391     1.148387     0.082138     0.273664     0.528649
  1     144      -0.126220    -0.029809     0.071194     0.899367     0.966283     0.578258     0.808862    -0.145226     0.933702     0.090780     0.207248     0.334382
  1     145      -0.240864    -0.046603     0.415857     0.844211     0.930898     0.520285     0.712693    -0.112107     0.866571     0.080071     0.186702     0.270697
  1     146       0.272044     0.044826    -0.670920     1.052870     1.071628     0.727083     1.108535    -0.245391     1.148387     0.082138     0.273664     0.528649
  1     147       0.084172     0.005901    -0.380495     0.986540     1.024225     0.666363     0.973260    -0.201966     1.049037     0.094046     0.242962     0.444039
  1     148       0.580338     0.129900    -1.025623     1.143595     1.145532     0.801528     1.307808    -0.295281     1.312243     0.042997     0.321917     0.642448
  1     149      -0.314879    -0.056725     0.697684     0.804754     0.905776     0.480629     0.647629    -0.090424     0.820431     0.069789     0.172851     0.231004
  1     150       0.084172     0.005901    -0.380495     0.986540     1.024225     0.666363     0.973260    -0.201966     1.049037     0.094046     0.242962     0.444039
  1     151       0.084172     0.005901    -0.380495     0.986540     1.024225     0.666363     0.973260    -0.201966     1.049037     0.094046     0.242962     0.444039
  1     152       0.084172     0.005901    -0.380495     0.986540     1.024225     0.666363     0.973260    -0.201966     1.049037     0.094046     0.242962     0.444039
  1     153      -0.281281    -0.052172     0.562810     0.823093     0.917447     0.498680     0.677481    -0.100270     0.841710     0.074762     0.179198     0.248682
  1     154      -0.126220    -0.029809     0.071194     0.899367     0.966283     0.578258     0.808862    -0.145226     0.933702     0.090780     0.207248     0.334382
  1     155      -0.039372    -0.015910    -0.137231     0.937273     0.991057     0.617549     0.878480    -0.169454     0.982193     0.094574     0.222228     0.381367
  1     156      -0.390702    -0.067280     1.052332     0.760320     0.877470     0.441577     0.578087    -0.068391     0.769954     0.056998     0.158219     0.194990
  1     157      -0.390702    -0.067280     1.052332     0.760320     0.877470     0.441577     0.578087    -0.068391     0.769954     0.056998     0.158219     0.194990
  1     158      -0.601985    -0.132705     2.554490     0.606041     0.779212     0.406379     0.367286    -0.011700     0.607172     0.019054     0.116893     0.165144
  1     159       0.084172     0.005901    -0.380495     0.986540     1.024225     0.666363     0.973260    -0.201966     1.049037     0.094046     0.242962     0.444039
  1     160      -0.039372    -0.015910    -0.137231     0.937273     0.991057     0.617549     0.878480    -0.169454     0.982193     0.094574     0.222228     0.381367
  1     161      -0.240864    -0.046603     0.415857     0.844211     0.930898     0.520285     0.712693    -0.112107     0.866571     0.080071     0.186702     0.270697
  1     162      -0.190735    -0.039460     0.253487     0.869129     0.946818     0.546390     0.755385    -0.126704     0.896464     0.085559     0.195812     0.298542
  1     163       0.580338     0.129900    -1.025623     1.143595     1.145532     0.801528     1.307808    -0.295281     1.312243     0.042997     0.321917     0.642448
  1     164      -0.126220    -0.029809     0.071194     0.899367     0.966283     0.578258     0.808862    -0.145226     0.933702     0.090780     0.207248     0.334382
  1     165       0.580338     0.129900    -1.025623     1.143595     1.145532     0.801528     1.307808    -0.295281     1.312243     0.042997     0.321917     0.642448
  1     166      -0.039372    -0.015910    -0.137231     0.937273     0.991057     0.617549     0.878480    -0.169454     0.982193     0.094574     0.222228     0.381367
  1     167       0.580338     0.129900    -1.025623     1.143595     1.145532     0.801528     1.307808    -0.295281     1.312243     0.042997     0.321917     0.642448
  1     168      -0.390702    -0.067280     1.052332     0.760320     0.877470     0.441577     0.578087    -0.068391     0.769954     0.056998     0.158219     0.194990
  1     169       0.084172     0.005901    -0.380495     0.986540     1.024225     0.666363     0.973260    -0.201966     1.049037     0.094046     0.242962     0.444039
  1     170      -0.126220    -0.029809     0.071194     0.899367     0.966283     0.578258     0.808862    -0.145226     0.933702     0.090780     0.207248     0.334382
  1     171       0.272044     0.044826    -0.670920     1.052870     1.071628     0.727083     1.108535    -0.245391     1.148387     0.082138     0.273664     0.528649
  1     172       0.272044     0.044826    -0.670920     1.052870     1.071628     0.727083     1.108535    -0.245391     1.148387     0.082138     0.273664     0.528649
  1     173       0.580338     0.129900    -1.025623     1.143595     1.145532     0.801528     1.307808    -0.295281     1.312243     0.042997     0.321917     0.642448
  1     174      -0.343537    -0.060612     0.822998     0.788490     0.895423     0.465427     0.621717    -0.082051     0.801781     0.065183     0.167365     0.216622
  1     175      -0.490906    -0.086477     1.651702     0.693340     0.834767     0.403251     0.480720    -0.040265     0.696836     0.038391     0.138590     0.162611
  1     176      -0.240864    -0.046603     0.415857     0.844211     0.930898     0.520285     0.712693    -0.112107     0.866571     0.080071     0.186702     0.270697
  1     177       0.580338     0.129900    -1.025623     1.143595     1.145532     0.801528     1.307808    -0.295281     1.312243     0.042997     0.321917     0.642448
  1     178      -0.240864    -0.046603     0.415857     0.844211     0.930898     0.520285     0.712693    -0.112107     0.866571     0.080071     0.186702     0.270697
  1     179      -0.190735    -0.039460     0.253487     0.869129     0.946818     0.546390     0.755385    -0.126704     0.896464     0.085559     0.195812     0.298542
  1     180       0.084172     0.005901    -0.380495     0.986540     1.024225     0.666363     0.973260    -0.201966     1.049037     0.094046     0.242962     0.444039
  1     181      -0.445959    -0.076468     1.362172     0.724725     0.854769     0.417494     0.525227    -0.052702     0.730630     0.046796     0.147398     0.174301
  1     182       0.580338     0.129900    -1.025623     1.143595     1.145532     0.801528     1.307808    -0.295281     1.312243     0.042997     0.321917     0.642448
  1     183       0.580338     0.129900    -1.025623     1.143595     1.145532     0.801528     1.307808    -0.295281     1.312243     0.042997     0.321917     0.642448
  1     184       0.272044     0.044826    -0.670920     1.052870     1.071628     0.727083     1.108535    -0.245391     1.148387     0.082138     0.273664     0.528649
  1     185       0.272044     0.044826    -0.670920     1.052870     1.071628     0.727083     1.108535    -0.245391     1.148387     0.082138     0.273664     0.528649
  1     186       0.084172     0.005901    -0.380495     0.986540     1.024225     0.666363     0.973260    -0.201966     1.049037     0.094046     0.242962     0.444039
  1     187      -0.461791    -0.079642     1.460024     0.713936     0.847891     0.411802     0.509705    -0.048286     0.718919     0.043826     0.144293     0.169581
  1     188      -0.190735    -0.039460     0.253487     0.869129     0.946818     0.546390     0.755385    -0.126704     0.896464     0.085559     0.195812     0.298542
  1     189       0.272044     0.044826    -0.670920     1.052870     1.071628     0.727083     1.108535    -0.245391     1.148387     0.082138     0.273664     0.528649
  1     190       0.272044     0.044826    -0.670920     1.052870     1.071628     0.727083     1.108535    -0.245391     1.148387     0.082138     0.273664     0.528649
  1     191      -0.039372    -0.015910    -0.137231     0.937273     0.991057     0.617549     0.878480    -0.169454     0.982193     0.094574     0.222228     0.381367
  1     192       0.580338     0.129900    -1.025623     1.143595     1.145532     0.801528     1.307808    -0.295281     1.312243     0.042997     0.321917     0.642448
  1     193      -0.126220    -0.029809     0.071194     0.899367     0.966283     0.578258     0.808862    -0.145226     0.933702     0.090780     0.207248     0.334382
  1     194      -0.039372    -0.015910    -0.137231     0.937273     0.991057     0.617549     0.878480    -0.169454     0.982193     0.094574     0.222228     0.381367
  1     195      -0.190735    -0.039460     0.253487     0.869129     0.946818     0.546390     0.755385    -0.126704     0.896464     0.085559     0.195812     0.298542
  1     196      -0.039372    -0.015910    -0.137231     0.937273     0.991057     0.617549     0.878480    -0.169454     0.982193     0.094574     0.222228     0.381367
  1     197      -0.039372    -0.015910    -0.137231     0.937273     0.991057     0.617549     0.878480    -0.169454     0.982193     0.094574     0.222228     0.381367
  1     198       0.084172     0.005901    -0.380495     0.986540     1.024225     0.666363     0.973260    -0.201966     1.049037     0.094046     0.242962     0.444039
  1     199       0.580338     0.129900    -1.025623     1.143595     1.145532     0.801528     1.307808    -0.295281     1.312243     0.042997     0.321917     0.642448
  1     200      -0.368518    -0.064074     0.940702     0.773801     0.886064     0.452543     0.598768    -0.074792     0.785110     0.060930     0.162536     0.204795
  1     201      -0.126220    -0.029809     0.071194     0.899367     0.966283     0.578258     0.808862    -0.145226     0.933702     0.090780     0.207248     0.334382
  1     202      -0.390702    -0.067280     1.052332     0.760320     0.877470     0.441577     0.578087    -0.068391     0.769954     0.056998     0.158219     0.194990
  1     203      -0.190735    -0.039460     0.253487     0.869129     0.946818     0.546390     0.755385    -0.126704     0.896464     0.085559     0.195812     0.298542
  1     204      -0.368518    -0.064074     0.940702     0.773801     0.886064     0.452543     0.598768    -0.074792     0.785110     0.060930     0.162536     0.204795
  1     205      -0.429021    -0.073392     1.262124     0.735964     0.861936     0.424257     0.541643    -0.057467     0.742934     0.049963     0.150720     0.179994
  1     206       0.580338     0.129900    -1.025623     1.143595     1.145532     0.801528     1.307808    -0.295281     1.312243     0.042997     0.321917     0.642448
  1     207      -0.126220    -0.029809     0.071194     0.899367     0.966283     0.578258     0.808862    -0.145226     0.933702     0.090780     0.207248     0.334382
  1     208      -0.190735    -0.039460     0.253487     0.869129     0.946818     0.546390     0.755385    -0.126704     0.896464     0.085559     0.195812     0.298542
  1     209      -0.039372    -0.015910    -0.137231     0.937273     0.991057     0.617549     0.878480    -0.169454     0.982193     0.094574     0.222228     0.381367
  1     210      -0.190735    -0.039460     0.253487     0.869129     0.946818     0.546390     0.755385    -0.126704     0.896464     0.085559     0.195812     0.298542
  1     211      -0.126220    -0.029809     0.071194     0.899367     0.966283     0.578258     0.808862    -0.145226     0.933702     0.090780     0.207248     0.334382
  1     212      -0.578321    -0.119405     2.336952     0.625533     0.791600     0.399429     0.391292    -0.017313     0.626630     0.022926     0.121509     0.159544
  1     213       0.580338     0.129900    -1.025623     1.143595     1.145532     0.801528     1.307808    -0.295281     1.312243     0.042997     0.321917     0.642448
  1     214       0.272044     0.044826    -0.670920     1.052870     1.071628     0.727083     1.108535    -0.245391     1.148387     0.082138     0.273664     0.528649
  1     215       0.580338     0.129900    -1.025623     1.143595     1.145532     0.801528     1.307808    -0.295281     1.312243     0.042997     0.321917     0.642448
  1     216      -0.039372    -0.015910    -0.137231     0.937273     0.991057     0.617549     0.878480    -0.169454     0.982193     0.094574     0.222228     0.381367
  1     217      -0.368518    -0.064074     0.940702     0.773801     0.886064     0.452543     0.598768    -0.074792     0.785110     0.060930     0.162536     0.204795
  1     218       0.580338     0.129900    -1.025623     1.143595     1.145532     0.801528     1.307808    -0.295281     1.312243     0.042997     0.321917     0.642448
  1     219       0.580338     0.129900    -1.025623     1.143595     1.145532     0.801528     1.307808    -0.295281     1.312243     0.042997     0.321917     0.642448
  1     220      -0.039372    -0.015910    -0.137231     0.937273     0.991057     0.617549     0.878480    -0.169454     0.982193     0.094574     0.222228     0.381367
  1     221       0.580338     0.129900    -1.025623     1.143595     1.145532     0.801528     1.307808    -0.295281     1.312243     0.042997     0.321917     0.642448
  1     222      -0.190735    -0.039460     0.253487     0.869129     0.946818     0.546390     0.755385    -0.126704     0.896464     0.085559     0.195812     0.298542
  1     223       0.580338     0.129900    -1.025623     1.143595     1.145532     0.801528     1.307808    -0.295281     1.312243     0.042997     0.321917     0.642448
  1     224      -0.190735    -0.039460     0.253487     0.869129     0.946818     0.546390     0.755385    -0.126704     0.896464     0.085559     0.195812     0.298542
  1     225      -0.240864    -0.046603     0.415857     0.844211     0.930898     0.520285     0.712693    -0.112107     0.866571     0.080071     0.186702     0.270697
  1     226      -0.240864    -0.046603     0.415857     0.844211     0.930898     0.520285     0.712693    -0.112107     0.866571     0.080071     0.186702     0.270697
  1     227       0.084172     0.005901    -0.380495     0.986540     1.024225     0.666363     0.973260    -0.201966     1.049037     0.094046     0.242962     0.444039
  1     228      -0.126220    -0.029809     0.071194     0.899367     0.966283     0.578258     0.808862    -0.145226     0.933702     0.090780     0.207248     0.334382
  1     229       0.272044     0.044826    -0.670920     1.052870     1.071628     0.727083     1.108535    -0.245391     1.148387     0.082138     0.273664     0.528649
  1     230       0.580338     0.129900    -1.025623     1.143595     1.145532     0.801528     1.307808    -0.295281     1.312243     0.042997     0.321917     0.642448
  1     231       0.580338     0.129900    -1.025623     1.143595     1.145532     0.801528     1.307808    -0.295281     1.312243     0.042997     0.321917     0.642448
  1     232      -0.240864    -0.046603     0.415857     0.844211     0.930898     0.520285     0.712693    -0.112107     0.866571     0.080071     0.186702     0.270697
  1     233      -0.240864    -0.046603     0.415857     0.844211     0.930898     0.520285     0.712693    -0.112107     0.866571     0.080071     0.186702     0.270697
  1     234       0.272044     0.044826    -0.670920     1.052870     1.071628     0.727083     1.108535    -0.245391     1.148387     0.082138     0.273664     0.528649
  1     235       0.580338     0.129900    -1.025623     1.143595     1.145532     0.801528     1.307808    -0.295281     1.312243     0.042997     0.321917     0.642448
  1     236      -0.281281    -0.052172     0.562810     0.823093     0.917447     0.498680     0.677481    -0.100270     0.841710     0.074762     0.179198     0.248682
  1     237      -0.039372    -0.015910    -0.137231     0.937273     0.991057     0.617549     0.878480    -0.169454     0.982193     0.094574     0.222228     0.381367
  1     238      -0.343537    -0.060612     0.822998     0.788490     0.895423     0.465427     0.621717    -0.082051     0.801781     0.065183     0.167365     0.216622
  1     239      -0.390702    -0.067280     1.052332     0.760320     0.877470     0.441577     0.578087    -0.068391     0.769954     0.056998     0.158219     0.194990
  1     240       0.580338     0.129900    -1.025623     1.143595     1.145532     0.801528     1.307808    -0.295281     1.312243     0.042997     0.321917     0.642448
  1     241      -0.343537    -0.060612     0.822998     0.788490     0.895423     0.465427     0.621717    -0.082051     0.801781     0.065183     0.167365     0.216622
  1     242       0.084172     0.005901    -0.380495     0.986540     1.024225     0.666363     0.973260    -0.201966     1.049037     0.094046     0.242962     0.444039
  1     243       0.580338     0.129900    -1.025623     1.143595     1.145532     0.801528     1.307808    -0.295281     1.312243     0.042997     0.321917     0.642448
  1     244      -0.039372    -0.015910    -0.137231     0.937273     0.991057     0.617549     0.878480    -0.169454     0.982193     0.094574     0.222228     0.381367
  1     245      -0.190735    -0.039460     0.253487     0.869129     0.946818     0.546390     0.755385    -0.126704     0.896464     0.085559     0.195812     0.298542
  1     246      -0.368518    -0.064074     0.940702     0.773801     0.886064     0.452543     0.598768    -0.074792     0.785110     0.060930     0.162536     0.204795
  1     247      -0.240864    -0.046603     0.415857     0.844211     0.930898     0.520285     0.712693    -0.112107     0.866571     0.080071     0.186702     0.270697
  1     248       0.084172     0.005901    -0.380495     0.986540     1.024225     0.666363     0.973260    -0.201966     1.049037     0.094046     0.242962     0.444039
  1     249      -0.343537    -0.060612     0.822998     0.788490     0.895423     0.465427     0.621717    -0.082051     0.801781     0.065183     0.167365     0.216622
  1     250       0.580338     0.129900    -1.025623     1.143595     1.145532     0.801528     1.307808    -0.295281     1.312243     0.042997     0.321917     0.642448
  1     251       0.084172     0.005901    -0.380495     0.986540     1.024225     0.666363     0.973260    -0.201966     1.049037     0.094046     0.242962     0.444039
  1     252      -0.126220    -0.029809     0.071194     0.899367     0.966283     0.578258     0.808862    -0.145226     0.933702     0.090780     0.207248     0.334382
  1     253      -0.517548    -0.094219     1.841770     0.673598     0.822194     0.398092     0.453735    -0.033052     0.676003     0.033506     0.133379     0.158478
  1     254      -0.039372    -0.015910    -0.137231     0.937273     0.991057     0.617549     0.878480    -0.169454     0.982193     0.094574     0.222228     0.381367
  1     255       0.580338     0.129900    -1.025623     1.143595     1.145532     0.801528     1.307808    -0.295281     1.312243     0.042997     0.321917     0.642448
  1     256      -0.190735    -0.039460     0.253487     0.869129     0.946818     0.546390     0.755385    -0.126704     0.896464     0.085559     0.195812     0.298542
  1     257      -0.190735    -0.039460     0.253487     0.869129     0.946818     0.546390     0.755385    -0.126704     0.896464     0.085559     0.195812     0.298542
  1     258      -0.461791    -0.079642     1.460024     0.713936     0.847891     0.411802     0.509705    -0.048286     0.718919     0.043826     0.144293     0.169581
  1     259      -0.368518    -0.064074     0.940702     0.773801     0.886064     0.452543     0.598768    -0.074792     0.785110     0.060930     0.162536     0.204795
  1     260       0.272044     0.044826    -0.670920     1.052870     1.071628     0.727083     1.108535    -0.245391     1.148387     0.082138     0.273664     0.528649
  1     261       0.580338     0.129900    -1.025623     1.143595     1.145532     0.801528     1.307808    -0.295281     1.312243     0.042997     0.321917     0.642448
  1     262      -0.240864    -0.046603     0.415857     0.844211     0.930898     0.520285     0.712693    -0.112107     0.866571     0.080071     0.186702     0.270697
  1     263      -0.039372    -0.015910    -0.137231     0.937273     0.991057     0.617549     0.878480    -0.169454     0.982193     0.094574     0.222228     0.381367
  1     264      -0.281281    -0.052172     0.562810     0.823093     0.917447     0.498680     0.677481    -0.100270     0.841710     0.074762     0.179198     0.248682
  1     265      -0.368518    -0.064074     0.940702     0.773801     0.886064     0.452543     0.598768    -0.074792     0.785110     0.060930     0.162536     0.204795
  1     266      -0.542534    -0.103147     2.034358     0.654308     0.809911     0.396134     0.428119    -0.026426     0.655956     0.029048     0.128499     0.156922
  1     267       0.580338     0.129900    -1.025623     1.143595     1.145532     0.801528     1.307808    -0.295281     1.312243     0.042997     0.321917     0.642448
  1     268       0.580338     0.129900    -1.025623     1.143595     1.145532     0.801528     1.307808    -0.295281     1.312243     0.042997     0.321917     0.642448
  1     269      -0.314879    -0.056725     0.697684     0.804754     0.905776     0.480629     0.647629    -0.090424     0.820431     0.069789     0.172851     0.231004
  1     270      -0.126220    -0.029809     0.071194     0.899367     0.966283     0.578258     0.808862    -0.145226     0.933702     0.090780     0.207248     0.334382
  1     271       0.580338     0.129900    -1.025623     1.143595     1.145532     0.801528     1.307808    -0.295281     1.312243     0.042997     0.321917     0.642448
  1     272      -0.390702    -0.067280     1.052332     0.760320     0.877470     0.441577     0.578087    -0.068391     0.769954     0.056998     0.158219     0.194990
  1     273      -0.445959    -0.076468     1.362172     0.724725     0.854769     0.417494     0.525227    -0.052702     0.730630     0.046796     0.147398     0.174301
  1     274      -0.126220    -0.029809     0.071194     0.899367     0.966283     0.578258     0.808862    -0.145226     0.933702     0.090780     0.207248     0.334382
  1     275       0.580338     0.129900    -1.025623     1.143595     1.145532     0.801528     1.307808    -0.295281     1.312243     0.042997     0.321917     0.642448
  1     276       0.580338     0.129900    -1.025623     1.143595     1.145532     0.801528     1.307808    -0.295281     1.312243     0.042997     0.321917     0.642448
  1     277       0.272044     0.044826    -0.670920     1.052870     1.071628     0.727083     1.108535    -0.245391     1.148387     0.082138     0.273664     0.528649
  1     278      -0.190735    -0.039460     0.253487     0.869129     0.946818     0.546390     0.755385    -0.126704     0.896464     0.085559     0.195812     0.298542
  1     279       0.580338     0.129900    -1.025623     1.143595     1.145532     0.801528     1.307808    -0.295281     1.312243     0.042997     0.321917     0.642448
  1     280      -0.390702    -0.067280     1.052332     0.760320     0.877470     0.441577     0.578087    -0.068391     0.769954     0.056998     0.158219     0.194990
  1     281      -0.190735    -0.039460     0.253487     0.869129     0.946818     0.546390     0.755385    -0.126704     0.896464     0.085559     0.195812     0.298542
  1     282       0.272044     0.044826    -0.670920     1.052870     1.071628     0.727083     1.108535    -0.245391     1.148387     0.082138     0.273664     0.528649
  1     283      -0.126220    -0.029809     0.071194     0.899367     0.966283     0.578258     0.808862    -0.145226     0.933702     0.090780     0.207248     0.334382
  1     284      -0.240864    -0.046603     0.415857     0.844211     0.930898     0.520285     0.712693    -0.112107     0.866571     0.080071     0.186702     0.270697
  1     285      -0.343537    -0.060612     0.822998     0.788490     0.895423     0.465427     0.621717    -0.082051     0.801781     0.065183     0.167365     0.216622
  1     286      -0.039372    -0.015910    -0.137231     0.937273     0.991057     0.617549     0.878480    -0.169454     0.982193     0.094574     0.222228     0.381367
  1     287      -0.368518    -0.064074     0.940702     0.773801     0.886064     0.452543     0.598768    -0.074792     0.785110     0.060930     0.162536     0.204795
  1     288       0.580338     0.129900    -1.025623     1.143595     1.145532     0.801528     1.307808    -0.295281     1.312243     0.042997     0.321917     0.642448
  1     289       0.084172     0.005901    -0.380495     0.986540     1.024225     0.666363     0.973260    -0.201966     1.049037     0.094046     0.242962     0.444039
  1     290      -0.314879    -0.056725     0.697684     0.804754     0.905776     0.480629     0.647629    -0.090424     0.820431     0.069789     0.172851     0.231004
  1     291       0.084172     0.005901    -0.380495     0.986540     1.024225     0.666363     0.973260    -0.201966     1.049037     0.094046     0.242962     0.444039
  1     292       0.580338     0.129900    -1.025623     1.143595     1.145532     0.801528     1.307808    -0.295281     1.312243     0.042997     0.321917     0.642448
  1     293      -0.314879    -0.056725     0.697684     0.804754     0.905776     0.480629     0.647629    -0.090424     0.820431     0.069789     0.172851     0.231004
  1     294      -0.490906    -0.086477     1.651702     0.693340     0.834767     0.403251     0.480720    -0.040265     0.696836     0.038391     0.138590     0.162611
  1     295       0.084172     0.005901    -0.380495     0.986540     1.024225     0.666363     0.973260    -0.201966     1.049037     0.094046     0.242962     0.444039
  1     296       0.580338     0.129900    -1.025623     1.143595     1.145532     0.801528     1.307808    -0.295281     1.312243     0.042997     0.321917     0.642448
  1     297       0.580338     0.129900    -1.025623     1.143595     1.145532     0.801528     1.307808    -0.295281     1.312243     0.042997     0.321917     0.642448
  1     298       0.580338     0.129900    -1.025623     1.143595     1.145532     0.801528     1.307808    -0.295281     1.312243     0.042997     0.321917     0.642448
  1     299      -0.039372    -0.015910    -0.137231     0.937273     0.991057     0.617549     0.878480    -0.169454     0.982193     0.094574     0.222228     0.381367
  1     300      -0.126220    -0.029809     0.071194     0.899367     0.966283     0.578258     0.808862    -0.145226     0.933702     0.090780     0.207248     0.334382
  1     301      -0.039372    -0.015910    -0.137231     0.937273     0.991057     0.617549     0.878480    -0.169454     0.982193     0.094574     0.222228     0.381367
  1     302      -0.343537    -0.060612     0.822998     0.788490     0.895423     0.465427     0.621717    -0.082051     0.801781     0.065183     0.167365     0.216622
  1     303      -0.410717    -0.070354     1.159132     0.747777     0.869470     0.432226     0.559170    -0.062662     0.755978     0.053354     0.154306     0.186819
  1     304       0.580338     0.129900    -1.025623     1.143595     1.145532     0.801528     1.307808    -0.295281     1.312243     0.042997     0.321917     0.642448
  1     305       0.580338     0.129900    -1.025623     1.143595     1.145532     0.801528     1.307808    -0.295281     1.312243     0.042997     0.321917     0.642448
  1     306      -0.343537    -0.060612     0.822998     0.788490     0.895423     0.465427     0.621717    -0.082051     0.801781     0.065183     0.167365     0.216622
  1     307       0.580338     0.129900    -1.025623     1.143595     1.145532     0.801528     1.307808    -0.295281     1.312243     0.042997     0.321917     0.642448
  1     308      -0.368518    -0.064074     0.940702     0.773801     0.886064     0.452543     0.598768    -0.074792     0.785110     0.060930     0.162536     0.204795
  1     309      -0.281281    -0.052172     0.562810     0.823093     0.917447     0.498680     0.677481    -0.100270     0.841710     0.074762     0.179198     0.248682
  1     310       0.084172     0.005901    -0.380495     0.986540     1.024225     0.666363     0.973260    -0.201966     1.049037     0.094046     0.242962     0.444039
  1     311       0.580338     0.129900    -1.025623     1.143595     1.145532     0.801528     1.307808    -0.295281     1.312243     0.042997     0.321917     0.642448
  1     312      -0.039372    -0.015910    -0.137231     0.937273     0.991057     0.617549     0.878480    -0.169454     0.982193     0.094574     0.222228     0.381367
  1     313      -0.190735    -0.039460     0.253487     0.869129     0.946818     0.546390     0.755385    -0.126704     0.896464     0.085559     0.195812     0.298542
  1     314      -0.126220    -0.029809     0.071194     0.899367     0.966283     0.578258     0.808862    -0.145226     0.933702     0.090780     0.207248     0.334382
  1     315       0.580338     0.129900    -1.025623     1.143595     1.145532     0.801528     1.307808    -0.295281     1.312243     0.042997     0.321917     0.642448
  1     316      -0.390702    -0.067280     1.052332     0.760320     0.877470     0.441577     0.578087    -0.068391     0.769954     0.056998     0.158219     0.194990
  1     317      -0.240864    -0.046603     0.415857     0.844211     0.930898     0.520285     0.712693    -0.112107     0.866571     0.080071     0.186702     0.270697
  1     318       0.272044     0.044826    -0.670920     1.052870     1.071628     0.727083     1.108535    -0.245391     1.148387     0.082138     0.273664     0.528649
  1     319       0.084172     0.005901    -0.380495     0.986540     1.024225     0.666363     0.973260    -0.201966     1.049037     0.094046     0.242962     0.444039
  1     320       0.272044     0.044826    -0.670920     1.052870     1.071628     0.727083     1.108535    -0.245391     1.148387     0.082138     0.273664     0.528649
  1     321       0.580338     0.129900    -1.025623     1.143595     1.145532     0.801528     1.307808    -0.295281     1.312243     0.042997     0.321917     0.642448
  1     322      -0.240864    -0.046603     0.415857     0.844211     0.930898     0.520285     0.712693    -0.112107     0.866571     0.080071     0.186702     0.270697
  1     323       0.580338     0.129900    -1.025623     1.143595     1.145532     0.801528     1.307808    -0.295281     1.312243     0.042997     0.321917     0.642448
  1     324      -0.190735    -0.039460     0.253487     0.869129     0.946818     0.546390     0.755385    -0.126704     0.896464     0.085559     0.195812     0.298542
  1     325       0.272044     0.044826    -0.670920     1.052870     1.071628     0.727083     1.108535    -0.245391     1.148387     0.082138     0.273664     0.528649
  1     326      -0.240864    -0.046603     0.415857     0.844211     0.930898     0.520285     0.712693    -0.112107     0.866571     0.080071     0.186702     0.270697
  1     327      -0.126220    -0.029809     0.071194     0.899367     0.966283     0.578258     0.808862    -0.145226     0.933702     0.090780     0.207248     0.334382
  1     328      -0.368518    -0.064074     0.940702     0.773801     0.886064     0.452543     0.598768    -0.074792     0.785110     0.060930     0.162536     0.204795
  1     329      -0.281281    -0.052172     0.562810     0.823093     0.917447     0.498680     0.677481    -0.100270     0.841710     0.074762     0.179198     0.248682
  1     330      -0.039372    -0.015910    -0.137231     0.937273     0.991057     0.617549     0.878480    -0.169454     0.982193     0.094574     0.222228     0.381367
  1     331      -0.126220    -0.029809     0.071194     0.899367     0.966283     0.578258     0.808862    -0.145226     0.933702     0.090780     0.207248     0.334382
  1     332      -0.368518    -0.064074     0.940702     0.773801     0.886064     0.452543     0.598768    -0.074792     0.785110     0.060930     0.162536     0.204795
  1     333      -0.126220    -0.029809     0.071194     0.899367     0.966283     0.578258     0.808862    -0.145226     0.933702     0.090780     0.207248     0.334382
  1     334       0.272044     0.044826    -0.670920     1.052870     1.071628     0.727083     1.108535    -0.245391     1.148387     0.082138     0.273664     0.528649
  1     335      -0.343537    -0.060612     0.822998     0.788490     0.895423     0.465427     0.621717    -0.082051     0.801781     0.065183     0.167365     0.216622
  1     336       0.580338     0.129900    -1.025623     1.143595     1.145532     0.801528     1.307808    -0.295281     1.312243     0.042997     0.321917     0.642448
  1     337      -0.039372    -0.015910    -0.137231     0.937273     0.991057     0.617549     0.878480    -0.169454     0.982193     0.094574     0.222228     0.381367
  1     338       0.580338     0.129900    -1.025623     1.143595     1.145532     0.801528     1.307808    -0.295281     1.312243     0.042997     0.321917     0.642448
  1     339      -0.039372    -0.015910    -0.137231     0.937273     0.991057     0.617549     0.878480    -0.169454     0.982193     0.094574     0.222228     0.381367
  1     340      -0.190735    -0.039460     0.253487     0.869129     0.946818     0.546390     0.755385    -0.126704     0.896464     0.085559     0.195812     0.298542
  1     341      -0.039372    -0.015910    -0.137231     0.937273     0.991057     0.617549     0.878480    -0.169454     0.982193     0.094574     0.222228     0.381367
  1     342      -0.240864    -0.046603     0.415857     0.844211     0.930898     0.520285     0.712693    -0.112107     0.866571     0.080071     0.186702     0.270697
  1     343      -0.368518    -0.064074     0.940702     0.773801     0.886064     0.452543     0.598768    -0.074792     0.785110     0.060930     0.162536     0.204795
  1     344      -0.281281    -0.052172     0.562810     0.823093     0.917447     0.498680     0.677481    -0.100270     0.841710     0.074762     0.179198     0.248682
  1     345       0.580338     0.129900    -1.025623     1.143595     1.145532     0.801528     1.307808    -0.295281     1.312243     0.042997     0.321917     0.642448
  1     346      -0.281281    -0.052172     0.562810     0.823093     0.917447     0.498680     0.677481    -0.100270     0.841710     0.074762     0.179198     0.248682
  1     347       0.272044     0.044826    -0.670920     1.052870     1.071628     0.727083     1.108535    -0.245391     1.148387     0.082138     0.273664     0.528649
  1     348      -0.190735    -0.039460     0.253487     0.869129     0.946818     0.546390     0.755385    -0.126704     0.896464     0.085559     0.195812     0.298542
  1     349      -0.039372    -0.015910    -0.137231     0.937273     0.991057     0.617549     0.878480    -0.169454     0.982193     0.094574     0.222228     0.381367
  1     350       0.084172     0.005901    -0.380495     0.986540     1.024225     0.666363     0.973260    -0.201966     1.049037     0.094046     0.242962     0.444039
  1     351      -0.240864    -0.046603     0.415857     0.844211     0.930898     0.520285     0.712693    -0.112107     0.866571     0.080071     0.186702     0.270697
  1     352      -0.039372    -0.015910    -0.137231     0.937273     0.991057     0.617549     0.878480    -0.169454     0.982193     0.094574     0.222228     0.381367
  1     353       0.580338     0.129900    -1.025623     1.143595     1.145532     0.801528     1.307808    -0.295281     1.312243     0.042997     0.321917     0.642448
  1     354       0.580338     0.129900    -1.025623     1.143595     1.145532     0.801528     1.307808    -0.295281     1.312243     0.042997     0.321917     0.642448
  1     355       0.580338     0.129900    -1.025623     1.143595     1.145532     0.801528     1.307808    -0.295281     1.312243     0.042997     0.321917     0.642448
  1     356       0.272044     0.044826    -0.670920     1.052870     1.071628     0.727083     1.108535    -0.245391     1.148387     0.082138     0.273664     0.528649
  1     357      -0.190735    -0.039460     0.253487     0.869129     0.946818     0.546390     0.755385    -0.126704     0.896464     0.085559     0.195812     0.298542
  1     358       0.580338     0.129900    -1.025623     1.143595     1.145532     0.801528     1.307808    -0.295281     1.312243     0.042997     0.321917     0.642448
  1     359       0.580338     0.129900    -1.025623     1.143595     1.145532     0.801528     1.307808    -0.295281     1.312243     0.042997     0.321917     0.642448
  1     360      -0.126220    -0.029809     0.071194     0.899367     0.966283     0.578258     0.808862    -0.145226     0.933702     0.090780     0.207248     0.334382
  1     361      -0.190735    -0.039460     0.253487     0.869129     0.946818     0.546390     0.755385    -0.126704     0.896464     0.085559     0.195812     0.298542
  1     362      -0.039372    -0.015910    -0.137231     0.937273     0.991057     0.617549     0.878480    -0.169454     0.982193     0.094574     0.222228     0.381367
  1     363      -0.039372    -0.015910    -0.137231     0.937273     0.991057     0.617549     0.878480    -0.169454     0.982193     0.094574     0.222228     0.381367
  1     364      -0.240864    -0.046603     0.415857     0.844211     0.930898     0.520285     0.712693    -0.112107     0.866571     0.080071     0.186702     0.270697
  1     365      -0.240864    -0.046603     0.415857     0.844211     0.930898     0.520285     0.712693    -0.112107     0.866571     0.080071     0.186702     0.270697
  1     366       0.084172     0.005901    -0.380495     0.986540     1.024225     0.666363     0.973260    -0.201966     1.049037     0.094046     0.242962     0.444039
  1     367       0.084172     0.005901    -0.380495     0.986540     1.024225     0.666363     0.973260    -0.201966     1.049037     0.094046     0.242962     0.444039
  1     368      -0.343537    -0.060612     0.822998     0.788490     0.895423     0.465427     0.621717    -0.082051     0.801781     0.065183     0.167365     0.216622
  1     369       0.084172     0.005901    -0.380495     0.986540     1.024225     0.666363     0.973260    -0.201966     1.049037     0.094046     0.242962     0.444039
  1     370      -0.390702    -0.067280     1.052332     0.760320     0.877470     0.441577     0.578087    -0.068391     0.769954     0.056998     0.158219     0.194990
  1     371       0.272044     0.044826    -0.670920     1.052870     1.071628     0.727083     1.108535    -0.245391     1.148387     0.082138     0.273664     0.528649
  1     372       0.272044     0.044826    -0.670920     1.052870     1.071628     0.727083     1.108535    -0.245391     1.148387     0.082138     0.273664     0.528649
  1     373       0.580338     0.129900    -1.025623     1.143595     1.145532     0.801528     1.307808    -0.295281     1.312243     0.042997     0.321917     0.642448
  1     374       0.580338     0.129900    -1.025623     1.143595     1.145532     0.801528     1.307808    -0.295281     1.312243     0.042997     0.321917     0.642448
  1     375       0.580338     0.129900    -1.025623     1.143595     1.145532     0.801528     1.307808    -0.295281     1.312243     0.042997     0.321917     0.642448
  1     376      -0.039372    -0.015910    -0.137231     0.937273     0.991057     0.617549     0.878480    -0.169454     0.982193     0.094574     0.222228     0.381367
  1     377       0.272044     0.044826    -0.670920     1.052870     1.071628     0.727083     1.108535    -0.245391     1.148387     0.082138     0.273664     0.528649
  1     378      -0.461791    -0.079642     1.460024     0.713936     0.847891     0.411802     0.509705    -0.048286     0.718919     0.043826     0.144293     0.169581
  1     379       0.272044     0.044826    -0.670920     1.052870     1.071628     0.727083     1.108535    -0.245391     1.148387     0.082138     0.273664     0.528649
  1     380       0.580338     0.129900    -1.025623     1.143595     1.145532     0.801528     1.307808    -0.295281     1.312243     0.042997     0.321917     0.642448
  1     381      -0.343537    -0.060612     0.822998     0.788490     0.895423     0.465427     0.621717    -0.082051     0.801781     0.065183     0.167365     0.216622
  1     382      -0.039372    -0.015910    -0.137231     0.937273     0.991057     0.617549     0.878480    -0.169454     0.982193     0.094574     0.222228     0.381367
  1     383       0.580338     0.129900    -1.025623     1.143595     1.145532     0.801528     1.307808    -0.295281     1.312243     0.042997     0.321917     0.642448
  1     384      -0.281281    -0.052172     0.562810     0.823093     0.917447     0.498680     0.677481    -0.100270     0.841710     0.074762     0.179198     0.248682
  1     385       0.580338     0.129900    -1.025623     1.143595     1.145532     0.801528     1.307808    -0.295281     1.312243     0.042997     0.321917     0.642448
  1     386      -0.314879    -0.056725     0.697684     0.804754     0.905776     0.480629     0.647629    -0.090424     0.820431     0.069789     0.172851     0.231004
  1     387      -0.240864    -0.046603     0.415857     0.844211     0.930898     0.520285     0.712693    -0.112107     0.866571     0.080071     0.186702     0.270697
  1     388       0.084172     0.005901    -0.380495     0.986540     1.024225     0.666363     0.973260    -0.201966     1.049037     0.094046     0.242962     0.444039
  1     389      -0.410717    -0.070354     1.159132     0.747777     0.869470     0.432226     0.559170    -0.062662     0.755978     0.053354     0.154306     0.186819
  1     390      -0.039372    -0.015910    -0.137231     0.937273     0.991057     0.617549     0.878480    -0.169454     0.982193     0.094574     0.222228     0.381367
  1     391       0.084172     0.005901    -0.380495     0.986540     1.024225     0.666363     0.973260    -0.201966     1.049037     0.094046     0.242962     0.444039
  1     392      -0.190735    -0.039460     0.253487     0.869129     0.946818     0.546390     0.755385    -0.126704     0.896464     0.085559     0.195812     0.298542
  1     393      -0.240864    -0.046603     0.415857     0.844211     0.930898     0.520285     0.712693    -0.112107     0.866571     0.080071     0.186702     0.270697
  1     394       0.580338     0.129900    -1.025623     1.143595     1.145532     0.801528     1.307808    -0.295281     1.312243     0.042997     0.321917     0.642448
  1     395       0.084172     0.005901    -0.380495     0.986540     1.024225     0.666363     0.973260    -0.201966     1.049037     0.094046     0.242962     0.444039
  1     396       0.580338     0.129900    -1.025623     1.143595     1.145532     0.801528     1.307808    -0.295281     1.312243     0.042997     0.321917     0.642448
  1     397      -0.190735    -0.039460     0.253487     0.869129     0.946818     0.546390     0.755385    -0.126704     0.896464     0.085559     0.195812     0.298542
  1     398      -0.429021    -0.073392     1.262124     0.735964     0.861936     0.424257     0.541643    -0.057467     0.742934     0.049963     0.150720     0.179994
  1     399       0.272044     0.044826    -0.670920     1.052870     1.071628     0.727083     1.108535    -0.245391     1.148387     0.082138     0.273664     0.528649
  1     400      -0.445959    -0.076468     1.362172     0.724725     0.854769     0.417494     0.525227    -0.052702     0.730630     0.046796     0.147398     0.174301
  1     401      -0.190735    -0.039460     0.253487     0.869129     0.946818     0.546390     0.755385    -0.126704     0.896464     0.085559     0.195812     0.298542
  1     402      -0.190735    -0.039460     0.253487     0.869129     0.946818     0.546390     0.755385    -0.126704     0.896464     0.085559     0.195812     0.298542
  1     403       0.272044     0.044826    -0.670920     1.052870     1.071628     0.727083     1.108535    -0.245391     1.148387     0.082138     0.273664     0.528649
  1     404       0.272044     0.044826    -0.670920     1.052870     1.071628     0.727083     1.108535    -0.245391     1.148387     0.082138     0.273664     0.528649
  1     405      -0.039372    -0.015910    -0.137231     0.937273     0.991057     0.617549     0.878480    -0.169454     0.982193     0.094574     0.222228     0.381367
  1     406       0.580338     0.129900    -1.025623     1.143595     1.145532     0.801528     1.307808    -0.295281     1.312243     0.042997     0.321917     0.642448
  1     407      -0.476720    -0.082964     1.556336     0.703500     0.841240     0.407079     0.494913    -0.044157     0.707685     0.041031     0.141367     0.165713
  1     408      -0.281281    -0.052172     0.562810     0.823093     0.917447     0.498680     0.677481    -0.100270     0.841710     0.074762     0.179198     0.248682
  1     409       0.084172     0.005901    -0.380495     0.986540     1.024225     0.666363     0.973260    -0.201966     1.049037     0.094046     0.242962     0.444039
  1     410      -0.476720    -0.082964     1.556336     0.703500     0.841240     0.407079     0.494913    -0.044157     0.707685     0.041031     0.141367     0.165713
  1     411      -0.445959    -0.076468     1.362172     0.724725     0.854769     0.417494     0.525227    -0.052702     0.730630     0.046796     0.147398     0.174301
  1     412      -0.126220    -0.029809     0.071194     0.899367     0.966283     0.578258     0.808862    -0.145226     0.933702     0.090780     0.207248     0.334382
  1     413      -0.445959    -0.076468     1.362172     0.724725     0.854769     0.417494     0.525227    -0.052702     0.730630     0.046796     0.147398     0.174301
  1     414      -0.190735    -0.039460     0.253487     0.869129     0.946818     0.546390     0.755385    -0.126704     0.896464     0.085559     0.195812     0.298542
  1     415       0.580338     0.129900    -1.025623     1.143595     1.145532     0.801528     1.307808    -0.295281     1.312243     0.042997     0.321917     0.642448
  1     416      -0.410717    -0.070354     1.159132     0.747777     0.869470     0.432226     0.559170    -0.062662     0.755978     0.053354     0.154306     0.186819
  1     417       0.272044     0.044826    -0.670920     1.052870     1.071628     0.727083     1.108535    -0.245391     1.148387     0.082138     0.273664     0.528649
  1     418       0.580338     0.129900    -1.025623     1.143595     1.145532     0.801528     1.307808    -0.295281     1.312243     0.042997     0.321917     0.642448
  1     419       0.272044     0.044826    -0.670920     1.052870     1.071628     0.727083     1.108535    -0.245391     1.148387     0.082138     0.273664     0.528649
  1     420      -0.190735    -0.039460     0.253487     0.869129     0.946818     0.546390     0.755385    -0.126704     0.896464     0.085559     0.195812     0.298542
  1     421      -0.190735    -0.039460     0.253487     0.869129     0.946818     0.546390     0.755385    -0.126704     0.896464     0.085559     0.195812     0.298542
  1     422      -0.190735    -0.039460     0.253487     0.869129     0.946818     0.546390     0.755385    -0.126704     0.896464     0.085559     0.195812     0.298542
  1     423      -0.126220    -0.029809     0.071194     0.899367     0.966283     0.578258     0.808862    -0.145226     0.933702     0.090780     0.207248     0.334382
  1     424      -0.390702    -0.067280     1.052332     0.760320     0.877470     0.441577     0.578087    -0.068391     0.769954     0.056998     0.158219     0.194990
  1     425      -0.410717    -0.070354     1.159132     0.747777     0.869470     0.432226     0.559170    -0.062662     0.755978     0.053354     0.154306     0.186819
  1     426      -0.281281    -0.052172     0.562810     0.823093     0.917447     0.498680     0.677481    -0.100270     0.841710     0.074762     0.179198     0.248682
  1     427       0.580338     0.129900    -1.025623     1.143595     1.145532     0.801528     1.307808    -0.295281     1.312243     0.042997     0.321917     0.642448
  1     428       0.084172     0.005901    -0.380495     0.986540     1.024225     0.666363     0.973260    -0.201966     1.049037     0.094046     0.242962     0.444039
  1     429      -0.039372    -0.015910    -0.137231     0.937273     0.991057     0.617549     0.878480    -0.169454     0.982193     0.094574     0.222228     0.381367
  1     430      -0.429021    -0.073392     1.262124     0.735964     0.861936     0.424257     0.541643    -0.057467     0.742934     0.049963     0.150720     0.179994
  1     431      -0.039372    -0.015910    -0.137231     0.937273     0.991057     0.617549     0.878480    -0.169454     0.982193     0.094574     0.222228     0.381367
  1     432      -0.039372    -0.015910    -0.137231     0.937273     0.991057     0.617549     0.878480    -0.169454     0.982193     0.094574     0.222228     0.381367
  1     433      -0.343537    -0.060612     0.822998     0.788490     0.895423     0.465427     0.621717    -0.082051     0.801781     0.065183     0.167365     0.216622
  1     434      -0.314879    -0.056725     0.697684     0.804754     0.905776     0.480629     0.647629    -0.090424     0.820431     0.069789     0.172851     0.231004
  1     435      -0.039372    -0.015910    -0.137231     0.937273     0.991057     0.617549     0.878480    -0.169454     0.982193     0.094574     0.222228     0.381367
  1     436       0.580338     0.129900    -1.025623     1.143595     1.145532     0.801528     1.307808    -0.295281     1.312243     0.042997     0.321917     0.642448
  1     437      -0.281281    -0.052172     0.562810     0.823093     0.917447     0.498680     0.677481    -0.100270     0.841710     0.074762     0.179198     0.248682
  1     438      -0.126220    -0.029809     0.071194     0.899367     0.966283     0.578258     0.808862    -0.145226     0.933702     0.090780     0.207248     0.334382
  1     439      -0.126220    -0.029809     0.071194     0.899367     0.966283     0.578258     0.808862    -0.145226     0.933702     0.090780     0.207248     0.334382
  1     440       0.084172     0.005901    -0.380495     0.986540     1.024225     0.666363     0.973260    -0.201966     1.049037     0.094046     0.242962     0.444039
  1     441       0.580338     0.129900    -1.025623     1.143595     1.145532     0.801528     1.307808    -0.295281     1.312243     0.042997     0.321917     0.642448
  1     442      -0.126220    -0.029809     0.071194     0.899367     0.966283     0.578258     0.808862    -0.145226     0.933702     0.090780     0.207248     0.334382
  1     443       0.084172     0.005901    -0.380495     0.986540     1.024225     0.666363     0.973260    -0.201966     1.049037     0.094046     0.242962     0.444039
  1     444      -0.126220    -0.029809     0.071194     0.899367     0.966283     0.578258     0.808862    -0.145226     0.933702     0.090780     0.207248     0.334382
  1     445      -0.190735    -0.039460     0.253487     0.869129     0.946818     0.546390     0.755385    -0.126704     0.896464     0.085559     0.195812     0.298542
  1     446      -0.281281    -0.052172     0.562810     0.823093     0.917447     0.498680     0.677481    -0.100270     0.841710     0.074762     0.179198     0.248682
  1     447       0.272044     0.044826    -0.670920     1.052870     1.071628     0.727083     1.108535    -0.245391     1.148387     0.082138     0.273664     0.528649
  1     448      -0.368518    -0.064074     0.940702     0.773801     0.886064     0.452543     0.598768    -0.074792     0.785110     0.060930     0.162536     0.204795
  1     449      -0.126220    -0.029809     0.071194     0.899367     0.966283     0.578258     0.808862    -0.145226     0.933702     0.090780     0.207248     0.334382
  1     450       0.580338     0.129900    -1.025623     1.143595     1.145532     0.801528     1.307808    -0.295281     1.312243     0.042997     0.321917     0.642448
  1     451      -0.126220    -0.029809     0.071194     0.899367     0.966283     0.578258     0.808862    -0.145226     0.933702     0.090780     0.207248     0.334382
  1     452      -0.343537    -0.060612     0.822998     0.788490     0.895423     0.465427     0.621717    -0.082051     0.801781     0.065183     0.167365     0.216622
  1     453      -0.190735    -0.039460     0.253487     0.869129     0.946818     0.546390     0.755385    -0.126704     0.896464     0.085559     0.195812     0.298542
  1     454      -0.126220    -0.029809     0.071194     0.899367     0.966283     0.578258     0.808862    -0.145226     0.933702     0.090780     0.207248     0.334382
  1     455      -0.126220    -0.029809     0.071194     0.899367     0.966283     0.578258     0.808862    -0.145226     0.933702     0.090780     0.207248     0.334382
  1     456      -0.190735    -0.039460     0.253487     0.869129     0.946818     0.546390     0.755385    -0.126704     0.896464     0.085559     0.195812     0.298542
  1     457      -0.126220    -0.029809     0.071194     0.899367     0.966283     0.578258     0.808862    -0.145226     0.933702     0.090780     0.207248     0.334382
  1     458       0.084172     0.005901    -0.380495     0.986540     1.024225     0.666363     0.973260    -0.201966     1.049037     0.094046     0.242962     0.444039
  1     459       0.580338     0.129900    -1.025623     1.143595     1.145532     0.801528     1.307808    -0.295281     1.312243     0.042997     0.321917     0.642448
  1     460      -0.343537    -0.060612     0.822998     0.788490     0.895423     0.465427     0.621717    -0.082051     0.801781     0.065183     0.167365     0.216622
  1     461      -0.314879    -0.056725     0.697684     0.804754     0.905776     0.480629     0.647629    -0.090424     0.820431     0.069789     0.172851     0.231004
  1     462      -0.368518    -0.064074     0.940702     0.773801     0.886064     0.452543     0.598768    -0.074792     0.785110     0.060930     0.162536     0.204795
  1     463       0.084172     0.005901    -0.380495     0.986540     1.024225     0.666363     0.973260    -0.201966     1.049037     0.094046     0.242962     0.444039
  1     464      -0.281281    -0.052172     0.562810     0.823093     0.917447     0.498680     0.677481    -0.100270     0.841710     0.074762     0.179198     0.248682
  1     465      -0.190735    -0.039460     0.253487     0.869129     0.946818     0.546390     0.755385    -0.126704     0.896464     0.085559     0.195812     0.298542
  1     466      -0.390702    -0.067280     1.052332     0.760320     0.877470     0.441577     0.578087    -0.068391     0.769954     0.056998     0.158219     0.194990
  1     467      -0.190735    -0.039460     0.253487     0.869129     0.946818     0.546390     0.755385    -0.126704     0.896464     0.085559     0.195812     0.298542
  1     468       0.580338     0.129900    -1.025623     1.143595     1.145532     0.801528     1.307808    -0.295281     1.312243     0.042997     0.321917     0.642448
  1     469       0.272044     0.044826    -0.670920     1.052870     1.071628     0.727083     1.108535    -0.245391     1.148387     0.082138     0.273664     0.528649
  1     470      -0.240864    -0.046603     0.415857     0.844211     0.930898     0.520285     0.712693    -0.112107     0.866571     0.080071     0.186702     0.270697
  1     471      -0.314879    -0.056725     0.697684     0.804754     0.905776     0.480629     0.647629    -0.090424     0.820431     0.069789     0.172851     0.231004
  1     472       0.580338     0.129900    -1.025623     1.143595     1.145532     0.801528     1.307808    -0.295281     1.312243     0.042997     0.321917     0.642448
  1     473      -0.240864    -0.046603     0.415857     0.844211     0.930898     0.520285     0.712693    -0.112107     0.866571     0.080071     0.186702     0.270697
  1     474      -0.368518    -0.064074     0.940702     0.773801     0.886064     0.452543     0.598768    -0.074792     0.785110     0.060930     0.162536     0.204795
  1     475      -0.343537    -0.060612     0.822998     0.788490     0.895423     0.465427     0.621717    -0.082051     0.801781     0.065183     0.167365     0.216622
  1     476      -0.240864    -0.046603     0.415857     0.844211     0.930898     0.520285     0.712693    -0.112107     0.866571     0.080071     0.186702     0.270697
  1     477       0.580338     0.129900    -1.025623     1.143595     1.145532     0.801528     1.307808    -0.295281     1.312243     0.042997     0.321917     0.642448
  1     478      -0.039372    -0.015910    -0.137231     0.937273     0.991057     0.617549     0.878480    -0.169454     0.982193     0.094574     0.222228     0.381367
  1     479      -0.190735    -0.039460     0.253487     0.869129     0.946818     0.546390     0.755385    -0.126704     0.896464     0.085559     0.195812     0.298542
  1     480       0.272044     0.044826    -0.670920     1.052870     1.071628     0.727083     1.108535    -0.245391     1.148387     0.082138     0.273664     0.528649
  1     481       0.580338     0.129900    -1.025623     1.143595     1.145532     0.801528     1.307808    -0.295281     1.312243     0.042997     0.321917     0.642448
  1     482      -0.240864    -0.046603     0.415857     0.844211     0.930898     0.520285     0.712693    -0.112107     0.866571     0.080071     0.186702     0.270697
  1     483      -0.314879    -0.056725     0.697684     0.804754     0.905776     0.480629     0.647629    -0.090424     0.820431     0.069789     0.172851     0.231004
  1     484      -0.390702    -0.067280     1.052332     0.760320     0.877470     0.441577     0.578087    -0.068391     0.769954     0.056998     0.158219     0.194990
  1     485       0.272044     0.044826    -0.670920     1.052870     1.071628     0.727083     1.108535    -0.245391     1.148387     0.082138     0.273664     0.528649
  1     486       0.084172     0.005901    -0.380495     0.986540     1.024225     0.666363     0.973260    -0.201966     1.049037     0.094046     0.242962     0.444039
  1     487      -0.190735    -0.039460     0.253487     0.869129     0.946818     0.546390     0.755385    -0.126704     0.896464     0.085559     0.195812     0.298542
  1     488      -0.281281    -0.052172     0.562810     0.823093     0.917447     0.498680     0.677481    -0.100270     0.841710     0.074762     0.179198     0.248682
  1     489      -0.126220    -0.029809     0.071194     0.899367     0.966283     0.578258     0.808862    -0.145226     0.933702     0.090780     0.207248     0.334382
  1     490       0.272044     0.044826    -0.670920     1.052870     1.071628     0.727083     1.108535    -0.245391     1.148387     0.082138     0.273664     0.528649
  1     491      -0.240864    -0.046603     0.415857     0.844211     0.930898     0.520285     0.712693    -0.112107     0.866571     0.080071     0.186702     0.270697
  1     492      -0.314879    -0.056725     0.697684     0.804754     0.905776     0.480629     0.647629    -0.090424     0.820431     0.069789     0.172851     0.231004
  1     493      -0.368518    -0.064074     0.940702     0.773801     0.886064     0.452543     0.598768    -0.074792     0.785110     0.060930     0.162536     0.204795
  1     494       0.580338     0.129900    -1.025623     1.143595     1.145532     0.801528     1.307808    -0.295281     1.312243     0.042997     0.321917     0.642448
  1     495      -0.445959    -0.076468     1.362172     0.724725     0.854769     0.417494     0.525227    -0.052702     0.730630     0.046796     0.147398     0.174301
  1     496      -0.126220    -0.029809     0.071194     0.899367     0.966283     0.578258     0.808862    -0.145226     0.933702     0.090780     0.207248     0.334382
  1     497       0.084172     0.005901    -0.380495     0.986540     1.024225     0.666363     0.973260    -0.201966     1.049037     0.094046     0.242962     0.444039
  1     498      -0.314879    -0.056725     0.697684     0.804754     0.905776     0.480629     0.647629    -0.090424     0.820431     0.069789     0.172851     0.231004
  1     499      -0.126220    -0.029809     0.071194     0.899367     0.966283     0.578258     0.808862    -0.145226     0.933702     0.090780     0.207248     0.334382
  1     500       0.580338     0.129900    -1.025623     1.143595     1.145532     0.801528     1.307808    -0.295281     1.312243     0.042997     0.321917     0.642448
  1     501       0.272044     0.044826    -0.670920     1.052870     1.071628     0.727083     1.108535    -0.245391     1.148387     0.082138     0.273664     0.528649
  1     502      -0.126220    -0.029809     0.071194     0.899367     0.966283     0.578258     0.808862    -0.145226     0.933702     0.090780     0.207248     0.334382
  1     503      -0.126220    -0.029809     0.071194     0.899367     0.966283     0.578258     0.808862    -0.145226     0.933702     0.090780     0.207248     0.334382
  1     504      -0.190735    -0.039460     0.253487     0.869129     0.946818     0.546390     0.755385    -0.126704     0.896464     0.085559     0.195812     0.298542
  1     505       0.580338     0.129900    -1.025623     1.143595     1.145532     0.801528     1.307808    -0.295281     1.312243     0.042997     0.321917     0.642448
  1     506      -0.343537    -0.060612     0.822998     0.788490     0.895423     0.465427     0.621717    -0.082051     0.801781     0.065183     0.167365     0.216622
  1     507      -0.429021    -0.073392     1.262124     0.735964     0.861936     0.424257     0.541643    -0.057467     0.742934     0.049963     0.150720     0.179994
  1     508      -0.039372    -0.015910    -0.137231     0.937273     0.991057     0.617549     0.878480    -0.169454     0.982193     0.094574     0.222228     0.381367
  1     509      -0.390702    -0.067280     1.052332     0.760320     0.877470     0.441577     0.578087    -0.068391     0.769954     0.056998     0.158219     0.194990
  1     510       0.084172     0.005901    -0.380495     0.986540     1.024225     0.666363     0.973260    -0.201966     1.049037     0.094046     0.242962     0.444039
  1     511      -0.281281    -0.052172     0.562810     0.823093     0.917447     0.498680     0.677481    -0.100270     0.841710     0.074762     0.179198     0.248682
  1     512      -0.410717    -0.070354     1.159132     0.747777     0.869470     0.432226     0.559170    -0.062662     0.755978     0.053354     0.154306     0.186819
  1     513       0.272044     0.044826    -0.670920     1.052870     1.071628     0.727083     1.108535    -0.245391     1.148387     0.082138     0.273664     0.528649
  1     514       0.580338     0.129900    -1.025623     1.143595     1.145532     0.801528     1.307808    -0.295281     1.312243     0.042997     0.321917     0.642448
  1     515      -0.126220    -0.029809     0.071194     0.899367     0.966283     0.578258     0.808862    -0.145226     0.933702     0.090780     0.207248     0.334382
  1     516      -0.039372    -0.015910    -0.137231     0.937273     0.991057     0.617549     0.878480    -0.169454     0.982193     0.094574     0.222228     0.381367
  1     517      -0.240864    -0.046603     0.415857     0.844211     0.930898     0.520285     0.712693    -0.112107     0.866571     0.080071     0.186702     0.270697
  1     518      -0.343537    -0.060612     0.822998     0.788490     0.895423     0.465427     0.621717    -0.082051     0.801781     0.065183     0.167365     0.216622
  1     519      -0.461791    -0.079642     1.460024     0.713936     0.847891     0.411802     0.509705    -0.048286     0.718919     0.043826     0.144293     0.169581
  1     520      -0.039372    -0.015910    -0.137231     0.937273     0.991057     0.617549     0.878480    -0.169454     0.982193     0.094574     0.222228     0.381367
  1     521      -0.240864    -0.046603     0.415857     0.844211     0.930898     0.520285     0.712693    -0.112107     0.866571     0.080071     0.186702     0.270697
  1     522      -0.542534    -0.103147     2.034358     0.654308     0.809911     0.396134     0.428119    -0.026426     0.655956     0.029048     0.128499     0.156922
  1     523      -0.343537    -0.060612     0.822998     0.788490     0.895423     0.465427     0.621717    -0.082051     0.801781     0.065183     0.167365     0.216622
  1     524      -0.281281    -0.052172     0.562810     0.823093     0.917447     0.498680     0.677481    -0.100270     0.841710     0.074762     0.179198     0.248682
  1     525       0.580338     0.129900    -1.025623     1.143595     1.145532     0.801528     1.307808    -0.295281     1.312243     0.042997     0.321917     0.642448
  1     526       0.580338     0.129900    -1.025623     1.143595     1.145532     0.801528     1.307808    -0.295281     1.312243     0.042997     0.321917     0.642448
  1     527       0.580338     0.129900    -1.025623     1.143595     1.145532     0.801528     1.307808    -0.295281     1.312243     0.042997     0.321917     0.642448
  1     528      -0.190735    -0.039460     0.253487     0.869129     0.946818     0.546390     0.755385    -0.126704     0.896464     0.085559     0.195812     0.298542
  1     529      -0.314879    -0.056725     0.697684     0.804754     0.905776     0.480629     0.647629    -0.090424     0.820431     0.069789     0.172851     0.231004
  1     530      -0.368518    -0.064074     0.940702     0.773801     0.886064     0.452543     0.598768    -0.074792     0.785110     0.060930     0.162536     0.204795
  1     531       0.272044     0.044826    -0.670920     1.052870     1.071628     0.727083     1.108535    -0.245391     1.148387     0.082138     0.273664     0.528649
  1     532       0.580338     0.129900    -1.025623     1.143595     1.145532     0.801528     1.307808    -0.295281     1.312243     0.042997     0.321917     0.642448
  1     533       0.084172     0.005901    -0.380495     0.986540     1.024225     0.666363     0.973260    -0.201966     1.049037     0.094046     0.242962     0.444039
  1     534       0.580338     0.129900    -1.025623     1.143595     1.145532     0.801528     1.307808    -0.295281     1.312243     0.042997     0.321917     0.642448
  1     535       0.084172     0.005901    -0.380495     0.986540     1.024225     0.666363     0.973260    -0.201966     1.049037     0.094046     0.242962     0.444039
  1     536       0.580338     0.129900    -1.025623     1.143595     1.145532     0.801528     1.307808    -0.295281     1.312243     0.042997     0.321917     0.642448
  1     537      -0.126220    -0.029809     0.071194     0.899367     0.966283     0.578258     0.808862    -0.145226     0.933702     0.090780     0.207248     0.334382
  1     538       0.272044     0.044826    -0.670920     1.052870     1.071628     0.727083     1.108535    -0.245391     1.148387     0.082138     0.273664     0.528649
  1     539       0.272044     0.044826    -0.670920     1.052870     1.071628     0.727083     1.108535    -0.245391     1.148387     0.082138     0.273664     0.528649
  1     540      -0.126220    -0.029809     0.071194     0.899367     0.966283     0.578258     0.808862    -0.145226     0.933702     0.090780     0.207248     0.334382
  1     541      -0.039372    -0.015910    -0.137231     0.937273     0.991057     0.617549     0.878480    -0.169454     0.982193     0.094574     0.222228     0.381367
  1     542       0.580338     0.129900    -1.025623     1.143595     1.145532     0.801528     1.307808    -0.295281     1.312243     0.042997     0.321917     0.642448
  1     543      -0.240864    -0.046603     0.415857     0.844211     0.930898     0.520285     0.712693    -0.112107     0.866571     0.080071     0.186702     0.270697
  1     544       0.580338     0.129900    -1.025623     1.143595     1.145532     0.801528     1.307808    -0.295281     1.312243     0.042997     0.321917     0.642448
  1     545       0.580338     0.129900    -1.025623     1.143595     1.145532     0.801528     1.307808    -0.295281     1.312243     0.042997     0.321917     0.642448
  1     546      -0.390702    -0.067280     1.052332     0.760320     0.877470     0.441577     0.578087    -0.068391     0.769954     0.056998     0.158219     0.194990
  1     547       0.084172     0.005901    -0.380495     0.986540     1.024225     0.666363     0.973260    -0.201966     1.049037     0.094046     0.242962     0.444039
  1     548       0.580338     0.129900    -1.025623     1.143595     1.145532     0.801528     1.307808    -0.295281     1.312243     0.042997     0.321917     0.642448
  1     549       0.580338     0.129900    -1.025623     1.143595     1.145532     0.801528     1.307808    -0.295281     1.312243     0.042997     0.321917     0.642448
  1     550      -0.390702    -0.067280     1.052332     0.760320     0.877470     0.441577     0.578087    -0.068391     0.769954     0.056998     0.158219     0.194990
  1     551      -0.190735    -0.039460     0.253487     0.869129     0.946818     0.546390     0.755385    -0.126704     0.896464     0.085559     0.195812     0.298542
  1     552       0.084172     0.005901    -0.380495     0.986540     1.024225     0.666363     0.973260    -0.201966     1.049037     0.094046     0.242962     0.444039
  1     553       0.272044     0.044826    -0.670920     1.052870     1.071628     0.727083     1.108535    -0.245391     1.148387     0.082138     0.273664     0.528649
  1     554      -0.126220    -0.029809     0.071194     0.899367     0.966283     0.578258     0.808862    -0.145226     0.933702     0.090780     0.207248     0.334382
  1     555      -0.240864    -0.046603     0.415857     0.844211     0.930898     0.520285     0.712693    -0.112107     0.866571     0.080071     0.186702     0.270697
  1     556      -0.429021    -0.073392     1.262124     0.735964     0.861936     0.424257     0.541643    -0.057467     0.742934     0.049963     0.150720     0.179994
  1     557      -0.281281    -0.052172     0.562810     0.823093     0.917447     0.498680     0.677481    -0.100270     0.841710     0.074762     0.179198     0.248682
  1     558      -0.190735    -0.039460     0.253487     0.869129     0.946818     0.546390     0.755385    -0.126704     0.896464     0.085559     0.195812     0.298542
  1     559       0.272044     0.044826    -0.670920     1.052870     1.071628     0.727083     1.108535    -0.245391     1.148387     0.082138     0.273664     0.528649
  1     560      -0.368518    -0.064074     0.940702     0.773801     0.886064     0.452543     0.598768    -0.074792     0.785110     0.060930     0.162536     0.204795
  1     561       0.084172     0.005901    -0.380495     0.986540     1.024225     0.666363     0.973260    -0.201966     1.049037     0.094046     0.242962     0.444039
  1     562       0.580338     0.129900    -1.025623     1.143595     1.145532     0.801528     1.307808    -0.295281     1.312243     0.042997     0.321917     0.642448
  1     563      -0.410717    -0.070354     1.159132     0.747777     0.869470     0.432226     0.559170    -0.062662     0.755978     0.053354     0.154306     0.186819
  1     564      -0.240864    -0.046603     0.415857     0.844211     0.930898     0.520285     0.712693    -0.112107     0.866571     0.080071     0.186702     0.270697
  1     565      -0.190735    -0.039460     0.253487     0.869129     0.946818     0.546390     0.755385    -0.126704     0.896464     0.085559     0.195812     0.298542
  1     566      -0.190735    -0.039460     0.253487     0.869129     0.946818     0.546390     0.755385    -0.126704     0.896464     0.085559     0.195812     0.298542
  1     567       0.580338     0.129900    -1.025623     1.143595     1.145532     0.801528     1.307808    -0.295281     1.312243     0.042997     0.321917     0.642448
  1     568      -0.343537    -0.060612     0.822998     0.788490     0.895423     0.465427     0.621717    -0.082051     0.801781     0.065183     0.167365     0.216622
  1     569       0.084172     0.005901    -0.380495     0.986540     1.024225     0.666363     0.973260    -0.201966     1.049037     0.094046     0.242962     0.444039
  1     570      -0.390702    -0.067280     1.052332     0.760320     0.877470     0.441577     0.578087    -0.068391     0.769954     0.056998     0.158219     0.194990
  1     571      -0.445959    -0.076468     1.362172     0.724725     0.854769     0.417494     0.525227    -0.052702     0.730630     0.046796     0.147398     0.174301
  1     572       0.580338     0.129900    -1.025623     1.143595     1.145532     0.801528     1.307808    -0.295281     1.312243     0.042997     0.321917     0.642448
  1     573      -0.039372    -0.015910    -0.137231     0.937273     0.991057     0.617549     0.878480    -0.169454     0.982193     0.094574     0.222228     0.381367
  1     574       0.084172     0.005901    -0.380495     0.986540     1.024225     0.666363     0.973260    -0.201966     1.049037     0.094046     0.242962     0.444039
  1     575       0.084172     0.005901    -0.380495     0.986540     1.024225     0.666363     0.973260    -0.201966     1.049037     0.094046     0.242962     0.444039
  1     576      -0.410717    -0.070354     1.159132     0.747777     0.869470     0.432226     0.559170    -0.062662     0.755978     0.053354     0.154306     0.186819
  1     577       0.272044     0.044826    -0.670920     1.052870     1.071628     0.727083     1.108535    -0.245391     1.148387     0.082138     0.273664     0.528649
  1     578      -0.343537    -0.060612     0.822998     0.788490     0.895423     0.465427     0.621717    -0.082051     0.801781     0.065183     0.167365     0.216622
  1     579       0.272044     0.044826    -0.670920     1.052870     1.071628     0.727083     1.108535    -0.245391     1.148387     0.082138     0.273664     0.528649
  1     580      -0.190735    -0.039460     0.253487     0.869129     0.946818     0.546390     0.755385    -0.126704     0.896464     0.085559     0.195812     0.298542
  1     581       0.272044     0.044826    -0.670920     1.052870     1.071628     0.727083     1.108535    -0.245391     1.148387     0.082138     0.273664     0.528649
  1     582      -0.343537    -0.060612     0.822998     0.788490     0.895423     0.465427     0.621717    -0.082051     0.801781     0.065183     0.167365     0.216622
  1     583       0.580338     0.129900    -1.025623     1.143595     1.145532     0.801528     1.307808    -0.295281     1.312243     0.042997     0.321917     0.642448
  1     584      -0.445959    -0.076468     1.362172     0.724725     0.854769     0.417494     0.525227    -0.052702     0.730630     0.046796     0.147398     0.174301
  1     585      -0.190735    -0.039460     0.253487     0.869129     0.946818     0.546390     0.755385    -0.126704     0.896464     0.085559     0.195812     0.298542
  1     586       0.084172     0.005901    -0.380495     0.986540     1.024225     0.666363     0.973260    -0.201966     1.049037     0.094046     0.242962     0.444039
