# Supplementary material for: Estimation of Response Styles Using the Multidimensional Nominal Response Model: A Tutorial and Comparison With Sum Scores
Source: Front Psychol. 2020 Feb 6;11:72. doi: 10.3389/fpsyg.2020.00072 (PMC7017717; doi:10.3389/fpsyg.2020.00072)
Supplement: Supplementary file 1 [file Data_Sheet_1.zip › QOL_SSEAP_MRS-ssc.txt]

flexMIRT(R) Engine Version 3.51 (64-bit)
Flexible Multilevel Multidimensional Item Response Modeling and Test Scoring
(C) 2013-2017 Vector Psychometric Group, LLC., Chapel Hill, NC, USA

QOL Data
Quality of life + ERS + MRS with sum-score to EAP translation for MRS

Summary of the Data and Dimensions
   Missing data code        -9
     Number of Items        35
     Number of Cases       586
 # Latent Dimensions         3

Item  Categories       Model          Ta          Tc
   1           7     Nominal     Special       Trend
   2           7     Nominal     Special       Trend
   3           7     Nominal     Special       Trend
   4           7     Nominal     Special       Trend
   5           7     Nominal     Special       Trend
   6           7     Nominal     Special       Trend
   7           7     Nominal     Special       Trend
   8           7     Nominal     Special       Trend
   9           7     Nominal     Special       Trend
  10           7     Nominal     Special       Trend
  11           7     Nominal     Special       Trend
  12           7     Nominal     Special       Trend
  13           7     Nominal     Special       Trend
  14           7     Nominal     Special       Trend
  15           7     Nominal     Special       Trend
  16           7     Nominal     Special       Trend
  17           7     Nominal     Special       Trend
  18           7     Nominal     Special       Trend
  19           7     Nominal     Special       Trend
  20           7     Nominal     Special       Trend
  21           7     Nominal     Special       Trend
  22           7     Nominal     Special       Trend
  23           7     Nominal     Special       Trend
  24           7     Nominal     Special       Trend
  25           7     Nominal     Special       Trend
  26           7     Nominal     Special       Trend
  27           7     Nominal     Special       Trend
  28           7     Nominal     Special       Trend
  29           7     Nominal     Special       Trend
  30           7     Nominal     Special       Trend
  31           7     Nominal     Special       Trend
  32           7     Nominal     Special       Trend
  33           7     Nominal     Special       Trend
  34           7     Nominal     Special       Trend
  35           7     Nominal     Special       Trend

Scoring Control Values
Scale scores for summed scores are tabulated and computed
Summed score equivalence threshold: 0.000010

Miscellaneous Control Values 

Output Files
Text results and control parameters: QOL_SSEAP_MRS-ssc.txt
Text scale score file: QOL_SSEAP_MRS-sco.txt

QOL Data
Quality of life + ERS + MRS with sum-score to EAP translation for MRS

Nominal Model Slopes for Items for Group 1: Group1
    Item    a  1    a  2    a  3
       1    0.76    1.66    1.15
       2    0.44    1.04    1.46
       3    0.47    1.47    1.47
       4    0.56    1.61    1.41
       5    0.63    1.27    1.45
       6    0.48    1.35    0.96
       7    0.37    1.25    1.11
       8    0.53    1.36    1.11
       9    0.48    1.34    0.95
      10    0.41    1.30    0.60
      11    0.46    1.97    0.97
      12    0.40    1.70    1.11
      13    0.50    1.91    1.01
      14    0.56    1.68    1.25
      15    0.63    1.59    1.36
      16    0.66    1.86    1.05
      17    0.53    1.54    0.72
      18    0.58    1.55    0.88
      19    0.64    1.70    1.21
      20    0.53    1.75    1.19
      21    0.39    1.36    0.89
      22    0.54    1.18    0.86
      23    0.41    0.90    0.84
      24    0.43    1.25    0.96
      25    0.48    1.28    0.73
      26    0.35    1.07    0.76
      27    0.47    1.93    1.87
      28    0.54    1.75    1.38
      29    0.31    1.64    1.13
      30    0.45    1.73    1.16
      31    0.54    1.98    1.38
      32    0.56    1.75    1.11
      33    0.69    1.34    0.94
      34    0.49    1.58    0.93
      35    0.36    1.34    1.03

Nominal Model Scoring Function Contrasts under Dimension 1 for Items for Group 1: Group1
    Item Contrasts alpha  1 alpha  2 alpha  3 alpha  4 alpha  5 alpha  6
       1   Special     1.00     0.00     0.00     0.00     0.00     0.00
       2   Special     1.00     0.00     0.00     0.00     0.00     0.00
       3   Special     1.00     0.00     0.00     0.00     0.00     0.00
       4   Special     1.00     0.00     0.00     0.00     0.00     0.00
       5   Special     1.00     0.00     0.00     0.00     0.00     0.00
       6   Special     1.00     0.00     0.00     0.00     0.00     0.00
       7   Special     1.00     0.00     0.00     0.00     0.00     0.00
       8   Special     1.00     0.00     0.00     0.00     0.00     0.00
       9   Special     1.00     0.00     0.00     0.00     0.00     0.00
      10   Special     1.00     0.00     0.00     0.00     0.00     0.00
      11   Special     1.00     0.00     0.00     0.00     0.00     0.00
      12   Special     1.00     0.00     0.00     0.00     0.00     0.00
      13   Special     1.00     0.00     0.00     0.00     0.00     0.00
      14   Special     1.00     0.00     0.00     0.00     0.00     0.00
      15   Special     1.00     0.00     0.00     0.00     0.00     0.00
      16   Special     1.00     0.00     0.00     0.00     0.00     0.00
      17   Special     1.00     0.00     0.00     0.00     0.00     0.00
      18   Special     1.00     0.00     0.00     0.00     0.00     0.00
      19   Special     1.00     0.00     0.00     0.00     0.00     0.00
      20   Special     1.00     0.00     0.00     0.00     0.00     0.00
      21   Special     1.00     0.00     0.00     0.00     0.00     0.00
      22   Special     1.00     0.00     0.00     0.00     0.00     0.00
      23   Special     1.00     0.00     0.00     0.00     0.00     0.00
      24   Special     1.00     0.00     0.00     0.00     0.00     0.00
      25   Special     1.00     0.00     0.00     0.00     0.00     0.00
      26   Special     1.00     0.00     0.00     0.00     0.00     0.00
      27   Special     1.00     0.00     0.00     0.00     0.00     0.00
      28   Special     1.00     0.00     0.00     0.00     0.00     0.00
      29   Special     1.00     0.00     0.00     0.00     0.00     0.00
      30   Special     1.00     0.00     0.00     0.00     0.00     0.00
      31   Special     1.00     0.00     0.00     0.00     0.00     0.00
      32   Special     1.00     0.00     0.00     0.00     0.00     0.00
      33   Special     1.00     0.00     0.00     0.00     0.00     0.00
      34   Special     1.00     0.00     0.00     0.00     0.00     0.00
      35   Special     1.00     0.00     0.00     0.00     0.00     0.00

Nominal Model Scoring Function Contrasts under Dimension 2 for Items for Group 1: Group1
    Item Contrasts alpha  1 alpha  2 alpha  3 alpha  4 alpha  5 alpha  6
       1   Special     1.00     0.00     0.00     0.00     0.00     0.00
       2   Special     1.00     0.00     0.00     0.00     0.00     0.00
       3   Special     1.00     0.00     0.00     0.00     0.00     0.00
       4   Special     1.00     0.00     0.00     0.00     0.00     0.00
       5   Special     1.00     0.00     0.00     0.00     0.00     0.00
       6   Special     1.00     0.00     0.00     0.00     0.00     0.00
       7   Special     1.00     0.00     0.00     0.00     0.00     0.00
       8   Special     1.00     0.00     0.00     0.00     0.00     0.00
       9   Special     1.00     0.00     0.00     0.00     0.00     0.00
      10   Special     1.00     0.00     0.00     0.00     0.00     0.00
      11   Special     1.00     0.00     0.00     0.00     0.00     0.00
      12   Special     1.00     0.00     0.00     0.00     0.00     0.00
      13   Special     1.00     0.00     0.00     0.00     0.00     0.00
      14   Special     1.00     0.00     0.00     0.00     0.00     0.00
      15   Special     1.00     0.00     0.00     0.00     0.00     0.00
      16   Special     1.00     0.00     0.00     0.00     0.00     0.00
      17   Special     1.00     0.00     0.00     0.00     0.00     0.00
      18   Special     1.00     0.00     0.00     0.00     0.00     0.00
      19   Special     1.00     0.00     0.00     0.00     0.00     0.00
      20   Special     1.00     0.00     0.00     0.00     0.00     0.00
      21   Special     1.00     0.00     0.00     0.00     0.00     0.00
      22   Special     1.00     0.00     0.00     0.00     0.00     0.00
      23   Special     1.00     0.00     0.00     0.00     0.00     0.00
      24   Special     1.00     0.00     0.00     0.00     0.00     0.00
      25   Special     1.00     0.00     0.00     0.00     0.00     0.00
      26   Special     1.00     0.00     0.00     0.00     0.00     0.00
      27   Special     1.00     0.00     0.00     0.00     0.00     0.00
      28   Special     1.00     0.00     0.00     0.00     0.00     0.00
      29   Special     1.00     0.00     0.00     0.00     0.00     0.00
      30   Special     1.00     0.00     0.00     0.00     0.00     0.00
      31   Special     1.00     0.00     0.00     0.00     0.00     0.00
      32   Special     1.00     0.00     0.00     0.00     0.00     0.00
      33   Special     1.00     0.00     0.00     0.00     0.00     0.00
      34   Special     1.00     0.00     0.00     0.00     0.00     0.00
      35   Special     1.00     0.00     0.00     0.00     0.00     0.00

Nominal Model Scoring Function Contrasts under Dimension 3 for Items for Group 1: Group1
    Item Contrasts alpha  1 alpha  2 alpha  3 alpha  4 alpha  5 alpha  6
       1   Special     1.00     0.00     0.00     0.00     0.00     0.00
       2   Special     1.00     0.00     0.00     0.00     0.00     0.00
       3   Special     1.00     0.00     0.00     0.00     0.00     0.00
       4   Special     1.00     0.00     0.00     0.00     0.00     0.00
       5   Special     1.00     0.00     0.00     0.00     0.00     0.00
       6   Special     1.00     0.00     0.00     0.00     0.00     0.00
       7   Special     1.00     0.00     0.00     0.00     0.00     0.00
       8   Special     1.00     0.00     0.00     0.00     0.00     0.00
       9   Special     1.00     0.00     0.00     0.00     0.00     0.00
      10   Special     1.00     0.00     0.00     0.00     0.00     0.00
      11   Special     1.00     0.00     0.00     0.00     0.00     0.00
      12   Special     1.00     0.00     0.00     0.00     0.00     0.00
      13   Special     1.00     0.00     0.00     0.00     0.00     0.00
      14   Special     1.00     0.00     0.00     0.00     0.00     0.00
      15   Special     1.00     0.00     0.00     0.00     0.00     0.00
      16   Special     1.00     0.00     0.00     0.00     0.00     0.00
      17   Special     1.00     0.00     0.00     0.00     0.00     0.00
      18   Special     1.00     0.00     0.00     0.00     0.00     0.00
      19   Special     1.00     0.00     0.00     0.00     0.00     0.00
      20   Special     1.00     0.00     0.00     0.00     0.00     0.00
      21   Special     1.00     0.00     0.00     0.00     0.00     0.00
      22   Special     1.00     0.00     0.00     0.00     0.00     0.00
      23   Special     1.00     0.00     0.00     0.00     0.00     0.00
      24   Special     1.00     0.00     0.00     0.00     0.00     0.00
      25   Special     1.00     0.00     0.00     0.00     0.00     0.00
      26   Special     1.00     0.00     0.00     0.00     0.00     0.00
      27   Special     1.00     0.00     0.00     0.00     0.00     0.00
      28   Special     1.00     0.00     0.00     0.00     0.00     0.00
      29   Special     1.00     0.00     0.00     0.00     0.00     0.00
      30   Special     1.00     0.00     0.00     0.00     0.00     0.00
      31   Special     1.00     0.00     0.00     0.00     0.00     0.00
      32   Special     1.00     0.00     0.00     0.00     0.00     0.00
      33   Special     1.00     0.00     0.00     0.00     0.00     0.00
      34   Special     1.00     0.00     0.00     0.00     0.00     0.00
      35   Special     1.00     0.00     0.00     0.00     0.00     0.00

Nominal Model Intercept Contrasts for Items for Group 1: Group1
    Item Contrasts gamma  1 gamma  2 gamma  3 gamma  4 gamma  5 gamma  6
       1     Trend     0.39     2.17    -0.25     0.31     0.16     0.06
       2     Trend     0.43     0.76    -0.24     0.24     0.24     0.07
       3     Trend     0.25     1.60    -0.15     0.53     0.10    -0.23
       4     Trend     0.24     1.87    -0.13     0.53     0.15     0.05
       5     Trend     0.29     1.51    -0.17     0.35     0.23    -0.08
       6     Trend    -0.14     1.71    -0.36     0.44     0.12    -0.17
       7     Trend     0.05     1.70    -0.38     0.51     0.16    -0.10
       8     Trend    -0.19     1.50    -0.38     0.38     0.06    -0.15
       9     Trend    -0.10     1.38    -0.18     0.43     0.13    -0.22
      10     Trend     0.27     1.69    -0.65     0.36     0.34    -0.09
      11     Trend     0.40     1.92    -0.61     0.39     0.01     0.02
      12     Trend     0.25     2.03    -0.44     0.52     0.03    -0.22
      13     Trend     0.43     2.34    -0.45     0.47    -0.04    -0.18
      14     Trend     0.45     2.26    -0.25     0.68     0.10    -0.12
      15     Trend     0.25     2.15    -0.31     0.42     0.13    -0.16
      16     Trend     0.15     2.57    -0.24     0.52     0.05    -0.03
      17     Trend     0.22     2.23    -0.32     0.34     0.03    -0.10
      18     Trend     0.42     1.68    -0.15     0.39     0.11    -0.02
      19     Trend     0.26     1.85    -0.09     0.50     0.14    -0.14
      20     Trend     0.20     1.92    -0.40     0.48     0.02    -0.18
      21     Trend     0.54     1.78    -0.37     0.27     0.10    -0.01
      22     Trend     0.28     1.35    -0.40     0.20     0.11    -0.14
      23     Trend     0.48     0.53    -0.49     0.26    -0.04    -0.27
      24     Trend     0.31     0.38    -0.37     0.17    -0.10    -0.19
      25     Trend     0.49     0.12    -0.28     0.20     0.15    -0.18
      26     Trend     0.08     0.22    -0.10    -0.03     0.15     0.02
      27     Trend     0.15     1.85    -0.54     0.64     0.13    -0.24
      28     Trend     0.40     1.54    -0.61     0.43     0.03    -0.23
      29     Trend    -0.01     1.06    -0.49     0.04    -0.17    -0.19
      30     Trend     0.11     1.68    -0.44     0.32    -0.04    -0.19
      31     Trend     0.34     2.32    -0.65     0.57     0.03    -0.17
      32     Trend     0.47     2.48    -0.60     0.35     0.05    -0.17
      33     Trend     0.37     2.91    -0.53     0.46     0.11    -0.01
      34     Trend     0.41     2.13    -0.55     0.29     0.01    -0.01
      35     Trend     0.52     1.65    -0.66     0.35     0.17     0.04

Summed Score to Scale Score Conversion Table:
  Summed
   Score  EAP  1  EAP  2  EAP  3   SD  1   SD  2   SD  3         P  Error Covariance Matrix
    0.00   0.580   0.130  -1.026   1.144   1.146   0.802 0.1486580     1.307808
                                                                      -0.295281     1.312243
                                                                       0.042997     0.321917     0.642448
    1.00   0.272   0.045  -0.671   1.053   1.072   0.727 0.1536910     1.108535
                                                                      -0.245391     1.148387
                                                                       0.082138     0.273664     0.528649
    2.00   0.084   0.006  -0.380   0.987   1.024   0.666 0.1302376     0.973260
                                                                      -0.201966     1.049037
                                                                       0.094046     0.242962     0.444039
    3.00  -0.039  -0.016  -0.137   0.937   0.991   0.618 0.1052920     0.878480
                                                                      -0.169454     0.982193
                                                                       0.094574     0.222228     0.381367
    4.00  -0.126  -0.030   0.071   0.899   0.966   0.578 0.0843277     0.808862
                                                                      -0.145226     0.933702
                                                                       0.090780     0.207248     0.334382
    5.00  -0.191  -0.039   0.253   0.869   0.947   0.546 0.0677154     0.755385
                                                                      -0.126704     0.896464
                                                                       0.085559     0.195812     0.298542
    6.00  -0.241  -0.047   0.416   0.844   0.931   0.520 0.0547329     0.712693
                                                                      -0.112107     0.866571
                                                                       0.080071     0.186702     0.270697
    7.00  -0.281  -0.052   0.563   0.823   0.917   0.499 0.0445701     0.677481
                                                                      -0.100270     0.841710
                                                                       0.074762     0.179198     0.248682
    8.00  -0.315  -0.057   0.698   0.805   0.906   0.481 0.0365538     0.647629
                                                                      -0.090424     0.820431
                                                                       0.069789     0.172851     0.231004
    9.00  -0.344  -0.061   0.823   0.788   0.895   0.465 0.0301686     0.621717
                                                                      -0.082051     0.801781
                                                                       0.065183     0.167365     0.216622
   10.00  -0.369  -0.064   0.941   0.774   0.886   0.453 0.0250301     0.598768
                                                                      -0.074792     0.785110
                                                                       0.060930     0.162536     0.204795
   11.00  -0.391  -0.067   1.052   0.760   0.877   0.442 0.0208530     0.578087
                                                                      -0.068391     0.769954
                                                                       0.056998     0.158219     0.194990
   12.00  -0.411  -0.070   1.159   0.748   0.869   0.432 0.0174252     0.559170
                                                                      -0.062662     0.755978
                                                                       0.053354     0.154306     0.186819
   13.00  -0.429  -0.073   1.262   0.736   0.862   0.424 0.0145876     0.541643
                                                                      -0.057467     0.742934
                                                                       0.049963     0.150720     0.179994
   14.00  -0.446  -0.076   1.362   0.725   0.855   0.417 0.0122203     0.525227
                                                                      -0.052702     0.730630
                                                                       0.046796     0.147398     0.174301
   15.00  -0.462  -0.080   1.460   0.714   0.848   0.412 0.0102318     0.509705
                                                                      -0.048286     0.718919
                                                                       0.043826     0.144293     0.169581
   16.00  -0.477  -0.083   1.556   0.704   0.841   0.407 0.0085518     0.494913
                                                                      -0.044157     0.707685
                                                                       0.041031     0.141367     0.165713
   17.00  -0.491  -0.086   1.652   0.693   0.835   0.403 0.0071257     0.480720
                                                                      -0.040265     0.696836
                                                                       0.038391     0.138590     0.162611
   18.00  -0.504  -0.090   1.747   0.683   0.828   0.400 0.0059110     0.467022
                                                                      -0.036574     0.686296
                                                                       0.035888     0.135934     0.160213
   19.00  -0.518  -0.094   1.842   0.674   0.822   0.398 0.0048742     0.453735
                                                                      -0.033052     0.676003
                                                                       0.033506     0.133379     0.158478
   20.00  -0.530  -0.099   1.937   0.664   0.816   0.397 0.0039884     0.440787
                                                                      -0.029675     0.665905
                                                                       0.031231     0.130907     0.157383
   21.00  -0.543  -0.103   2.034   0.654   0.810   0.396 0.0032325     0.428119
                                                                      -0.026426     0.655956
                                                                       0.029048     0.128499     0.156922
   22.00  -0.555  -0.108   2.133   0.645   0.804   0.396 0.0025891     0.415678
                                                                      -0.023289     0.646118
                                                                       0.026946     0.126140     0.157108
   23.00  -0.567  -0.114   2.234   0.635   0.798   0.397 0.0020440     0.403417
                                                                      -0.020253     0.636354
                                                                       0.024909     0.123815     0.157966
   24.00  -0.578  -0.119   2.337   0.626   0.792   0.399 0.0015855     0.391292
                                                                      -0.017313     0.626630
                                                                       0.022926     0.121509     0.159544
   25.00  -0.590  -0.126   2.444   0.616   0.785   0.402 0.0012037     0.379261
                                                                      -0.014462     0.616914
                                                                       0.020980     0.119208     0.161906
   26.00  -0.602  -0.133   2.554   0.606   0.779   0.406 0.0008902     0.367286
                                                                      -0.011700     0.607172
                                                                       0.019054     0.116893     0.165144
   27.00  -0.614  -0.140   2.670   0.596   0.773   0.412 0.0006373     0.355326
                                                                      -0.009027     0.597368
                                                                       0.017131     0.114545     0.169374
   28.00  -0.626  -0.149   2.791   0.586   0.766   0.418 0.0004380     0.343344
                                                                      -0.006449     0.587465
                                                                       0.015185     0.112144     0.174748
   29.00  -0.639  -0.158   2.919   0.576   0.760   0.426 0.0002860     0.331299
                                                                      -0.003974     0.577418
                                                                       0.013189     0.109661     0.181459
   30.00  -0.653  -0.168   3.054   0.565   0.753   0.436 0.0001746     0.319150
                                                                      -0.001615     0.567174
                                                                       0.011107     0.107063     0.189748
   31.00  -0.667  -0.179   3.199   0.554   0.746   0.447 0.0000975     0.306856
                                                                       0.000606     0.556671
                                                                       0.008891     0.104308     0.199915
   32.00  -0.683  -0.192   3.353   0.543   0.739   0.461 0.0000482     0.294373
                                                                       0.002663     0.545826
                                                                       0.006483     0.101340     0.212320
   33.00  -0.700  -0.206   3.520   0.531   0.731   0.477 0.0000199     0.281660
                                                                       0.004518     0.534536
                                                                       0.003809     0.098090     0.227379
   34.00  -0.719  -0.222   3.701   0.518   0.723   0.495 0.0000061     0.268685
                                                                       0.006127     0.522662
                                                                       0.000788     0.094464     0.245509
   35.00  -0.741  -0.241   3.897   0.505   0.714   0.517 0.0000011     0.255439
                                                                       0.007448     0.510018
                                                                      -0.002646     0.090337     0.266916

QOL Data
Quality of life + ERS + MRS with sum-score to EAP translation for MRS

Group Latent Variable Means:
   Group               Label   mu  1   mu  2   mu  3
       1              Group1    0.00    0.00    0.00

Latent Variable Variance-Covariance Matrix for Group  1: Group1
 Theta  1 Theta  2 Theta  3
     1.00
    -0.15     1.00
    -0.17     0.18     1.00

QOL Data
Quality of life + ERS + MRS with sum-score to EAP translation for MRS

Tue Oct 23 21:24:52 2018
