# Supplementary material for: Estimation of Response Styles Using the Multidimensional Nominal Response Model: A Tutorial and Comparison With Sum Scores
Source: Front Psychol. 2020 Feb 6;11:72. doi: 10.3389/fpsyg.2020.00072 (PMC7017717; doi:10.3389/fpsyg.2020.00072)
Supplement: Supplementary file 1 [file Data_Sheet_1.zip › QOL_SSEAP_QOL-sco.txt]

  1       1      -0.661735    -0.124535     0.298602     0.241565     0.918968     1.057897     0.058354     0.045959     0.844502     0.027597     0.109760     1.119146
  1       2       1.153056     0.057938    -0.355472     0.598335     0.908427     0.932947     0.358004    -0.443119     0.825240    -0.060268     0.272633     0.870391
  1       3       1.717510     1.823318    -0.167519     0.624245     0.561903     0.911630     0.389682    -0.236824     0.315734    -0.047555     0.111082     0.831070
  1       4       1.293561     0.621538    -0.288468     0.642290     0.723640     0.925907     0.412537    -0.390823     0.523655    -0.069121     0.194338     0.857304
  1       5       1.192313     0.159354    -0.347906     0.617440     0.874769     0.932458     0.381233    -0.447666     0.765220    -0.068531     0.261024     0.869478
  1       6       0.757400    -0.273202    -0.274309     0.445855     0.964165     0.931627     0.198787    -0.285198     0.929614     0.028296     0.247132     0.867928
  1       7       1.192313     0.159354    -0.347906     0.617440     0.874769     0.932458     0.381233    -0.447666     0.765220    -0.068531     0.261024     0.869478
  1       8       1.275035     0.525848    -0.301513     0.641960     0.749745     0.927432     0.412112    -0.405671     0.562118    -0.071253     0.206851     0.860130
  1       9      -0.473001    -0.178005     0.260668     0.251312     0.917454     1.043077     0.063157     0.007420     0.841722     0.068093     0.113972     1.088009
  1      10      -0.172249    -0.242151     0.142905     0.282052     0.923350     1.001703     0.079553    -0.049493     0.852575     0.098529     0.136795     1.003408
  1      11       1.275035     0.525848    -0.301513     0.641960     0.749745     0.927432     0.412112    -0.405671     0.562118    -0.071253     0.206851     0.860130
  1      12       0.467974    -0.308840    -0.157821     0.376330     0.950928     0.940870     0.141624    -0.192426     0.904264     0.070044     0.207937     0.885237
  1      13      -0.002641    -0.270264     0.063355     0.302246     0.929083     0.980227     0.091353    -0.082473     0.863195     0.100777     0.153246     0.960845
  1      14       0.502691    -0.307918    -0.173052     0.383439     0.952924     0.939123     0.147025    -0.202327     0.908064     0.066005     0.212230     0.881952
  1      15      -0.473001    -0.178005     0.260668     0.251312     0.917454     1.043077     0.063157     0.007420     0.841722     0.068093     0.113972     1.088009
  1      16      -0.144367    -0.247733     0.130161     0.285231     0.923067     0.997942     0.081357    -0.054660     0.852052     0.099532     0.139295     0.995887
  1      17      -0.960082    -0.003655     0.270340     0.264645     0.924142     1.023694     0.070037     0.113182     0.854038    -0.034192     0.132805     1.047948
  1      18      -0.817262    -0.068649     0.293914     0.247629     0.921044     1.046487     0.061320     0.080048     0.848322    -0.009967     0.118396     1.095134
  1      19       0.237636    -0.299528    -0.052062     0.335732     0.938771     0.956196     0.112716    -0.133966     0.881291     0.091042     0.179275     0.914311
  1      20      -0.792200    -0.079490     0.296700     0.245648     0.919107     1.049776     0.060343     0.074255     0.844757    -0.004479     0.116217     1.102030
  1      21      -0.473001    -0.178005     0.260668     0.251312     0.917454     1.043077     0.063157     0.007420     0.841722     0.068093     0.113972     1.088009
  1      22      -0.866396    -0.048436     0.286869     0.252450     0.920995     1.039026     0.063731     0.091065     0.848232    -0.019668     0.122750     1.079576
  1      23      -0.059899    -0.261731     0.090621     0.295178     0.926314     0.987076     0.087130    -0.071012     0.858057     0.101000     0.147299     0.974318
  1      24      -1.230944     0.161735     0.218839     0.315488     0.924215     0.982246     0.099533     0.182854     0.854173    -0.051660     0.161981     0.964807
  1      25      -0.914014    -0.027092     0.278774     0.258184     0.921494     1.031225     0.066659     0.101996     0.849152    -0.027686     0.127559     1.063426
  1      26       0.301229    -0.304137    -0.082035     0.345958     0.942299     0.951206     0.119687    -0.149133     0.887928     0.086315     0.186813     0.904793
  1      27      -1.305912     0.220673     0.207450     0.332862     0.921552     0.973007     0.110797     0.203641     0.849258    -0.051471     0.169676     0.946743
  1      28       0.906147    -0.214622    -0.321531     0.493275     0.965002     0.931048     0.243320    -0.343915     0.931230    -0.000943     0.267121     0.866850
  1      29      -1.461914     0.370271     0.190982     0.373090     0.907739     0.956608     0.139196     0.247169     0.823989    -0.046331     0.181367     0.915099
  1      30       0.757400    -0.273202    -0.274309     0.445855     0.964165     0.931627     0.198787    -0.285198     0.929614     0.028296     0.247132     0.867928
  1      31      -0.527166    -0.164034     0.275558     0.247176     0.917349     1.049236     0.061096     0.018130     0.841529     0.058111     0.111398     1.100896
  1      32       0.145116    -0.290224    -0.007820     0.321981     0.934413     0.964478     0.103672    -0.113201     0.873127     0.096376     0.168791     0.930217
  1      33      -0.688356    -0.116689     0.300162     0.241548     0.917867     1.057703     0.058345     0.051545     0.842479     0.020902     0.110170     1.118736
  1      34       1.323988     0.753365    -0.270850     0.640108     0.685596     0.923895     0.409739    -0.367174     0.470042    -0.065565     0.178277     0.853581
  1      35      -1.377360     0.284369     0.198764     0.350649     0.917366     0.965203     0.122955     0.223831     0.841561    -0.049675     0.176674     0.931616
  1      36      -1.809942     0.900074     0.216937     0.460316     0.782289     0.930705     0.211891     0.289499     0.611977    -0.030533     0.167665     0.866211
  1      37      -0.255072    -0.226677     0.179510     0.272872     0.920562     1.013197     0.074459    -0.033892     0.847434     0.093966     0.129613     1.026567
  1      38      -1.305912     0.220673     0.207450     0.332862     0.921552     0.973007     0.110797     0.203641     0.849258    -0.051471     0.169676     0.946743
  1      39      -1.525314     0.446512     0.188470     0.391063     0.899745     0.951206     0.152930     0.264738     0.809541    -0.042678     0.184800     0.904793
  1      40      -1.323822     0.237809     0.205061     0.337425     0.923408     0.971015     0.113856     0.209550     0.852683    -0.051123     0.171571     0.942870
  1      41       1.173561     0.108790    -0.352118     0.608879     0.894574     0.932917     0.370734    -0.447998     0.800263    -0.065167     0.268146     0.870335
  1      42      -0.661735    -0.124535     0.298602     0.241565     0.918968     1.057897     0.058354     0.045959     0.844502     0.027597     0.109760     1.119146
  1      43       1.265727     0.476025    -0.308298     0.641158     0.764519     0.928250     0.411083    -0.413301     0.584489    -0.072227     0.213967     0.861647
  1      44      -0.842058    -0.059233     0.290484     0.249896     0.920025     1.042697     0.062448     0.085451     0.846447    -0.015029     0.120392     1.087218
  1      45      -1.541336     0.462878     0.187750     0.395106     0.891895     0.949483     0.156109     0.266921     0.795476    -0.041988     0.184163     0.901519
  1      46      -1.461914     0.370271     0.190982     0.373090     0.907739     0.956608     0.139196     0.247169     0.823989    -0.046331     0.181367     0.915099
  1      47       1.011467    -0.139596    -0.346010     0.533692     0.957636     0.931875     0.284828    -0.389838     0.917066    -0.025213     0.277653     0.868391
  1      48      -0.199945    -0.237521     0.155326     0.278942     0.921612     1.005459     0.077809    -0.044182     0.849369     0.097300     0.134135     1.010949
  1      49      -0.255072    -0.226677     0.179510     0.272872     0.920562     1.013197     0.074459    -0.033892     0.847434     0.093966     0.129613     1.026567
  1      50      -0.364383    -0.203660     0.223604     0.261405     0.918474     1.028606     0.068332    -0.013417     0.843594     0.083729     0.120708     1.058030
  1      51      -1.026853     0.030963     0.257368     0.275218     0.924263     1.012696     0.075745     0.129276     0.854262    -0.041550     0.140476     1.025553
  1      52      -0.473001    -0.178005     0.260668     0.251312     0.917454     1.043077     0.063157     0.007420     0.841722     0.068093     0.113972     1.088009
  1      53      -0.473001    -0.178005     0.260668     0.251312     0.917454     1.043077     0.063157     0.007420     0.841722     0.068093     0.113972     1.088009
  1      54      -0.890388    -0.037789     0.283111     0.255223     0.921387     1.035280     0.065139     0.096558     0.848954    -0.023844     0.125670     1.071805
  1      55      -0.282495    -0.221241     0.191011     0.269919     0.919761     1.017027     0.072856    -0.028761     0.845961     0.091884     0.127032     1.034343
  1      56      -0.144367    -0.247733     0.130161     0.285231     0.923067     0.997942     0.081357    -0.054660     0.852052     0.099532     0.139295     0.995887
  1      57      -0.337155    -0.209117     0.213183     0.264165     0.919907     1.024807     0.069783    -0.018589     0.846229     0.086757     0.122871     1.050229
  1      58       1.367974     0.921832    -0.250476     0.636132     0.649605     0.921197     0.404663    -0.341563     0.421986    -0.060821     0.160793     0.848603
  1      59      -0.817262    -0.068649     0.293914     0.247629     0.921044     1.046487     0.061320     0.080048     0.848322    -0.009967     0.118396     1.095134
  1      60       1.173561     0.108790    -0.352118     0.608879     0.894574     0.932917     0.370734    -0.447998     0.800263    -0.065167     0.268146     0.870335
  1      61      -1.844745     0.975858     0.224390     0.465593     0.771515     0.928072     0.216777     0.287691     0.595236    -0.031473     0.160027     0.861317
  1      62       0.942270    -0.193070    -0.331096     0.506411     0.963562     0.931139     0.256452    -0.359354     0.928452    -0.008836     0.270929     0.867020
  1      63      -0.661735    -0.124535     0.298602     0.241565     0.918968     1.057897     0.058354     0.045959     0.844502     0.027597     0.109760     1.119146
  1      64      -0.172249    -0.242151     0.142905     0.282052     0.923350     1.001703     0.079553    -0.049493     0.852575     0.098529     0.136795     1.003408
  1      65      -1.556317     0.483487     0.187792     0.399534     0.889648     0.948438     0.159627     0.270956     0.791473    -0.041043     0.184617     0.899535
  1      66      -0.144367    -0.247733     0.130161     0.285231     0.923067     0.997942     0.081357    -0.054660     0.852052     0.099532     0.139295     0.995887
  1      67      -0.172249    -0.242151     0.142905     0.282052     0.923350     1.001703     0.079553    -0.049493     0.852575     0.098529     0.136795     1.003408
  1      68       0.433725    -0.309113    -0.142706     0.369597     0.948860     0.942631     0.136602    -0.182943     0.900335     0.073884     0.203221     0.888553
  1      69      -0.031350    -0.266411     0.077052     0.298660     0.927023     0.983594     0.089198    -0.076588     0.859371     0.101019     0.150153     0.967456
  1      70      -0.282495    -0.221241     0.191011     0.269919     0.919761     1.017027     0.072856    -0.028761     0.845961     0.091884     0.127032     1.034343
  1      71       0.026394    -0.275036     0.049400     0.305929     0.929163     0.976885     0.093593    -0.088178     0.863344     0.100357     0.156128     0.954304
  1      72      -2.394042     1.724765     0.315993     0.493397     0.581392     0.888202     0.243440     0.187218     0.338017    -0.050231     0.106051     0.788902
  1      73      -0.088227    -0.257179     0.104079     0.291783     0.925211     0.990673     0.085138    -0.065470     0.856016     0.100737     0.144805     0.981433
  1      74      -1.411926     0.317269     0.195020     0.359563     0.913228     0.961457     0.129286     0.233183     0.833986    -0.048550     0.178508     0.924399
  1      75      -0.635018    -0.133551     0.295869     0.242005     0.917444     1.057206     0.058566     0.040221     0.841703     0.034186     0.109479     1.117684
  1      76      -1.525314     0.446512     0.188470     0.391063     0.899745     0.951206     0.152930     0.264738     0.809541    -0.042678     0.184800     0.904793
  1      77      -0.842058    -0.059233     0.290484     0.249896     0.920025     1.042697     0.062448     0.085451     0.846447    -0.015029     0.120392     1.087218
  1      78      -1.541336     0.462878     0.187750     0.395106     0.891895     0.949483     0.156109     0.266921     0.795476    -0.041988     0.184163     0.901519
  1      79       0.026394    -0.275036     0.049400     0.305929     0.929163     0.976885     0.093593    -0.088178     0.863344     0.100357     0.156128     0.954304
  1      80      -0.661735    -0.124535     0.298602     0.241565     0.918968     1.057897     0.058354     0.045959     0.844502     0.027597     0.109760     1.119146
  1      81      -1.111613     0.080547     0.240466     0.290597     0.924929     0.999162     0.084447     0.150816     0.855494    -0.047869     0.149237     0.998324
  1      82      -0.445886    -0.184635     0.252185     0.253645     0.917700     1.039648     0.064336     0.002145     0.842173     0.072537     0.115334     1.080868
  1      83      -0.391585    -0.197270     0.233624     0.258708     0.918538     1.032388     0.066930    -0.008277     0.843713     0.080345     0.118768     1.065824
  1      84       1.192313     0.159354    -0.347906     0.617440     0.874769     0.932458     0.381233    -0.447666     0.765220    -0.068531     0.261024     0.869478
  1      85      -0.199945    -0.237521     0.155326     0.278942     0.921612     1.005459     0.077809    -0.044182     0.849369     0.097300     0.134135     1.010949
  1      86      -1.268804     0.191118     0.213103     0.324147     0.923809     0.977646     0.105071     0.193499     0.853424    -0.051675     0.166723     0.955792
  1      87      -0.527166    -0.164034     0.275558     0.247176     0.917349     1.049236     0.061096     0.018130     0.841529     0.058111     0.111398     1.100896
  1      88       0.114955    -0.286483     0.006688     0.317757     0.933396     0.967440     0.100970    -0.106764     0.871229     0.097700     0.165472     0.935941
  1      89       1.221949     0.267232    -0.335905     0.630610     0.838062     0.931484     0.397669    -0.442573     0.702348    -0.072779     0.246266     0.867662
  1      90      -0.199945    -0.237521     0.155326     0.278942     0.921612     1.005459     0.077809    -0.044182     0.849369     0.097300     0.134135     1.010949
  1      91       1.393783     1.001091    -0.241546     0.633245     0.630161     0.919975     0.400999    -0.327586     0.397102    -0.058539     0.153142     0.846354
  1      92       0.269226    -0.301974    -0.066931     0.340728     0.940560     0.953700     0.116095    -0.141418     0.884653     0.088763     0.183259     0.909544
  1      93      -1.614401     0.567563     0.189539     0.416433     0.877189     0.944190     0.173416     0.284472     0.769461    -0.037293     0.185148     0.891495
  1      94       0.206436    -0.296751    -0.037182     0.330952     0.937135     0.958866     0.109529    -0.126787     0.878222     0.093039     0.175766     0.919425
  1      95      -0.418748    -0.190996     0.243268     0.256118     0.918178     1.036128     0.065596    -0.003084     0.843052     0.076619     0.117312     1.073560
  1      96       1.419767     1.084394    -0.232190     0.631223     0.619374     0.919380     0.398442    -0.317715     0.383624    -0.057138     0.148084     0.845260
  1      97       1.044287    -0.108518    -0.351439     0.547282     0.950294     0.932174     0.299518    -0.403025     0.903058    -0.033086     0.278916     0.868948
  1      98       0.682936    -0.289705    -0.246758     0.425496     0.961692     0.933028     0.181047    -0.258876     0.924852     0.040745     0.237071     0.870541
  1      99       1.670700     1.679359    -0.188398     0.620898     0.544196     0.907580     0.385514    -0.240560     0.296149    -0.042696     0.103311     0.823701
  1     100      -0.002641    -0.270264     0.063355     0.302246     0.929083     0.980227     0.091353    -0.082473     0.863195     0.100777     0.153246     0.960845
  1     101       0.145116    -0.290224    -0.007820     0.321981     0.934413     0.964478     0.103672    -0.113201     0.873127     0.096376     0.168791     0.930217
  1     102       1.234130     0.321325    -0.329329     0.634994     0.819387     0.930551     0.403217    -0.437086     0.671395    -0.073283     0.237470     0.865924
  1     103       0.906147    -0.214622    -0.321531     0.493275     0.965002     0.931048     0.243320    -0.343915     0.931230    -0.000943     0.267121     0.866850
  1     104      -1.394787     0.300392     0.196472     0.355083     0.914959     0.963060     0.126084     0.228442     0.837150    -0.049284     0.176769     0.927484
  1     105      -0.982730     0.006934     0.265847     0.268031     0.922920     1.019786     0.071841     0.118342     0.851781    -0.036970     0.134986     1.039964
  1     106       0.366511    -0.307160    -0.112223     0.357214     0.946290     0.946717     0.127602    -0.165564     0.895465     0.080573     0.195036     0.896273
  1     107       0.537931    -0.306511    -0.188146     0.390912     0.954426     0.937579     0.152812    -0.212500     0.910929     0.061629     0.216896     0.879054
  1     108       0.573479    -0.303467    -0.203030     0.398907     0.957283     0.936241     0.159127    -0.223640     0.916391     0.056859     0.222013     0.876547
  1     109      -0.554204    -0.156520     0.281914     0.245435     0.917733     1.051889     0.060239     0.023585     0.842234     0.052585     0.110454     1.106470
  1     110      -0.554204    -0.156520     0.281914     0.245435     0.917733     1.051889     0.060239     0.023585     0.842234     0.052585     0.110454     1.106470
  1     111       0.237636    -0.299528    -0.052062     0.335732     0.938771     0.956196     0.112716    -0.133966     0.881291     0.091042     0.179275     0.914311
  1     112      -0.445886    -0.184635     0.252185     0.253645     0.917700     1.039648     0.064336     0.002145     0.842173     0.072537     0.115334     1.080868
  1     113       1.255158     0.427458    -0.314912     0.640335     0.785019     0.929209     0.410028    -0.423356     0.616255    -0.073276     0.222399     0.863429
  1     114      -0.960082    -0.003655     0.270340     0.264645     0.924142     1.023694     0.070037     0.113182     0.854038    -0.034192     0.132805     1.047948
  1     115      -0.364383    -0.203660     0.223604     0.261405     0.918474     1.028606     0.068332    -0.013417     0.843594     0.083729     0.120708     1.058030
  1     116       0.237636    -0.299528    -0.052062     0.335732     0.938771     0.956196     0.112716    -0.133966     0.881291     0.091042     0.179275     0.914311
  1     117       1.103379    -0.032354    -0.356781     0.574251     0.934050     0.932915     0.329764    -0.427523     0.872449    -0.048178     0.279117     0.870330
  1     118       0.467974    -0.308840    -0.157821     0.376330     0.950928     0.940870     0.141624    -0.192426     0.904264     0.070044     0.207937     0.885237
  1     119      -0.227565    -0.232038     0.167518     0.275879     0.921282     1.009293     0.076109    -0.039043     0.848761     0.095776     0.131678     1.018672
  1     120      -0.418748    -0.190996     0.243268     0.256118     0.918178     1.036128     0.065596    -0.003084     0.843052     0.076619     0.117312     1.073560
  1     121      -0.418748    -0.190996     0.243268     0.256118     0.918178     1.036128     0.065596    -0.003084     0.843052     0.076619     0.117312     1.073560
  1     122      -0.817262    -0.068649     0.293914     0.247629     0.921044     1.046487     0.061320     0.080048     0.848322    -0.009967     0.118396     1.095134
  1     123       0.609683    -0.300596    -0.217920     0.407210     0.957892     0.934962     0.165820    -0.234507     0.917556     0.051890     0.226679     0.874154
  1     124      -0.255072    -0.226677     0.179510     0.272872     0.920562     1.013197     0.074459    -0.033892     0.847434     0.093966     0.129613     1.026567
  1     125       1.153056     0.057938    -0.355472     0.598335     0.908427     0.932947     0.358004    -0.443119     0.825240    -0.060268     0.272633     0.870391
  1     126      -0.527166    -0.164034     0.275558     0.247176     0.917349     1.049236     0.061096     0.018130     0.841529     0.058111     0.111398     1.100896
  1     127      -0.002641    -0.270264     0.063355     0.302246     0.929083     0.980227     0.091353    -0.082473     0.863195     0.100777     0.153246     0.960845
  1     128       0.906147    -0.214622    -0.321531     0.493275     0.965002     0.931048     0.243320    -0.343915     0.931230    -0.000943     0.267121     0.866850
  1     129       0.502691    -0.307918    -0.173052     0.383439     0.952924     0.939123     0.147025    -0.202327     0.908064     0.066005     0.212230     0.881952
  1     130       0.433725    -0.309113    -0.142706     0.369597     0.948860     0.942631     0.136602    -0.182943     0.900335     0.073884     0.203221     0.888553
  1     131      -0.445886    -0.184635     0.252185     0.253645     0.917700     1.039648     0.064336     0.002145     0.842173     0.072537     0.115334     1.080868
  1     132       0.832241    -0.249010    -0.299554     0.468440     0.965319     0.930993     0.219436    -0.313584     0.931841     0.014351     0.257386     0.866747
  1     133      -0.581205    -0.149080     0.287582     0.243974     0.917651     1.054217     0.059523     0.029084     0.842084     0.046748     0.110177     1.111374
  1     134       0.301229    -0.304137    -0.082035     0.345958     0.942299     0.951206     0.119687    -0.149133     0.887928     0.086315     0.186813     0.904793
  1     135       0.757400    -0.273202    -0.274309     0.445855     0.964165     0.931627     0.198787    -0.285198     0.929614     0.028296     0.247132     0.867928
  1     136       0.399940    -0.308745    -0.127474     0.363216     0.946916     0.944601     0.131926    -0.173884     0.896650     0.077379     0.199010     0.892271
  1     137      -0.309847    -0.215584     0.202293     0.267019     0.919179     1.020918     0.071299    -0.023647     0.844890     0.089483     0.124946     1.042274
  1     138      -0.116376    -0.252551     0.117173     0.288471     0.924042     0.994247     0.083215    -0.060017     0.853854     0.100270     0.141824     0.988527
  1     139      -0.527166    -0.164034     0.275558     0.247176     0.917349     1.049236     0.061096     0.018130     0.841529     0.058111     0.111398     1.100896
  1     140       0.269226    -0.301974    -0.066931     0.340728     0.940560     0.953700     0.116095    -0.141418     0.884653     0.088763     0.183259     0.909544
  1     141       0.682936    -0.289705    -0.246758     0.425496     0.961692     0.933028     0.181047    -0.258876     0.924852     0.040745     0.237071     0.870541
  1     142      -0.199945    -0.237521     0.155326     0.278942     0.921612     1.005459     0.077809    -0.044182     0.849369     0.097300     0.134135     1.010949
  1     143       1.573511     1.477805    -0.197295     0.623045     0.578770     0.914145     0.388186    -0.271819     0.334975    -0.049908     0.123956     0.835661
  1     144       0.646136    -0.295822    -0.232537     0.416097     0.959806     0.933867     0.173137    -0.246405     0.921228     0.046535     0.231632     0.872107
  1     145       0.055632    -0.279032     0.035290     0.309738     0.930484     0.973639     0.095938    -0.094208     0.865801     0.099700     0.159093     0.947973
  1     146       0.537931    -0.306511    -0.188146     0.390912     0.954426     0.937579     0.152812    -0.212500     0.910929     0.061629     0.216896     0.879054
  1     147      -0.527166    -0.164034     0.275558     0.247176     0.917349     1.049236     0.061096     0.018130     0.841529     0.058111     0.111398     1.100896
  1     148       1.129414     0.011388    -0.357018     0.586853     0.922754     0.932938     0.344397    -0.436849     0.851476    -0.054608     0.276453     0.870374
  1     149      -0.445886    -0.184635     0.252185     0.253645     0.917700     1.039648     0.064336     0.002145     0.842173     0.072537     0.115334     1.080868
  1     150       0.237636    -0.299528    -0.052062     0.335732     0.938771     0.956196     0.112716    -0.133966     0.881291     0.091042     0.179275     0.914311
  1     151       0.906147    -0.214622    -0.321531     0.493275     0.965002     0.931048     0.243320    -0.343915     0.931230    -0.000943     0.267121     0.866850
  1     152       1.074915    -0.072395    -0.355067     0.560968     0.943127     0.932502     0.314685    -0.416082     0.889489    -0.040787     0.279407     0.869560
  1     153      -0.031350    -0.266411     0.077052     0.298660     0.927023     0.983594     0.089198    -0.076588     0.859371     0.101019     0.150153     0.967456
  1     154      -0.714732    -0.107553     0.300730     0.241946     0.918570     1.056836     0.058538     0.057282     0.843771     0.014222     0.111133     1.116902
  1     155       0.055632    -0.279032     0.035290     0.309738     0.930484     0.973639     0.095938    -0.094208     0.865801     0.099700     0.159093     0.947973
  1     156      -0.581205    -0.149080     0.287582     0.243974     0.917651     1.054217     0.059523     0.029084     0.842084     0.046748     0.110177     1.111374
  1     157      -0.255072    -0.226677     0.179510     0.272872     0.920562     1.013197     0.074459    -0.033892     0.847434     0.093966     0.129613     1.026567
  1     158      -0.792200    -0.079490     0.296700     0.245648     0.919107     1.049776     0.060343     0.074255     0.844757    -0.004479     0.116217     1.102030
  1     159      -0.635018    -0.133551     0.295869     0.242005     0.917444     1.057206     0.058566     0.040221     0.841703     0.034186     0.109479     1.117684
  1     160       0.757400    -0.273202    -0.274309     0.445855     0.964165     0.931627     0.198787    -0.285198     0.929614     0.028296     0.247132     0.867928
  1     161      -0.608154    -0.141504     0.292110     0.242817     0.917412     1.055934     0.058960     0.034623     0.841645     0.040583     0.109404     1.114997
  1     162       0.399940    -0.308745    -0.127474     0.363216     0.946916     0.944601     0.131926    -0.173884     0.896650     0.077379     0.199010     0.892271
  1     163      -0.116376    -0.252551     0.117173     0.288471     0.924042     0.994247     0.083215    -0.060017     0.853854     0.100270     0.141824     0.988527
  1     164       0.206436    -0.296751    -0.037182     0.330952     0.937135     0.958866     0.109529    -0.126787     0.878222     0.093039     0.175766     0.919425
  1     165       1.192313     0.159354    -0.347906     0.617440     0.874769     0.932458     0.381233    -0.447666     0.765220    -0.068531     0.261024     0.869478
  1     166      -0.661735    -0.124535     0.298602     0.241565     0.918968     1.057897     0.058354     0.045959     0.844502     0.027597     0.109760     1.119146
  1     167      -0.002641    -0.270264     0.063355     0.302246     0.929083     0.980227     0.091353    -0.082473     0.863195     0.100777     0.153246     0.960845
  1     168      -1.090713     0.068948     0.244651     0.286700     0.926746     1.002505     0.082197     0.145835     0.858858    -0.046592     0.147301     1.005016
  1     169       0.942270    -0.193070    -0.331096     0.506411     0.963562     0.931139     0.256452    -0.359354     0.928452    -0.008836     0.270929     0.867020
  1     170      -0.527166    -0.164034     0.275558     0.247176     0.917349     1.049236     0.061096     0.018130     0.841529     0.058111     0.111398     1.100896
  1     171      -0.608154    -0.141504     0.292110     0.242817     0.917412     1.055934     0.058960     0.034623     0.841645     0.040583     0.109404     1.114997
  1     172      -0.337155    -0.209117     0.213183     0.264165     0.919907     1.024807     0.069783    -0.018589     0.846229     0.086757     0.122871     1.050229
  1     173       1.284289     0.574339    -0.294518     0.642286     0.736251     0.926979     0.412531    -0.398155     0.542065    -0.070578     0.201309     0.859291
  1     174       0.026394    -0.275036     0.049400     0.305929     0.929163     0.976885     0.093593    -0.088178     0.863344     0.100357     0.156128     0.954304
  1     175      -0.445886    -0.184635     0.252185     0.253645     0.917700     1.039648     0.064336     0.002145     0.842173     0.072537     0.115334     1.080868
  1     176       0.682936    -0.289705    -0.246758     0.425496     0.961692     0.933028     0.181047    -0.258876     0.924852     0.040745     0.237071     0.870541
  1     177       0.333702    -0.306210    -0.097141     0.351421     0.943614     0.948878     0.123497    -0.157006     0.890408     0.083599     0.190736     0.900370
  1     178      -1.948505     1.152615     0.246524     0.471966     0.712389     0.920341     0.222752     0.264974     0.507498    -0.035283     0.143012     0.847027
  1     179      -1.152319     0.107101     0.233005     0.298719     0.925661     0.993321     0.089233     0.161695     0.856849    -0.049689     0.154441     0.986686
  1     180       0.433725    -0.309113    -0.142706     0.369597     0.948860     0.942631     0.136602    -0.182943     0.900335     0.073884     0.203221     0.888553
  1     181       0.026394    -0.275036     0.049400     0.305929     0.929163     0.976885     0.093593    -0.088178     0.863344     0.100357     0.156128     0.954304
  1     182       0.573479    -0.303467    -0.203030     0.398907     0.957283     0.936241     0.159127    -0.223640     0.916391     0.056859     0.222013     0.876547
  1     183       1.011467    -0.139596    -0.346010     0.533692     0.957636     0.931875     0.284828    -0.389838     0.917066    -0.025213     0.277653     0.868391
  1     184      -0.116376    -0.252551     0.117173     0.288471     0.924042     0.994247     0.083215    -0.060017     0.853854     0.100270     0.141824     0.988527
  1     185      -0.937273    -0.015977     0.274631     0.261326     0.921935     1.027449     0.068291     0.107447     0.849965    -0.031115     0.130266     1.055650
  1     186       0.906147    -0.214622    -0.321531     0.493275     0.965002     0.931048     0.243320    -0.343915     0.931230    -0.000943     0.267121     0.866850
  1     187       0.366511    -0.307160    -0.112223     0.357214     0.946290     0.946717     0.127602    -0.165564     0.895465     0.080573     0.195036     0.896273
  1     188      -0.364383    -0.203660     0.223604     0.261405     0.918474     1.028606     0.068332    -0.013417     0.843594     0.083729     0.120708     1.058030
  1     189       1.173561     0.108790    -0.352118     0.608879     0.894574     0.932917     0.370734    -0.447998     0.800263    -0.065167     0.268146     0.870335
  1     190       0.832241    -0.249010    -0.299554     0.468440     0.965319     0.930993     0.219436    -0.313584     0.931841     0.014351     0.257386     0.866747
  1     191       0.301229    -0.304137    -0.082035     0.345958     0.942299     0.951206     0.119687    -0.149133     0.887928     0.086315     0.186813     0.904793
  1     192       1.255158     0.427458    -0.314912     0.640335     0.785019     0.929209     0.410028    -0.423356     0.616255    -0.073276     0.222399     0.863429
  1     193       0.720024    -0.282132    -0.260789     0.435430     0.963324     0.932206     0.189599    -0.271889     0.927992     0.034722     0.241970     0.869008
  1     194      -0.473001    -0.178005     0.260668     0.251312     0.917454     1.043077     0.063157     0.007420     0.841722     0.068093     0.113972     1.088009
  1     195      -1.230944     0.161735     0.218839     0.315488     0.924215     0.982246     0.099533     0.182854     0.854173    -0.051660     0.161981     0.964807
  1     196       0.502691    -0.307918    -0.173052     0.383439     0.952924     0.939123     0.147025    -0.202327     0.908064     0.066005     0.212230     0.881952
  1     197       0.573479    -0.303467    -0.203030     0.398907     0.957283     0.936241     0.159127    -0.223640     0.916391     0.056859     0.222013     0.876547
  1     198       1.517633     1.332469    -0.209302     0.623896     0.579617     0.916000     0.389246    -0.282442     0.335956    -0.051563     0.130191     0.839057
  1     199       1.406389     1.042820    -0.237382     0.632286     0.624505     0.919255     0.399785    -0.322657     0.390006    -0.057298     0.149341     0.845031
  1     200      -0.255072    -0.226677     0.179510     0.272872     0.920562     1.013197     0.074459    -0.033892     0.847434     0.093966     0.129613     1.026567
  1     201       0.869394    -0.233190    -0.311077     0.480600     0.965471     0.930890     0.230976    -0.328590     0.932135     0.006904     0.262177     0.866556
  1     202      -1.822580     0.921213     0.217279     0.461826     0.772763     0.928306     0.213283     0.286998     0.597162    -0.031828     0.161004     0.861751
  1     203      -0.059899    -0.261731     0.090621     0.295178     0.926314     0.987076     0.087130    -0.071012     0.858057     0.101000     0.147299     0.974318
  1     204      -0.937273    -0.015977     0.274631     0.261326     0.921935     1.027449     0.068291     0.107447     0.849965    -0.031115     0.130266     1.055650
  1     205       0.646136    -0.295822    -0.232537     0.416097     0.959806     0.933867     0.173137    -0.246405     0.921228     0.046535     0.231632     0.872107
  1     206      -0.792200    -0.079490     0.296700     0.245648     0.919107     1.049776     0.060343     0.074255     0.844757    -0.004479     0.116217     1.102030
  1     207       0.832241    -0.249010    -0.299554     0.468440     0.965319     0.930993     0.219436    -0.313584     0.931841     0.014351     0.257386     0.866747
  1     208       1.011467    -0.139596    -0.346010     0.533692     0.957636     0.931875     0.284828    -0.389838     0.917066    -0.025213     0.277653     0.868391
  1     209       1.344670     0.839841    -0.259675     0.638522     0.668286     0.922972     0.407710    -0.354926     0.446606    -0.063666     0.170360     0.851878
  1     210      -0.255072    -0.226677     0.179510     0.272872     0.920562     1.013197     0.074459    -0.033892     0.847434     0.093966     0.129613     1.026567
  1     211       0.832241    -0.249010    -0.299554     0.468440     0.965319     0.930993     0.219436    -0.313584     0.931841     0.014351     0.257386     0.866747
  1     212      -0.445886    -0.184635     0.252185     0.253645     0.917700     1.039648     0.064336     0.002145     0.842173     0.072537     0.115334     1.080868
  1     213       1.265727     0.476025    -0.308298     0.641158     0.764519     0.928250     0.411083    -0.413301     0.584489    -0.072227     0.213967     0.861647
  1     214       0.609683    -0.300596    -0.217920     0.407210     0.957892     0.934962     0.165820    -0.234507     0.917556     0.051890     0.226679     0.874154
  1     215       1.323988     0.753365    -0.270850     0.640108     0.685596     0.923895     0.409739    -0.367174     0.470042    -0.065565     0.178277     0.853581
  1     216      -1.230944     0.161735     0.218839     0.315488     0.924215     0.982246     0.099533     0.182854     0.854173    -0.051660     0.161981     0.964807
  1     217      -0.817262    -0.068649     0.293914     0.247629     0.921044     1.046487     0.061320     0.080048     0.848322    -0.009967     0.118396     1.095134
  1     218       1.303568     0.666250    -0.282357     0.641701     0.709860     0.925227     0.411780    -0.382505     0.503901    -0.067951     0.188632     0.856045
  1     219       1.344670     0.839841    -0.259675     0.638522     0.668286     0.922972     0.407710    -0.354926     0.446606    -0.063666     0.170360     0.851878
  1     220      -0.960082    -0.003655     0.270340     0.264645     0.924142     1.023694     0.070037     0.113182     0.854038    -0.034192     0.132805     1.047948
  1     221       0.467974    -0.308840    -0.157821     0.376330     0.950928     0.940870     0.141624    -0.192426     0.904264     0.070044     0.207937     0.885237
  1     222       0.433725    -0.309113    -0.142706     0.369597     0.948860     0.942631     0.136602    -0.182943     0.900335     0.073884     0.203221     0.888553
  1     223      -0.116376    -0.252551     0.117173     0.288471     0.924042     0.994247     0.083215    -0.060017     0.853854     0.100270     0.141824     0.988527
  1     224      -0.116376    -0.252551     0.117173     0.288471     0.924042     0.994247     0.083215    -0.060017     0.853854     0.100270     0.141824     0.988527
  1     225      -0.635018    -0.133551     0.295869     0.242005     0.917444     1.057206     0.058566     0.040221     0.841703     0.034186     0.109479     1.117684
  1     226      -0.960082    -0.003655     0.270340     0.264645     0.924142     1.023694     0.070037     0.113182     0.854038    -0.034192     0.132805     1.047948
  1     227       0.537931    -0.306511    -0.188146     0.390912     0.954426     0.937579     0.152812    -0.212500     0.910929     0.061629     0.216896     0.879054
  1     228      -0.199945    -0.237521     0.155326     0.278942     0.921612     1.005459     0.077809    -0.044182     0.849369     0.097300     0.134135     1.010949
  1     229      -0.116376    -0.252551     0.117173     0.288471     0.924042     0.994247     0.083215    -0.060017     0.853854     0.100270     0.141824     0.988527
  1     230       1.323988     0.753365    -0.270850     0.640108     0.685596     0.923895     0.409739    -0.367174     0.470042    -0.065565     0.178277     0.853581
  1     231       1.433641     1.126046    -0.229289     0.630253     0.614216     0.917761     0.397219    -0.312881     0.377261    -0.055147     0.142571     0.842286
  1     232       0.301229    -0.304137    -0.082035     0.345958     0.942299     0.951206     0.119687    -0.149133     0.887928     0.086315     0.186813     0.904793
  1     233       0.114955    -0.286483     0.006688     0.317757     0.933396     0.967440     0.100970    -0.106764     0.871229     0.097700     0.165472     0.935941
  1     234       0.085145    -0.282819     0.021136     0.313677     0.931971     0.970543     0.098393    -0.100407     0.868571     0.098785     0.162510     0.941954
  1     235      -0.282495    -0.221241     0.191011     0.269919     0.919761     1.017027     0.072856    -0.028761     0.845961     0.091884     0.127032     1.034343
  1     236      -0.635018    -0.133551     0.295869     0.242005     0.917444     1.057206     0.058566     0.040221     0.841703     0.034186     0.109479     1.117684
  1     237       1.103379    -0.032354    -0.356781     0.574251     0.934050     0.932915     0.329764    -0.427523     0.872449    -0.048178     0.279117     0.870330
  1     238      -0.391585    -0.197270     0.233624     0.258708     0.918538     1.032388     0.066930    -0.008277     0.843713     0.080345     0.118768     1.065824
  1     239       0.145116    -0.290224    -0.007820     0.321981     0.934413     0.964478     0.103672    -0.113201     0.873127     0.096376     0.168791     0.930217
  1     240       1.378613     0.966372    -0.244925     0.635693     0.648126     0.921051     0.404106    -0.338576     0.420068    -0.060476     0.159012     0.848335
  1     241      -0.890388    -0.037789     0.283111     0.255223     0.921387     1.035280     0.065139     0.096558     0.848954    -0.023844     0.125670     1.071805
  1     242       0.237636    -0.299528    -0.052062     0.335732     0.938771     0.956196     0.112716    -0.133966     0.881291     0.091042     0.179275     0.914311
  1     243       0.869394    -0.233190    -0.311077     0.480600     0.965471     0.930890     0.230976    -0.328590     0.932135     0.006904     0.262177     0.866556
  1     244       1.011467    -0.139596    -0.346010     0.533692     0.957636     0.931875     0.284828    -0.389838     0.917066    -0.025213     0.277653     0.868391
  1     245      -0.227565    -0.232038     0.167518     0.275879     0.921282     1.009293     0.076109    -0.039043     0.848761     0.095776     0.131678     1.018672
  1     246      -0.116376    -0.252551     0.117173     0.288471     0.924042     0.994247     0.083215    -0.060017     0.853854     0.100270     0.141824     0.988527
  1     247       1.129414     0.011388    -0.357018     0.586853     0.922754     0.932938     0.344397    -0.436849     0.851476    -0.054608     0.276453     0.870374
  1     248       1.449988     1.164368    -0.225340     0.628464     0.604299     0.917313     0.394967    -0.305312     0.365177    -0.054249     0.139591     0.841464
  1     249       0.720024    -0.282132    -0.260789     0.435430     0.963324     0.932206     0.189599    -0.271889     0.927992     0.034722     0.241970     0.869008
  1     250       1.648161     1.617976    -0.186492     0.619731     0.543158     0.913042     0.384067    -0.244059     0.295020    -0.047170     0.114159     0.833645
  1     251       0.399940    -0.308745    -0.127474     0.363216     0.946916     0.944601     0.131926    -0.173884     0.896650     0.077379     0.199010     0.892271
  1     252       0.682936    -0.289705    -0.246758     0.425496     0.961692     0.933028     0.181047    -0.258876     0.924852     0.040745     0.237071     0.870541
  1     253      -0.714732    -0.107553     0.300730     0.241946     0.918570     1.056836     0.058538     0.057282     0.843771     0.014222     0.111133     1.116902
  1     254       1.103379    -0.032354    -0.356781     0.574251     0.934050     0.932915     0.329764    -0.427523     0.872449    -0.048178     0.279117     0.870330
  1     255       0.869394    -0.233190    -0.311077     0.480600     0.965471     0.930890     0.230976    -0.328590     0.932135     0.006904     0.262177     0.866556
  1     256      -1.230944     0.161735     0.218839     0.315488     0.924215     0.982246     0.099533     0.182854     0.854173    -0.051660     0.161981     0.964807
  1     257       0.906147    -0.214622    -0.321531     0.493275     0.965002     0.931048     0.243320    -0.343915     0.931230    -0.000943     0.267121     0.866850
  1     258      -0.635018    -0.133551     0.295869     0.242005     0.917444     1.057206     0.058566     0.040221     0.841703     0.034186     0.109479     1.117684
  1     259      -1.004925     0.019063     0.261515     0.271583     0.923939     1.016181     0.073758     0.123880     0.853663    -0.039433     0.137457     1.032624
  1     260      -2.093041     1.407277     0.281157     0.479789     0.689503     0.914539     0.230197     0.248112     0.475415    -0.039023     0.133434     0.836381
  1     261      -1.510243     0.424799     0.188720     0.386366     0.898686     0.952312     0.149279     0.259403     0.807637    -0.043692     0.183880     0.906897
  1     262      -1.069814     0.055210     0.248736     0.282750     0.924472     1.005715     0.079948     0.140013     0.854648    -0.045169     0.144865     1.011463
  1     263       0.794677    -0.261508    -0.287153     0.456982     0.966190     0.931290     0.208833    -0.299689     0.933523     0.021402     0.252679     0.867300
  1     264      -0.473001    -0.178005     0.260668     0.251312     0.917454     1.043077     0.063157     0.007420     0.841722     0.068093     0.113972     1.088009
  1     265       0.269226    -0.301974    -0.066931     0.340728     0.940560     0.953700     0.116095    -0.141418     0.884653     0.088763     0.183259     0.909544
  1     266      -0.581205    -0.149080     0.287582     0.243974     0.917651     1.054217     0.059523     0.029084     0.842084     0.046748     0.110177     1.111374
  1     267       1.517633     1.332469    -0.209302     0.623896     0.579617     0.916000     0.389246    -0.282442     0.335956    -0.051563     0.130191     0.839057
  1     268      -1.132058     0.093974     0.236579     0.294647     0.925717     0.996164     0.086817     0.156358     0.856952    -0.048913     0.151526     0.992344
  1     269      -1.342112     0.251624     0.202486     0.341693     0.919281     0.968728     0.116754     0.213727     0.845078    -0.050851     0.172571     0.938433
  1     270      -0.255072    -0.226677     0.179510     0.272872     0.920562     1.013197     0.074459    -0.033892     0.847434     0.093966     0.129613     1.026567
  1     271      -0.199945    -0.237521     0.155326     0.278942     0.921612     1.005459     0.077809    -0.044182     0.849369     0.097300     0.134135     1.010949
  1     272      -0.059899    -0.261731     0.090621     0.295178     0.926314     0.987076     0.087130    -0.071012     0.858057     0.101000     0.147299     0.974318
  1     273      -0.500090    -0.170475     0.268493     0.249129     0.918591     1.046321     0.062065     0.012760     0.843810     0.063276     0.112671     1.094788
  1     274      -1.428443     0.336575     0.193673     0.364271     0.914714     0.959949     0.132693     0.238939     0.836701    -0.047757     0.179978     0.921503
  1     275      -1.230944     0.161735     0.218839     0.315488     0.924215     0.982246     0.099533     0.182854     0.854173    -0.051660     0.161981     0.964807
  1     276      -0.500090    -0.170475     0.268493     0.249129     0.918591     1.046321     0.062065     0.012760     0.843810     0.063276     0.112671     1.094788
  1     277       0.537931    -0.306511    -0.188146     0.390912     0.954426     0.937579     0.152812    -0.212500     0.910929     0.061629     0.216896     0.879054
  1     278      -0.960082    -0.003655     0.270340     0.264645     0.924142     1.023694     0.070037     0.113182     0.854038    -0.034192     0.132805     1.047948
  1     279       0.055632    -0.279032     0.035290     0.309738     0.930484     0.973639     0.095938    -0.094208     0.865801     0.099700     0.159093     0.947973
  1     280      -1.683993     0.671624     0.194671     0.434567     0.845773     0.938831     0.188849     0.291865     0.715331    -0.033806     0.180881     0.881403
  1     281       0.906147    -0.214622    -0.321531     0.493275     0.965002     0.931048     0.243320    -0.343915     0.931230    -0.000943     0.267121     0.866850
  1     282      -1.445581     0.351712     0.192027     0.368522     0.908954     0.958011     0.135809     0.242338     0.826198    -0.047152     0.180265     0.917785
  1     283      -0.581205    -0.149080     0.287582     0.243974     0.917651     1.054217     0.059523     0.029084     0.842084     0.046748     0.110177     1.111374
  1     284       0.269226    -0.301974    -0.066931     0.340728     0.940560     0.953700     0.116095    -0.141418     0.884653     0.088763     0.183259     0.909544
  1     285       0.502691    -0.307918    -0.173052     0.383439     0.952924     0.939123     0.147025    -0.202327     0.908064     0.066005     0.212230     0.881952
  1     286      -0.337155    -0.209117     0.213183     0.264165     0.919907     1.024807     0.069783    -0.018589     0.846229     0.086757     0.122871     1.050229
  1     287      -0.661735    -0.124535     0.298602     0.241565     0.918968     1.057897     0.058354     0.045959     0.844502     0.027597     0.109760     1.119146
  1     288       1.312477     0.713201    -0.275890     0.641607     0.702675     0.924844     0.411660    -0.377377     0.493753    -0.067276     0.184710     0.855337
  1     289       0.869394    -0.233190    -0.311077     0.480600     0.965471     0.930890     0.230976    -0.328590     0.932135     0.006904     0.262177     0.866556
  1     290       0.399940    -0.308745    -0.127474     0.363216     0.946916     0.944601     0.131926    -0.173884     0.896650     0.077379     0.199010     0.892271
  1     291       1.192313     0.159354    -0.347906     0.617440     0.874769     0.932458     0.381233    -0.447666     0.765220    -0.068531     0.261024     0.869478
  1     292      -0.337155    -0.209117     0.213183     0.264165     0.919907     1.024807     0.069783    -0.018589     0.846229     0.086757     0.122871     1.050229
  1     293      -0.031350    -0.266411     0.077052     0.298660     0.927023     0.983594     0.089198    -0.076588     0.859371     0.101019     0.150153     0.967456
  1     294      -0.088227    -0.257179     0.104079     0.291783     0.925211     0.990673     0.085138    -0.065470     0.856016     0.100737     0.144805     0.981433
  1     295      -0.914014    -0.027092     0.278774     0.258184     0.921494     1.031225     0.066659     0.101996     0.849152    -0.027686     0.127559     1.063426
  1     296       1.828129     2.581392    -0.033721     0.628114     0.543466     0.914951     0.394528    -0.161919     0.295355    -0.039532     0.082095     0.837135
  1     297       1.378613     0.966372    -0.244925     0.635693     0.648126     0.921051     0.404106    -0.338576     0.420068    -0.060476     0.159012     0.848335
  1     298       1.221949     0.267232    -0.335905     0.630610     0.838062     0.931484     0.397669    -0.442573     0.702348    -0.072779     0.246266     0.867662
  1     299       1.463066     1.211694    -0.219915     0.628459     0.608439     0.917507     0.394960    -0.304505     0.370199    -0.054538     0.139688     0.841819
  1     300      -0.031350    -0.266411     0.077052     0.298660     0.927023     0.983594     0.089198    -0.076588     0.859371     0.101019     0.150153     0.967456
  1     301       1.044287    -0.108518    -0.351439     0.547282     0.950294     0.932174     0.299518    -0.403025     0.903058    -0.033086     0.278916     0.868948
  1     302       0.175536    -0.293069    -0.022390     0.326398     0.936770     0.961654     0.106536    -0.120103     0.877539     0.094787     0.172410     0.924779
  1     303      -0.608154    -0.141504     0.292110     0.242817     0.917412     1.055934     0.058960     0.034623     0.841645     0.040583     0.109404     1.114997
  1     304       1.355595     0.882122    -0.255269     0.637615     0.660325     0.921761     0.406553    -0.349071     0.436029    -0.061942     0.164764     0.849643
  1     305       1.573511     1.477805    -0.197295     0.623045     0.578770     0.914145     0.388186    -0.271819     0.334975    -0.049908     0.123956     0.835661
  1     306      -0.890388    -0.037789     0.283111     0.255223     0.921387     1.035280     0.065139     0.096558     0.848954    -0.023844     0.125670     1.071805
  1     307       1.293561     0.621538    -0.288468     0.642290     0.723640     0.925907     0.412537    -0.390823     0.523655    -0.069121     0.194338     0.857304
  1     308      -0.364383    -0.203660     0.223604     0.261405     0.918474     1.028606     0.068332    -0.013417     0.843594     0.083729     0.120708     1.058030
  1     309      -0.445886    -0.184635     0.252185     0.253645     0.917700     1.039648     0.064336     0.002145     0.842173     0.072537     0.115334     1.080868
  1     310       0.145116    -0.290224    -0.007820     0.321981     0.934413     0.964478     0.103672    -0.113201     0.873127     0.096376     0.168791     0.930217
  1     311       1.265727     0.476025    -0.308298     0.641158     0.764519     0.928250     0.411083    -0.413301     0.584489    -0.072227     0.213967     0.861647
  1     312       1.573511     1.477805    -0.197295     0.623045     0.578770     0.914145     0.388186    -0.271819     0.334975    -0.049908     0.123956     0.835661
  1     313       0.301229    -0.304137    -0.082035     0.345958     0.942299     0.951206     0.119687    -0.149133     0.887928     0.086315     0.186813     0.904793
  1     314      -0.002641    -0.270264     0.063355     0.302246     0.929083     0.980227     0.091353    -0.082473     0.863195     0.100777     0.153246     0.960845
  1     315       0.682936    -0.289705    -0.246758     0.425496     0.961692     0.933028     0.181047    -0.258876     0.924852     0.040745     0.237071     0.870541
  1     316      -0.144367    -0.247733     0.130161     0.285231     0.923067     0.997942     0.081357    -0.054660     0.852052     0.099532     0.139295     0.995887
  1     317       0.145116    -0.290224    -0.007820     0.321981     0.934413     0.964478     0.103672    -0.113201     0.873127     0.096376     0.168791     0.930217
  1     318      -0.688356    -0.116689     0.300162     0.241548     0.917867     1.057703     0.058345     0.051545     0.842479     0.020902     0.110170     1.118736
  1     319       0.145116    -0.290224    -0.007820     0.321981     0.934413     0.964478     0.103672    -0.113201     0.873127     0.096376     0.168791     0.930217
  1     320       0.366511    -0.307160    -0.112223     0.357214     0.946290     0.946717     0.127602    -0.165564     0.895465     0.080573     0.195036     0.896273
  1     321       0.573479    -0.303467    -0.203030     0.398907     0.957283     0.936241     0.159127    -0.223640     0.916391     0.056859     0.222013     0.876547
  1     322      -0.527166    -0.164034     0.275558     0.247176     0.917349     1.049236     0.061096     0.018130     0.841529     0.058111     0.111398     1.100896
  1     323       1.606160     1.504064    -0.198305     0.618585     0.541494     0.911813     0.382647    -0.250801     0.293216    -0.046312     0.114371     0.831402
  1     324       0.573479    -0.303467    -0.203030     0.398907     0.957283     0.936241     0.159127    -0.223640     0.916391     0.056859     0.222013     0.876547
  1     325       0.977618    -0.168637    -0.339344     0.519825     0.960361     0.931426     0.270218    -0.374325     0.922293    -0.016929     0.274404     0.867554
  1     326       0.977618    -0.168637    -0.339344     0.519825     0.960361     0.931426     0.270218    -0.374325     0.922293    -0.016929     0.274404     0.867554
  1     327      -0.116376    -0.252551     0.117173     0.288471     0.924042     0.994247     0.083215    -0.060017     0.853854     0.100270     0.141824     0.988527
  1     328       0.175536    -0.293069    -0.022390     0.326398     0.936770     0.961654     0.106536    -0.120103     0.877539     0.094787     0.172410     0.924779
  1     329      -0.500090    -0.170475     0.268493     0.249129     0.918591     1.046321     0.062065     0.012760     0.843810     0.063276     0.112671     1.094788
  1     330       1.208136     0.212986    -0.342422     0.624807     0.856646     0.931920     0.390384    -0.446264     0.733842    -0.071008     0.253552     0.868474
  1     331      -1.394787     0.300392     0.196472     0.355083     0.914959     0.963060     0.126084     0.228442     0.837150    -0.049284     0.176769     0.927484
  1     332      -0.282495    -0.221241     0.191011     0.269919     0.919761     1.017027     0.072856    -0.028761     0.845961     0.091884     0.127032     1.034343
  1     333       0.573479    -0.303467    -0.203030     0.398907     0.957283     0.936241     0.159127    -0.223640     0.916391     0.056859     0.222013     0.876547
  1     334      -0.688356    -0.116689     0.300162     0.241548     0.917867     1.057703     0.058345     0.051545     0.842479     0.020902     0.110170     1.118736
  1     335       0.537931    -0.306511    -0.188146     0.390912     0.954426     0.937579     0.152812    -0.212500     0.910929     0.061629     0.216896     0.879054
  1     336      -0.199945    -0.237521     0.155326     0.278942     0.921612     1.005459     0.077809    -0.044182     0.849369     0.097300     0.134135     1.010949
  1     337      -1.004925     0.019063     0.261515     0.271583     0.923939     1.016181     0.073758     0.123880     0.853663    -0.039433     0.137457     1.032624
  1     338      -0.608154    -0.141504     0.292110     0.242817     0.917412     1.055934     0.058960     0.034623     0.841645     0.040583     0.109404     1.114997
  1     339       0.366511    -0.307160    -0.112223     0.357214     0.946290     0.946717     0.127602    -0.165564     0.895465     0.080573     0.195036     0.896273
  1     340       0.085145    -0.282819     0.021136     0.313677     0.931971     0.970543     0.098393    -0.100407     0.868571     0.098785     0.162510     0.941954
  1     341       0.609683    -0.300596    -0.217920     0.407210     0.957892     0.934962     0.165820    -0.234507     0.917556     0.051890     0.226679     0.874154
  1     342       0.114955    -0.286483     0.006688     0.317757     0.933396     0.967440     0.100970    -0.106764     0.871229     0.097700     0.165472     0.935941
  1     343      -1.004925     0.019063     0.261515     0.271583     0.923939     1.016181     0.073758     0.123880     0.853663    -0.039433     0.137457     1.032624
  1     344      -0.914014    -0.027092     0.278774     0.258184     0.921494     1.031225     0.066659     0.101996     0.849152    -0.027686     0.127559     1.063426
  1     345       0.333702    -0.306210    -0.097141     0.351421     0.943614     0.948878     0.123497    -0.157006     0.890408     0.083599     0.190736     0.900370
  1     346       0.145116    -0.290224    -0.007820     0.321981     0.934413     0.964478     0.103672    -0.113201     0.873127     0.096376     0.168791     0.930217
  1     347       1.275035     0.525848    -0.301513     0.641960     0.749745     0.927432     0.412112    -0.405671     0.562118    -0.071253     0.206851     0.860130
  1     348       1.293561     0.621538    -0.288468     0.642290     0.723640     0.925907     0.412537    -0.390823     0.523655    -0.069121     0.194338     0.857304
  1     349       0.609683    -0.300596    -0.217920     0.407210     0.957892     0.934962     0.165820    -0.234507     0.917556     0.051890     0.226679     0.874154
  1     350       0.720024    -0.282132    -0.260789     0.435430     0.963324     0.932206     0.189599    -0.271889     0.927992     0.034722     0.241970     0.869008
  1     351      -0.172249    -0.242151     0.142905     0.282052     0.923350     1.001703     0.079553    -0.049493     0.852575     0.098529     0.136795     1.003408
  1     352       1.153056     0.057938    -0.355472     0.598335     0.908427     0.932947     0.358004    -0.443119     0.825240    -0.060268     0.272633     0.870391
  1     353       1.153056     0.057938    -0.355472     0.598335     0.908427     0.932947     0.358004    -0.443119     0.825240    -0.060268     0.272633     0.870391
  1     354       0.573479    -0.303467    -0.203030     0.398907     0.957283     0.936241     0.159127    -0.223640     0.916391     0.056859     0.222013     0.876547
  1     355      -0.866396    -0.048436     0.286869     0.252450     0.920995     1.039026     0.063731     0.091065     0.848232    -0.019668     0.122750     1.079576
  1     356       0.609683    -0.300596    -0.217920     0.407210     0.957892     0.934962     0.165820    -0.234507     0.917556     0.051890     0.226679     0.874154
  1     357      -0.391585    -0.197270     0.233624     0.258708     0.918538     1.032388     0.066930    -0.008277     0.843713     0.080345     0.118768     1.065824
  1     358       1.670700     1.679359    -0.188398     0.620898     0.544196     0.907580     0.385514    -0.240560     0.296149    -0.042696     0.103311     0.823701
  1     359       1.208136     0.212986    -0.342422     0.624807     0.856646     0.931920     0.390384    -0.446264     0.733842    -0.071008     0.253552     0.868474
  1     360       0.206436    -0.296751    -0.037182     0.330952     0.937135     0.958866     0.109529    -0.126787     0.878222     0.093039     0.175766     0.919425
  1     361      -0.937273    -0.015977     0.274631     0.261326     0.921935     1.027449     0.068291     0.107447     0.849965    -0.031115     0.130266     1.055650
  1     362      -1.600822     0.543354     0.188678     0.412010     0.876480     0.944970     0.169752     0.279922     0.768218    -0.038300     0.184880     0.892969
  1     363       0.502691    -0.307918    -0.173052     0.383439     0.952924     0.939123     0.147025    -0.202327     0.908064     0.066005     0.212230     0.881952
  1     364      -0.740870    -0.098451     0.300498     0.242789     0.918771     1.055399     0.058947     0.062966     0.844139     0.007709     0.112907     1.113868
  1     365      -1.428443     0.336575     0.193673     0.364271     0.914714     0.959949     0.132693     0.238939     0.836701    -0.047757     0.179978     0.921503
  1     366       1.044287    -0.108518    -0.351439     0.547282     0.950294     0.932174     0.299518    -0.403025     0.903058    -0.033086     0.278916     0.868948
  1     367       1.129414     0.011388    -0.357018     0.586853     0.922754     0.932938     0.344397    -0.436849     0.851476    -0.054608     0.276453     0.870374
  1     368      -0.445886    -0.184635     0.252185     0.253645     0.917700     1.039648     0.064336     0.002145     0.842173     0.072537     0.115334     1.080868
  1     369      -1.111613     0.080547     0.240466     0.290597     0.924929     0.999162     0.084447     0.150816     0.855494    -0.047869     0.149237     0.998324
  1     370      -1.004925     0.019063     0.261515     0.271583     0.923939     1.016181     0.073758     0.123880     0.853663    -0.039433     0.137457     1.032624
  1     371       0.757400    -0.273202    -0.274309     0.445855     0.964165     0.931627     0.198787    -0.285198     0.929614     0.028296     0.247132     0.867928
  1     372       0.366511    -0.307160    -0.112223     0.357214     0.946290     0.946717     0.127602    -0.165564     0.895465     0.080573     0.195036     0.896273
  1     373       0.237636    -0.299528    -0.052062     0.335732     0.938771     0.956196     0.112716    -0.133966     0.881291     0.091042     0.179275     0.914311
  1     374      -0.714732    -0.107553     0.300730     0.241946     0.918570     1.056836     0.058538     0.057282     0.843771     0.014222     0.111133     1.116902
  1     375       0.573479    -0.303467    -0.203030     0.398907     0.957283     0.936241     0.159127    -0.223640     0.916391     0.056859     0.222013     0.876547
  1     376      -0.144367    -0.247733     0.130161     0.285231     0.923067     0.997942     0.081357    -0.054660     0.852052     0.099532     0.139295     0.995887
  1     377       1.173561     0.108790    -0.352118     0.608879     0.894574     0.932917     0.370734    -0.447998     0.800263    -0.065167     0.268146     0.870335
  1     378      -1.111613     0.080547     0.240466     0.290597     0.924929     0.999162     0.084447     0.150816     0.855494    -0.047869     0.149237     0.998324
  1     379       0.301229    -0.304137    -0.082035     0.345958     0.942299     0.951206     0.119687    -0.149133     0.887928     0.086315     0.186813     0.904793
  1     380       0.433725    -0.309113    -0.142706     0.369597     0.948860     0.942631     0.136602    -0.182943     0.900335     0.073884     0.203221     0.888553
  1     381       0.085145    -0.282819     0.021136     0.313677     0.931971     0.970543     0.098393    -0.100407     0.868571     0.098785     0.162510     0.941954
  1     382      -0.088227    -0.257179     0.104079     0.291783     0.925211     0.990673     0.085138    -0.065470     0.856016     0.100737     0.144805     0.981433
  1     383       0.646136    -0.295822    -0.232537     0.416097     0.959806     0.933867     0.173137    -0.246405     0.921228     0.046535     0.231632     0.872107
  1     384       0.206436    -0.296751    -0.037182     0.330952     0.937135     0.958866     0.109529    -0.126787     0.878222     0.093039     0.175766     0.919425
  1     385      -0.937273    -0.015977     0.274631     0.261326     0.921935     1.027449     0.068291     0.107447     0.849965    -0.031115     0.130266     1.055650
  1     386      -1.172354     0.120186     0.229039     0.302832     0.925066     0.990248     0.091707     0.166942     0.855747    -0.050475     0.155795     0.980591
  1     387      -1.090713     0.068948     0.244651     0.286700     0.926746     1.002505     0.082197     0.145835     0.858858    -0.046592     0.147301     1.005016
  1     388      -0.227565    -0.232038     0.167518     0.275879     0.921282     1.009293     0.076109    -0.039043     0.848761     0.095776     0.131678     1.018672
  1     389      -0.914014    -0.027092     0.278774     0.258184     0.921494     1.031225     0.066659     0.101996     0.849152    -0.027686     0.127559     1.063426
  1     390      -0.500090    -0.170475     0.268493     0.249129     0.918591     1.046321     0.062065     0.012760     0.843810     0.063276     0.112671     1.094788
  1     391      -0.059899    -0.261731     0.090621     0.295178     0.926314     0.987076     0.087130    -0.071012     0.858057     0.101000     0.147299     0.974318
  1     392      -0.982730     0.006934     0.265847     0.268031     0.922920     1.019786     0.071841     0.118342     0.851781    -0.036970     0.134986     1.039964
  1     393      -1.600822     0.543354     0.188678     0.412010     0.876480     0.944970     0.169752     0.279922     0.768218    -0.038300     0.184880     0.892969
  1     394       1.419767     1.084394    -0.232190     0.631223     0.619374     0.919380     0.398442    -0.317715     0.383624    -0.057138     0.148084     0.845260
  1     395       0.026394    -0.275036     0.049400     0.305929     0.929163     0.976885     0.093593    -0.088178     0.863344     0.100357     0.156128     0.954304
  1     396       0.399940    -0.308745    -0.127474     0.363216     0.946916     0.944601     0.131926    -0.173884     0.896650     0.077379     0.199010     0.892271
  1     397      -1.230944     0.161735     0.218839     0.315488     0.924215     0.982246     0.099533     0.182854     0.854173    -0.051660     0.161981     0.964807
  1     398      -1.192120     0.133816     0.225627     0.307009     0.924892     0.987575     0.094254     0.172262     0.855425    -0.050979     0.158233     0.975305
  1     399       0.906147    -0.214622    -0.321531     0.493275     0.965002     0.931048     0.243320    -0.343915     0.931230    -0.000943     0.267121     0.866850
  1     400      -0.227565    -0.232038     0.167518     0.275879     0.921282     1.009293     0.076109    -0.039043     0.848761     0.095776     0.131678     1.018672
  1     401       0.869394    -0.233190    -0.311077     0.480600     0.965471     0.930890     0.230976    -0.328590     0.932135     0.006904     0.262177     0.866556
  1     402       0.145116    -0.290224    -0.007820     0.321981     0.934413     0.964478     0.103672    -0.113201     0.873127     0.096376     0.168791     0.930217
  1     403       1.275035     0.525848    -0.301513     0.641960     0.749745     0.927432     0.412112    -0.405671     0.562118    -0.071253     0.206851     0.860130
  1     404      -0.890388    -0.037789     0.283111     0.255223     0.921387     1.035280     0.065139     0.096558     0.848954    -0.023844     0.125670     1.071805
  1     405       0.269226    -0.301974    -0.066931     0.340728     0.940560     0.953700     0.116095    -0.141418     0.884653     0.088763     0.183259     0.909544
  1     406       1.129414     0.011388    -0.357018     0.586853     0.922754     0.932938     0.344397    -0.436849     0.851476    -0.054608     0.276453     0.870374
  1     407      -0.337155    -0.209117     0.213183     0.264165     0.919907     1.024807     0.069783    -0.018589     0.846229     0.086757     0.122871     1.050229
  1     408      -1.394787     0.300392     0.196472     0.355083     0.914959     0.963060     0.126084     0.228442     0.837150    -0.049284     0.176769     0.927484
  1     409       1.129414     0.011388    -0.357018     0.586853     0.922754     0.932938     0.344397    -0.436849     0.851476    -0.054608     0.276453     0.870374
  1     410      -0.688356    -0.116689     0.300162     0.241548     0.917867     1.057703     0.058345     0.051545     0.842479     0.020902     0.110170     1.118736
  1     411      -0.608154    -0.141504     0.292110     0.242817     0.917412     1.055934     0.058960     0.034623     0.841645     0.040583     0.109404     1.114997
  1     412       0.026394    -0.275036     0.049400     0.305929     0.929163     0.976885     0.093593    -0.088178     0.863344     0.100357     0.156128     0.954304
  1     413      -0.364383    -0.203660     0.223604     0.261405     0.918474     1.028606     0.068332    -0.013417     0.843594     0.083729     0.120708     1.058030
  1     414      -1.600822     0.543354     0.188678     0.412010     0.876480     0.944970     0.169752     0.279922     0.768218    -0.038300     0.184880     0.892969
  1     415       0.720024    -0.282132    -0.260789     0.435430     0.963324     0.932206     0.189599    -0.271889     0.927992     0.034722     0.241970     0.869008
  1     416      -1.090713     0.068948     0.244651     0.286700     0.926746     1.002505     0.082197     0.145835     0.858858    -0.046592     0.147301     1.005016
  1     417       0.175536    -0.293069    -0.022390     0.326398     0.936770     0.961654     0.106536    -0.120103     0.877539     0.094787     0.172410     0.924779
  1     418       1.103379    -0.032354    -0.356781     0.574251     0.934050     0.932915     0.329764    -0.427523     0.872449    -0.048178     0.279117     0.870330
  1     419       1.192313     0.159354    -0.347906     0.617440     0.874769     0.932458     0.381233    -0.447666     0.765220    -0.068531     0.261024     0.869478
  1     420      -0.172249    -0.242151     0.142905     0.282052     0.923350     1.001703     0.079553    -0.049493     0.852575     0.098529     0.136795     1.003408
  1     421      -1.556317     0.483487     0.187792     0.399534     0.889648     0.948438     0.159627     0.270956     0.791473    -0.041043     0.184617     0.899535
  1     422      -1.359770     0.268218     0.200394     0.346205     0.918907     0.966882     0.119858     0.218989     0.844390    -0.050383     0.174186     0.934861
  1     423      -0.255072    -0.226677     0.179510     0.272872     0.920562     1.013197     0.074459    -0.033892     0.847434     0.093966     0.129613     1.026567
  1     424      -0.337155    -0.209117     0.213183     0.264165     0.919907     1.024807     0.069783    -0.018589     0.846229     0.086757     0.122871     1.050229
  1     425       0.366511    -0.307160    -0.112223     0.357214     0.946290     0.946717     0.127602    -0.165564     0.895465     0.080573     0.195036     0.896273
  1     426      -0.282495    -0.221241     0.191011     0.269919     0.919761     1.017027     0.072856    -0.028761     0.845961     0.091884     0.127032     1.034343
  1     427       0.832241    -0.249010    -0.299554     0.468440     0.965319     0.930993     0.219436    -0.313584     0.931841     0.014351     0.257386     0.866747
  1     428       0.646136    -0.295822    -0.232537     0.416097     0.959806     0.933867     0.173137    -0.246405     0.921228     0.046535     0.231632     0.872107
  1     429      -0.391585    -0.197270     0.233624     0.258708     0.918538     1.032388     0.066930    -0.008277     0.843713     0.080345     0.118768     1.065824
  1     430      -1.090713     0.068948     0.244651     0.286700     0.926746     1.002505     0.082197     0.145835     0.858858    -0.046592     0.147301     1.005016
  1     431      -0.982730     0.006934     0.265847     0.268031     0.922920     1.019786     0.071841     0.118342     0.851781    -0.036970     0.134986     1.039964
  1     432      -1.883749     1.038492     0.234105     0.468093     0.742829     0.925899     0.219111     0.277418     0.551795    -0.031786     0.156857     0.857288
  1     433       0.055632    -0.279032     0.035290     0.309738     0.930484     0.973639     0.095938    -0.094208     0.865801     0.099700     0.159093     0.947973
  1     434      -0.391585    -0.197270     0.233624     0.258708     0.918538     1.032388     0.066930    -0.008277     0.843713     0.080345     0.118768     1.065824
  1     435       0.114955    -0.286483     0.006688     0.317757     0.933396     0.967440     0.100970    -0.106764     0.871229     0.097700     0.165472     0.935941
  1     436      -1.004925     0.019063     0.261515     0.271583     0.923939     1.016181     0.073758     0.123880     0.853663    -0.039433     0.137457     1.032624
  1     437       0.269226    -0.301974    -0.066931     0.340728     0.940560     0.953700     0.116095    -0.141418     0.884653     0.088763     0.183259     0.909544
  1     438       0.467974    -0.308840    -0.157821     0.376330     0.950928     0.940870     0.141624    -0.192426     0.904264     0.070044     0.207937     0.885237
  1     439      -0.817262    -0.068649     0.293914     0.247629     0.921044     1.046487     0.061320     0.080048     0.848322    -0.009967     0.118396     1.095134
  1     440      -0.199945    -0.237521     0.155326     0.278942     0.921612     1.005459     0.077809    -0.044182     0.849369     0.097300     0.134135     1.010949
  1     441      -0.554204    -0.156520     0.281914     0.245435     0.917733     1.051889     0.060239     0.023585     0.842234     0.052585     0.110454     1.106470
  1     442      -0.088227    -0.257179     0.104079     0.291783     0.925211     0.990673     0.085138    -0.065470     0.856016     0.100737     0.144805     0.981433
  1     443       1.234130     0.321325    -0.329329     0.634994     0.819387     0.930551     0.403217    -0.437086     0.671395    -0.073283     0.237470     0.865924
  1     444       1.208136     0.212986    -0.342422     0.624807     0.856646     0.931920     0.390384    -0.446264     0.733842    -0.071008     0.253552     0.868474
  1     445       1.344670     0.839841    -0.259675     0.638522     0.668286     0.922972     0.407710    -0.354926     0.446606    -0.063666     0.170360     0.851878
  1     446      -0.982730     0.006934     0.265847     0.268031     0.922920     1.019786     0.071841     0.118342     0.851781    -0.036970     0.134986     1.039964
  1     447       0.573479    -0.303467    -0.203030     0.398907     0.957283     0.936241     0.159127    -0.223640     0.916391     0.056859     0.222013     0.876547
  1     448      -1.359770     0.268218     0.200394     0.346205     0.918907     0.966882     0.119858     0.218989     0.844390    -0.050383     0.174186     0.934861
  1     449       0.537931    -0.306511    -0.188146     0.390912     0.954426     0.937579     0.152812    -0.212500     0.910929     0.061629     0.216896     0.879054
  1     450      -0.527166    -0.164034     0.275558     0.247176     0.917349     1.049236     0.061096     0.018130     0.841529     0.058111     0.111398     1.100896
  1     451      -0.554204    -0.156520     0.281914     0.245435     0.917733     1.051889     0.060239     0.023585     0.842234     0.052585     0.110454     1.106470
  1     452      -0.031350    -0.266411     0.077052     0.298660     0.927023     0.983594     0.089198    -0.076588     0.859371     0.101019     0.150153     0.967456
  1     453       0.467974    -0.308840    -0.157821     0.376330     0.950928     0.940870     0.141624    -0.192426     0.904264     0.070044     0.207937     0.885237
  1     454      -1.556317     0.483487     0.187792     0.399534     0.889648     0.948438     0.159627     0.270956     0.791473    -0.041043     0.184617     0.899535
  1     455       1.192313     0.159354    -0.347906     0.617440     0.874769     0.932458     0.381233    -0.447666     0.765220    -0.068531     0.261024     0.869478
  1     456       0.269226    -0.301974    -0.066931     0.340728     0.940560     0.953700     0.116095    -0.141418     0.884653     0.088763     0.183259     0.909544
  1     457      -0.473001    -0.178005     0.260668     0.251312     0.917454     1.043077     0.063157     0.007420     0.841722     0.068093     0.113972     1.088009
  1     458       0.301229    -0.304137    -0.082035     0.345958     0.942299     0.951206     0.119687    -0.149133     0.887928     0.086315     0.186813     0.904793
  1     459       0.502691    -0.307918    -0.173052     0.383439     0.952924     0.939123     0.147025    -0.202327     0.908064     0.066005     0.212230     0.881952
  1     460      -0.002641    -0.270264     0.063355     0.302246     0.929083     0.980227     0.091353    -0.082473     0.863195     0.100777     0.153246     0.960845
  1     461      -0.088227    -0.257179     0.104079     0.291783     0.925211     0.990673     0.085138    -0.065470     0.856016     0.100737     0.144805     0.981433
  1     462      -0.031350    -0.266411     0.077052     0.298660     0.927023     0.983594     0.089198    -0.076588     0.859371     0.101019     0.150153     0.967456
  1     463      -1.048487     0.042859     0.252842     0.278936     0.924186     1.009026     0.077805     0.134619     0.854120    -0.043519     0.142219     1.018133
  1     464      -0.982730     0.006934     0.265847     0.268031     0.922920     1.019786     0.071841     0.118342     0.851781    -0.036970     0.134986     1.039964
  1     465       1.192313     0.159354    -0.347906     0.617440     0.874769     0.932458     0.381233    -0.447666     0.765220    -0.068531     0.261024     0.869478
  1     466      -0.500090    -0.170475     0.268493     0.249129     0.918591     1.046321     0.062065     0.012760     0.843810     0.063276     0.112671     1.094788
  1     467       1.208136     0.212986    -0.342422     0.624807     0.856646     0.931920     0.390384    -0.446264     0.733842    -0.071008     0.253552     0.868474
  1     468       0.085145    -0.282819     0.021136     0.313677     0.931971     0.970543     0.098393    -0.100407     0.868571     0.098785     0.162510     0.941954
  1     469       0.206436    -0.296751    -0.037182     0.330952     0.937135     0.958866     0.109529    -0.126787     0.878222     0.093039     0.175766     0.919425
  1     470       0.055632    -0.279032     0.035290     0.309738     0.930484     0.973639     0.095938    -0.094208     0.865801     0.099700     0.159093     0.947973
  1     471       0.502691    -0.307918    -0.173052     0.383439     0.952924     0.939123     0.147025    -0.202327     0.908064     0.066005     0.212230     0.881952
  1     472       0.573479    -0.303467    -0.203030     0.398907     0.957283     0.936241     0.159127    -0.223640     0.916391     0.056859     0.222013     0.876547
  1     473      -0.740870    -0.098451     0.300498     0.242789     0.918771     1.055399     0.058947     0.062966     0.844139     0.007709     0.112907     1.113868
  1     474      -0.914014    -0.027092     0.278774     0.258184     0.921494     1.031225     0.066659     0.101996     0.849152    -0.027686     0.127559     1.063426
  1     475      -1.359770     0.268218     0.200394     0.346205     0.918907     0.966882     0.119858     0.218989     0.844390    -0.050383     0.174186     0.934861
  1     476      -0.500090    -0.170475     0.268493     0.249129     0.918591     1.046321     0.062065     0.012760     0.843810     0.063276     0.112671     1.094788
  1     477       1.312477     0.713201    -0.275890     0.641607     0.702675     0.924844     0.411660    -0.377377     0.493753    -0.067276     0.184710     0.855337
  1     478       0.720024    -0.282132    -0.260789     0.435430     0.963324     0.932206     0.189599    -0.271889     0.927992     0.034722     0.241970     0.869008
  1     479      -0.031350    -0.266411     0.077052     0.298660     0.927023     0.983594     0.089198    -0.076588     0.859371     0.101019     0.150153     0.967456
  1     480      -0.337155    -0.209117     0.213183     0.264165     0.919907     1.024807     0.069783    -0.018589     0.846229     0.086757     0.122871     1.050229
  1     481      -2.736329     2.641734     0.474054     0.553327     0.572942     0.880355     0.306171     0.108568     0.328262    -0.069586     0.085420     0.775025
  1     482       0.573479    -0.303467    -0.203030     0.398907     0.957283     0.936241     0.159127    -0.223640     0.916391     0.056859     0.222013     0.876547
  1     483      -1.004925     0.019063     0.261515     0.271583     0.923939     1.016181     0.073758     0.123880     0.853663    -0.039433     0.137457     1.032624
  1     484      -0.527166    -0.164034     0.275558     0.247176     0.917349     1.049236     0.061096     0.018130     0.841529     0.058111     0.111398     1.100896
  1     485       0.467974    -0.308840    -0.157821     0.376330     0.950928     0.940870     0.141624    -0.192426     0.904264     0.070044     0.207937     0.885237
  1     486      -1.411926     0.317269     0.195020     0.359563     0.913228     0.961457     0.129286     0.233183     0.833986    -0.048550     0.178508     0.924399
  1     487       0.433725    -0.309113    -0.142706     0.369597     0.948860     0.942631     0.136602    -0.182943     0.900335     0.073884     0.203221     0.888553
  1     488      -0.817262    -0.068649     0.293914     0.247629     0.921044     1.046487     0.061320     0.080048     0.848322    -0.009967     0.118396     1.095134
  1     489       0.502691    -0.307918    -0.173052     0.383439     0.952924     0.939123     0.147025    -0.202327     0.908064     0.066005     0.212230     0.881952
  1     490      -0.866396    -0.048436     0.286869     0.252450     0.920995     1.039026     0.063731     0.091065     0.848232    -0.019668     0.122750     1.079576
  1     491      -1.004925     0.019063     0.261515     0.271583     0.923939     1.016181     0.073758     0.123880     0.853663    -0.039433     0.137457     1.032624
  1     492       1.173561     0.108790    -0.352118     0.608879     0.894574     0.932917     0.370734    -0.447998     0.800263    -0.065167     0.268146     0.870335
  1     493      -0.527166    -0.164034     0.275558     0.247176     0.917349     1.049236     0.061096     0.018130     0.841529     0.058111     0.111398     1.100896
  1     494      -0.199945    -0.237521     0.155326     0.278942     0.921612     1.005459     0.077809    -0.044182     0.849369     0.097300     0.134135     1.010949
  1     495       0.399940    -0.308745    -0.127474     0.363216     0.946916     0.944601     0.131926    -0.173884     0.896650     0.077379     0.199010     0.892271
  1     496      -0.309847    -0.215584     0.202293     0.267019     0.919179     1.020918     0.071299    -0.023647     0.844890     0.089483     0.124946     1.042274
  1     497      -1.394787     0.300392     0.196472     0.355083     0.914959     0.963060     0.126084     0.228442     0.837150    -0.049284     0.176769     0.927484
  1     498      -0.255072    -0.226677     0.179510     0.272872     0.920562     1.013197     0.074459    -0.033892     0.847434     0.093966     0.129613     1.026567
  1     499       0.269226    -0.301974    -0.066931     0.340728     0.940560     0.953700     0.116095    -0.141418     0.884653     0.088763     0.183259     0.909544
  1     500       0.269226    -0.301974    -0.066931     0.340728     0.940560     0.953700     0.116095    -0.141418     0.884653     0.088763     0.183259     0.909544
  1     501      -1.600822     0.543354     0.188678     0.412010     0.876480     0.944970     0.169752     0.279922     0.768218    -0.038300     0.184880     0.892969
  1     502      -0.031350    -0.266411     0.077052     0.298660     0.927023     0.983594     0.089198    -0.076588     0.859371     0.101019     0.150153     0.967456
  1     503      -0.937273    -0.015977     0.274631     0.261326     0.921935     1.027449     0.068291     0.107447     0.849965    -0.031115     0.130266     1.055650
  1     504      -1.643062     0.607273     0.190799     0.423922     0.863331     0.941771     0.179710     0.287601     0.745341    -0.035945     0.183101     0.886932
  1     505      -0.088227    -0.257179     0.104079     0.291783     0.925211     0.990673     0.085138    -0.065470     0.856016     0.100737     0.144805     0.981433
  1     506      -0.337155    -0.209117     0.213183     0.264165     0.919907     1.024807     0.069783    -0.018589     0.846229     0.086757     0.122871     1.050229
  1     507      -1.342112     0.251624     0.202486     0.341693     0.919281     0.968728     0.116754     0.213727     0.845078    -0.050851     0.172571     0.938433
  1     508       0.906147    -0.214622    -0.321531     0.493275     0.965002     0.931048     0.243320    -0.343915     0.931230    -0.000943     0.267121     0.866850
  1     509       0.237636    -0.299528    -0.052062     0.335732     0.938771     0.956196     0.112716    -0.133966     0.881291     0.091042     0.179275     0.914311
  1     510       0.906147    -0.214622    -0.321531     0.493275     0.965002     0.931048     0.243320    -0.343915     0.931230    -0.000943     0.267121     0.866850
  1     511      -1.541336     0.462878     0.187750     0.395106     0.891895     0.949483     0.156109     0.266921     0.795476    -0.041988     0.184163     0.901519
  1     512      -0.817262    -0.068649     0.293914     0.247629     0.921044     1.046487     0.061320     0.080048     0.848322    -0.009967     0.118396     1.095134
  1     513       0.366511    -0.307160    -0.112223     0.357214     0.946290     0.946717     0.127602    -0.165564     0.895465     0.080573     0.195036     0.896273
  1     514       1.153056     0.057938    -0.355472     0.598335     0.908427     0.932947     0.358004    -0.443119     0.825240    -0.060268     0.272633     0.870391
  1     515       0.573479    -0.303467    -0.203030     0.398907     0.957283     0.936241     0.159127    -0.223640     0.916391     0.056859     0.222013     0.876547
  1     516      -1.600822     0.543354     0.188678     0.412010     0.876480     0.944970     0.169752     0.279922     0.768218    -0.038300     0.184880     0.892969
  1     517       0.206436    -0.296751    -0.037182     0.330952     0.937135     0.958866     0.109529    -0.126787     0.878222     0.093039     0.175766     0.919425
  1     518      -0.337155    -0.209117     0.213183     0.264165     0.919907     1.024807     0.069783    -0.018589     0.846229     0.086757     0.122871     1.050229
  1     519      -0.500090    -0.170475     0.268493     0.249129     0.918591     1.046321     0.062065     0.012760     0.843810     0.063276     0.112671     1.094788
  1     520      -1.249933     0.176610     0.215775     0.319829     0.924513     0.979866     0.102291     0.188326     0.854725    -0.051787     0.163983     0.960137
  1     521      -0.309847    -0.215584     0.202293     0.267019     0.919179     1.020918     0.071299    -0.023647     0.844890     0.089483     0.124946     1.042274
  1     522      -1.090713     0.068948     0.244651     0.286700     0.926746     1.002505     0.082197     0.145835     0.858858    -0.046592     0.147301     1.005016
  1     523       0.114955    -0.286483     0.006688     0.317757     0.933396     0.967440     0.100970    -0.106764     0.871229     0.097700     0.165472     0.935941
  1     524      -0.688356    -0.116689     0.300162     0.241548     0.917867     1.057703     0.058345     0.051545     0.842479     0.020902     0.110170     1.118736
  1     525      -0.792200    -0.079490     0.296700     0.245648     0.919107     1.049776     0.060343     0.074255     0.844757    -0.004479     0.116217     1.102030
  1     526       0.720024    -0.282132    -0.260789     0.435430     0.963324     0.932206     0.189599    -0.271889     0.927992     0.034722     0.241970     0.869008
  1     527       1.208136     0.212986    -0.342422     0.624807     0.856646     0.931920     0.390384    -0.446264     0.733842    -0.071008     0.253552     0.868474
  1     528       0.977618    -0.168637    -0.339344     0.519825     0.960361     0.931426     0.270218    -0.374325     0.922293    -0.016929     0.274404     0.867554
  1     529      -0.817262    -0.068649     0.293914     0.247629     0.921044     1.046487     0.061320     0.080048     0.848322    -0.009967     0.118396     1.095134
  1     530      -0.842058    -0.059233     0.290484     0.249896     0.920025     1.042697     0.062448     0.085451     0.846447    -0.015029     0.120392     1.087218
  1     531       0.832241    -0.249010    -0.299554     0.468440     0.965319     0.930993     0.219436    -0.313584     0.931841     0.014351     0.257386     0.866747
  1     532      -0.688356    -0.116689     0.300162     0.241548     0.917867     1.057703     0.058345     0.051545     0.842479     0.020902     0.110170     1.118736
  1     533       1.221949     0.267232    -0.335905     0.630610     0.838062     0.931484     0.397669    -0.442573     0.702348    -0.072779     0.246266     0.867662
  1     534       0.055632    -0.279032     0.035290     0.309738     0.930484     0.973639     0.095938    -0.094208     0.865801     0.099700     0.159093     0.947973
  1     535       1.449988     1.164368    -0.225340     0.628464     0.604299     0.917313     0.394967    -0.305312     0.365177    -0.054249     0.139591     0.841464
  1     536       1.355595     0.882122    -0.255269     0.637615     0.660325     0.921761     0.406553    -0.349071     0.436029    -0.061942     0.164764     0.849643
  1     537      -1.377360     0.284369     0.198764     0.350649     0.917366     0.965203     0.122955     0.223831     0.841561    -0.049675     0.176674     0.931616
  1     538       0.399940    -0.308745    -0.127474     0.363216     0.946916     0.944601     0.131926    -0.173884     0.896650     0.077379     0.199010     0.892271
  1     539      -0.116376    -0.252551     0.117173     0.288471     0.924042     0.994247     0.083215    -0.060017     0.853854     0.100270     0.141824     0.988527
  1     540      -0.960082    -0.003655     0.270340     0.264645     0.924142     1.023694     0.070037     0.113182     0.854038    -0.034192     0.132805     1.047948
  1     541      -1.004925     0.019063     0.261515     0.271583     0.923939     1.016181     0.073758     0.123880     0.853663    -0.039433     0.137457     1.032624
  1     542       1.344670     0.839841    -0.259675     0.638522     0.668286     0.922972     0.407710    -0.354926     0.446606    -0.063666     0.170360     0.851878
  1     543      -0.255072    -0.226677     0.179510     0.272872     0.920562     1.013197     0.074459    -0.033892     0.847434     0.093966     0.129613     1.026567
  1     544      -0.914014    -0.027092     0.278774     0.258184     0.921494     1.031225     0.066659     0.101996     0.849152    -0.027686     0.127559     1.063426
  1     545       1.208136     0.212986    -0.342422     0.624807     0.856646     0.931920     0.390384    -0.446264     0.733842    -0.071008     0.253552     0.868474
  1     546      -1.268804     0.191118     0.213103     0.324147     0.923809     0.977646     0.105071     0.193499     0.853424    -0.051675     0.166723     0.955792
  1     547       1.265727     0.476025    -0.308298     0.641158     0.764519     0.928250     0.411083    -0.413301     0.584489    -0.072227     0.213967     0.861647
  1     548       1.293561     0.621538    -0.288468     0.642290     0.723640     0.925907     0.412537    -0.390823     0.523655    -0.069121     0.194338     0.857304
  1     549       1.234130     0.321325    -0.329329     0.634994     0.819387     0.930551     0.403217    -0.437086     0.671395    -0.073283     0.237470     0.865924
  1     550      -0.282495    -0.221241     0.191011     0.269919     0.919761     1.017027     0.072856    -0.028761     0.845961     0.091884     0.127032     1.034343
  1     551      -0.914014    -0.027092     0.278774     0.258184     0.921494     1.031225     0.066659     0.101996     0.849152    -0.027686     0.127559     1.063426
  1     552       1.334101     0.796962    -0.265497     0.639393     0.676553     0.923164     0.408823    -0.360969     0.457724    -0.064279     0.173383     0.852232
  1     553      -0.144367    -0.247733     0.130161     0.285231     0.923067     0.997942     0.081357    -0.054660     0.852052     0.099532     0.139295     0.995887
  1     554       0.467974    -0.308840    -0.157821     0.376330     0.950928     0.940870     0.141624    -0.192426     0.904264     0.070044     0.207937     0.885237
  1     555       0.757400    -0.273202    -0.274309     0.445855     0.964165     0.931627     0.198787    -0.285198     0.929614     0.028296     0.247132     0.867928
  1     556      -0.364383    -0.203660     0.223604     0.261405     0.918474     1.028606     0.068332    -0.013417     0.843594     0.083729     0.120708     1.058030
  1     557      -0.714732    -0.107553     0.300730     0.241946     0.918570     1.056836     0.058538     0.057282     0.843771     0.014222     0.111133     1.116902
  1     558      -0.059899    -0.261731     0.090621     0.295178     0.926314     0.987076     0.087130    -0.071012     0.858057     0.101000     0.147299     0.974318
  1     559      -1.268804     0.191118     0.213103     0.324147     0.923809     0.977646     0.105071     0.193499     0.853424    -0.051675     0.166723     0.955792
  1     560      -0.554204    -0.156520     0.281914     0.245435     0.917733     1.051889     0.060239     0.023585     0.842234     0.052585     0.110454     1.106470
  1     561       1.245457     0.373861    -0.322345     0.637932     0.799883     0.929792     0.406957    -0.429559     0.639813    -0.073331     0.229273     0.864513
  1     562       0.055632    -0.279032     0.035290     0.309738     0.930484     0.973639     0.095938    -0.094208     0.865801     0.099700     0.159093     0.947973
  1     563       0.114955    -0.286483     0.006688     0.317757     0.933396     0.967440     0.100970    -0.106764     0.871229     0.097700     0.165472     0.935941
  1     564       0.537931    -0.306511    -0.188146     0.390912     0.954426     0.937579     0.152812    -0.212500     0.910929     0.061629     0.216896     0.879054
  1     565      -0.445886    -0.184635     0.252185     0.253645     0.917700     1.039648     0.064336     0.002145     0.842173     0.072537     0.115334     1.080868
  1     566      -1.048487     0.042859     0.252842     0.278936     0.924186     1.009026     0.077805     0.134619     0.854120    -0.043519     0.142219     1.018133
  1     567      -1.132058     0.093974     0.236579     0.294647     0.925717     0.996164     0.086817     0.156358     0.856952    -0.048913     0.151526     0.992344
  1     568       0.026394    -0.275036     0.049400     0.305929     0.929163     0.976885     0.093593    -0.088178     0.863344     0.100357     0.156128     0.954304
  1     569       0.237636    -0.299528    -0.052062     0.335732     0.938771     0.956196     0.112716    -0.133966     0.881291     0.091042     0.179275     0.914311
  1     570      -0.740870    -0.098451     0.300498     0.242789     0.918771     1.055399     0.058947     0.062966     0.844139     0.007709     0.112907     1.113868
  1     571      -0.309847    -0.215584     0.202293     0.267019     0.919179     1.020918     0.071299    -0.023647     0.844890     0.089483     0.124946     1.042274
  1     572       0.682936    -0.289705    -0.246758     0.425496     0.961692     0.933028     0.181047    -0.258876     0.924852     0.040745     0.237071     0.870541
  1     573      -0.031350    -0.266411     0.077052     0.298660     0.927023     0.983594     0.089198    -0.076588     0.859371     0.101019     0.150153     0.967456
  1     574      -0.500090    -0.170475     0.268493     0.249129     0.918591     1.046321     0.062065     0.012760     0.843810     0.063276     0.112671     1.094788
  1     575      -0.337155    -0.209117     0.213183     0.264165     0.919907     1.024807     0.069783    -0.018589     0.846229     0.086757     0.122871     1.050229
  1     576      -0.527166    -0.164034     0.275558     0.247176     0.917349     1.049236     0.061096     0.018130     0.841529     0.058111     0.111398     1.100896
  1     577       0.433725    -0.309113    -0.142706     0.369597     0.948860     0.942631     0.136602    -0.182943     0.900335     0.073884     0.203221     0.888553
  1     578      -0.842058    -0.059233     0.290484     0.249896     0.920025     1.042697     0.062448     0.085451     0.846447    -0.015029     0.120392     1.087218
  1     579      -0.740870    -0.098451     0.300498     0.242789     0.918771     1.055399     0.058947     0.062966     0.844139     0.007709     0.112907     1.113868
  1     580      -1.026853     0.030963     0.257368     0.275218     0.924263     1.012696     0.075745     0.129276     0.854262    -0.041550     0.140476     1.025553
  1     581       1.255158     0.427458    -0.314912     0.640335     0.785019     0.929209     0.410028    -0.423356     0.616255    -0.073276     0.222399     0.863429
  1     582      -0.116376    -0.252551     0.117173     0.288471     0.924042     0.994247     0.083215    -0.060017     0.853854     0.100270     0.141824     0.988527
  1     583       1.011467    -0.139596    -0.346010     0.533692     0.957636     0.931875     0.284828    -0.389838     0.917066    -0.025213     0.277653     0.868391
  1     584       0.085145    -0.282819     0.021136     0.313677     0.931971     0.970543     0.098393    -0.100407     0.868571     0.098785     0.162510     0.941954
  1     585      -1.004925     0.019063     0.261515     0.271583     0.923939     1.016181     0.073758     0.123880     0.853663    -0.039433     0.137457     1.032624
  1     586       1.011467    -0.139596    -0.346010     0.533692     0.957636     0.931875     0.284828    -0.389838     0.917066    -0.025213     0.277653     0.868391
