# Supplementary material for: Estimation of Response Styles Using the Multidimensional Nominal Response Model: A Tutorial and Comparison With Sum Scores
Source: Front Psychol. 2020 Feb 6;11:72. doi: 10.3389/fpsyg.2020.00072 (PMC7017717; doi:10.3389/fpsyg.2020.00072)
Supplement: Supplementary file 1 [file Data_Sheet_1.zip › QOL_SSEAP_QOL-ssc.txt]

flexMIRT(R) Engine Version 3.51 (64-bit)
Flexible Multilevel Multidimensional Item Response Modeling and Test Scoring
(C) 2013-2017 Vector Psychometric Group, LLC., Chapel Hill, NC, USA

QOL Data
Quality of life + ERS + MRS with sum-score to EAP translation for QOL

Summary of the Data and Dimensions
   Missing data code        -9
     Number of Items        35
     Number of Cases       586
 # Latent Dimensions         3

Item  Categories       Model          Ta          Tc
   1           7     Nominal     Special       Trend
   2           7     Nominal     Special       Trend
   3           7     Nominal     Special       Trend
   4           7     Nominal     Special       Trend
   5           7     Nominal     Special       Trend
   6           7     Nominal     Special       Trend
   7           7     Nominal     Special       Trend
   8           7     Nominal     Special       Trend
   9           7     Nominal     Special       Trend
  10           7     Nominal     Special       Trend
  11           7     Nominal     Special       Trend
  12           7     Nominal     Special       Trend
  13           7     Nominal     Special       Trend
  14           7     Nominal     Special       Trend
  15           7     Nominal     Special       Trend
  16           7     Nominal     Special       Trend
  17           7     Nominal     Special       Trend
  18           7     Nominal     Special       Trend
  19           7     Nominal     Special       Trend
  20           7     Nominal     Special       Trend
  21           7     Nominal     Special       Trend
  22           7     Nominal     Special       Trend
  23           7     Nominal     Special       Trend
  24           7     Nominal     Special       Trend
  25           7     Nominal     Special       Trend
  26           7     Nominal     Special       Trend
  27           7     Nominal     Special       Trend
  28           7     Nominal     Special       Trend
  29           7     Nominal     Special       Trend
  30           7     Nominal     Special       Trend
  31           7     Nominal     Special       Trend
  32           7     Nominal     Special       Trend
  33           7     Nominal     Special       Trend
  34           7     Nominal     Special       Trend
  35           7     Nominal     Special       Trend

Scoring Control Values
Scale scores for summed scores are tabulated and computed
Summed score equivalence threshold: 0.000010

Miscellaneous Control Values 

Output Files
Text results and control parameters: QOL_SSEAP_QOL-ssc.txt
Text scale score file: QOL_SSEAP_QOL-sco.txt

QOL Data
Quality of life + ERS + MRS with sum-score to EAP translation for QOL

Nominal Model Slopes for Items for Group 1: Group1
    Item    a  1    a  2    a  3
       1    0.76    1.66    1.15
       2    0.44    1.04    1.46
       3    0.47    1.47    1.47
       4    0.56    1.61    1.41
       5    0.63    1.27    1.45
       6    0.48    1.35    0.96
       7    0.37    1.25    1.11
       8    0.53    1.36    1.11
       9    0.48    1.34    0.95
      10    0.41    1.30    0.60
      11    0.46    1.97    0.97
      12    0.40    1.70    1.11
      13    0.50    1.91    1.01
      14    0.56    1.68    1.25
      15    0.63    1.59    1.36
      16    0.66    1.86    1.05
      17    0.53    1.54    0.72
      18    0.58    1.55    0.88
      19    0.64    1.70    1.21
      20    0.53    1.75    1.19
      21    0.39    1.36    0.89
      22    0.54    1.18    0.86
      23    0.41    0.90    0.84
      24    0.43    1.25    0.96
      25    0.48    1.28    0.73
      26    0.35    1.07    0.76
      27    0.47    1.93    1.87
      28    0.54    1.75    1.38
      29    0.31    1.64    1.13
      30    0.45    1.73    1.16
      31    0.54    1.98    1.38
      32    0.56    1.75    1.11
      33    0.69    1.34    0.94
      34    0.49    1.58    0.93
      35    0.36    1.34    1.03

Nominal Model Scoring Function Contrasts under Dimension 1 for Items for Group 1: Group1
    Item Contrasts alpha  1 alpha  2 alpha  3 alpha  4 alpha  5 alpha  6
       1   Special     1.00     0.00     0.00     0.00     0.00     0.00
       2   Special     1.00     0.00     0.00     0.00     0.00     0.00
       3   Special     1.00     0.00     0.00     0.00     0.00     0.00
       4   Special     1.00     0.00     0.00     0.00     0.00     0.00
       5   Special     1.00     0.00     0.00     0.00     0.00     0.00
       6   Special     1.00     0.00     0.00     0.00     0.00     0.00
       7   Special     1.00     0.00     0.00     0.00     0.00     0.00
       8   Special     1.00     0.00     0.00     0.00     0.00     0.00
       9   Special     1.00     0.00     0.00     0.00     0.00     0.00
      10   Special     1.00     0.00     0.00     0.00     0.00     0.00
      11   Special     1.00     0.00     0.00     0.00     0.00     0.00
      12   Special     1.00     0.00     0.00     0.00     0.00     0.00
      13   Special     1.00     0.00     0.00     0.00     0.00     0.00
      14   Special     1.00     0.00     0.00     0.00     0.00     0.00
      15   Special     1.00     0.00     0.00     0.00     0.00     0.00
      16   Special     1.00     0.00     0.00     0.00     0.00     0.00
      17   Special     1.00     0.00     0.00     0.00     0.00     0.00
      18   Special     1.00     0.00     0.00     0.00     0.00     0.00
      19   Special     1.00     0.00     0.00     0.00     0.00     0.00
      20   Special     1.00     0.00     0.00     0.00     0.00     0.00
      21   Special     1.00     0.00     0.00     0.00     0.00     0.00
      22   Special     1.00     0.00     0.00     0.00     0.00     0.00
      23   Special     1.00     0.00     0.00     0.00     0.00     0.00
      24   Special     1.00     0.00     0.00     0.00     0.00     0.00
      25   Special     1.00     0.00     0.00     0.00     0.00     0.00
      26   Special     1.00     0.00     0.00     0.00     0.00     0.00
      27   Special     1.00     0.00     0.00     0.00     0.00     0.00
      28   Special     1.00     0.00     0.00     0.00     0.00     0.00
      29   Special     1.00     0.00     0.00     0.00     0.00     0.00
      30   Special     1.00     0.00     0.00     0.00     0.00     0.00
      31   Special     1.00     0.00     0.00     0.00     0.00     0.00
      32   Special     1.00     0.00     0.00     0.00     0.00     0.00
      33   Special     1.00     0.00     0.00     0.00     0.00     0.00
      34   Special     1.00     0.00     0.00     0.00     0.00     0.00
      35   Special     1.00     0.00     0.00     0.00     0.00     0.00

Nominal Model Scoring Function Contrasts under Dimension 2 for Items for Group 1: Group1
    Item Contrasts alpha  1 alpha  2 alpha  3 alpha  4 alpha  5 alpha  6
       1   Special     1.00     0.00     0.00     0.00     0.00     0.00
       2   Special     1.00     0.00     0.00     0.00     0.00     0.00
       3   Special     1.00     0.00     0.00     0.00     0.00     0.00
       4   Special     1.00     0.00     0.00     0.00     0.00     0.00
       5   Special     1.00     0.00     0.00     0.00     0.00     0.00
       6   Special     1.00     0.00     0.00     0.00     0.00     0.00
       7   Special     1.00     0.00     0.00     0.00     0.00     0.00
       8   Special     1.00     0.00     0.00     0.00     0.00     0.00
       9   Special     1.00     0.00     0.00     0.00     0.00     0.00
      10   Special     1.00     0.00     0.00     0.00     0.00     0.00
      11   Special     1.00     0.00     0.00     0.00     0.00     0.00
      12   Special     1.00     0.00     0.00     0.00     0.00     0.00
      13   Special     1.00     0.00     0.00     0.00     0.00     0.00
      14   Special     1.00     0.00     0.00     0.00     0.00     0.00
      15   Special     1.00     0.00     0.00     0.00     0.00     0.00
      16   Special     1.00     0.00     0.00     0.00     0.00     0.00
      17   Special     1.00     0.00     0.00     0.00     0.00     0.00
      18   Special     1.00     0.00     0.00     0.00     0.00     0.00
      19   Special     1.00     0.00     0.00     0.00     0.00     0.00
      20   Special     1.00     0.00     0.00     0.00     0.00     0.00
      21   Special     1.00     0.00     0.00     0.00     0.00     0.00
      22   Special     1.00     0.00     0.00     0.00     0.00     0.00
      23   Special     1.00     0.00     0.00     0.00     0.00     0.00
      24   Special     1.00     0.00     0.00     0.00     0.00     0.00
      25   Special     1.00     0.00     0.00     0.00     0.00     0.00
      26   Special     1.00     0.00     0.00     0.00     0.00     0.00
      27   Special     1.00     0.00     0.00     0.00     0.00     0.00
      28   Special     1.00     0.00     0.00     0.00     0.00     0.00
      29   Special     1.00     0.00     0.00     0.00     0.00     0.00
      30   Special     1.00     0.00     0.00     0.00     0.00     0.00
      31   Special     1.00     0.00     0.00     0.00     0.00     0.00
      32   Special     1.00     0.00     0.00     0.00     0.00     0.00
      33   Special     1.00     0.00     0.00     0.00     0.00     0.00
      34   Special     1.00     0.00     0.00     0.00     0.00     0.00
      35   Special     1.00     0.00     0.00     0.00     0.00     0.00

Nominal Model Scoring Function Contrasts under Dimension 3 for Items for Group 1: Group1
    Item Contrasts alpha  1 alpha  2 alpha  3 alpha  4 alpha  5 alpha  6
       1   Special     1.00     0.00     0.00     0.00     0.00     0.00
       2   Special     1.00     0.00     0.00     0.00     0.00     0.00
       3   Special     1.00     0.00     0.00     0.00     0.00     0.00
       4   Special     1.00     0.00     0.00     0.00     0.00     0.00
       5   Special     1.00     0.00     0.00     0.00     0.00     0.00
       6   Special     1.00     0.00     0.00     0.00     0.00     0.00
       7   Special     1.00     0.00     0.00     0.00     0.00     0.00
       8   Special     1.00     0.00     0.00     0.00     0.00     0.00
       9   Special     1.00     0.00     0.00     0.00     0.00     0.00
      10   Special     1.00     0.00     0.00     0.00     0.00     0.00
      11   Special     1.00     0.00     0.00     0.00     0.00     0.00
      12   Special     1.00     0.00     0.00     0.00     0.00     0.00
      13   Special     1.00     0.00     0.00     0.00     0.00     0.00
      14   Special     1.00     0.00     0.00     0.00     0.00     0.00
      15   Special     1.00     0.00     0.00     0.00     0.00     0.00
      16   Special     1.00     0.00     0.00     0.00     0.00     0.00
      17   Special     1.00     0.00     0.00     0.00     0.00     0.00
      18   Special     1.00     0.00     0.00     0.00     0.00     0.00
      19   Special     1.00     0.00     0.00     0.00     0.00     0.00
      20   Special     1.00     0.00     0.00     0.00     0.00     0.00
      21   Special     1.00     0.00     0.00     0.00     0.00     0.00
      22   Special     1.00     0.00     0.00     0.00     0.00     0.00
      23   Special     1.00     0.00     0.00     0.00     0.00     0.00
      24   Special     1.00     0.00     0.00     0.00     0.00     0.00
      25   Special     1.00     0.00     0.00     0.00     0.00     0.00
      26   Special     1.00     0.00     0.00     0.00     0.00     0.00
      27   Special     1.00     0.00     0.00     0.00     0.00     0.00
      28   Special     1.00     0.00     0.00     0.00     0.00     0.00
      29   Special     1.00     0.00     0.00     0.00     0.00     0.00
      30   Special     1.00     0.00     0.00     0.00     0.00     0.00
      31   Special     1.00     0.00     0.00     0.00     0.00     0.00
      32   Special     1.00     0.00     0.00     0.00     0.00     0.00
      33   Special     1.00     0.00     0.00     0.00     0.00     0.00
      34   Special     1.00     0.00     0.00     0.00     0.00     0.00
      35   Special     1.00     0.00     0.00     0.00     0.00     0.00

Nominal Model Intercept Contrasts for Items for Group 1: Group1
    Item Contrasts gamma  1 gamma  2 gamma  3 gamma  4 gamma  5 gamma  6
       1     Trend     0.39     2.17    -0.25     0.31     0.16     0.06
       2     Trend     0.43     0.76    -0.24     0.24     0.24     0.07
       3     Trend     0.25     1.60    -0.15     0.53     0.10    -0.23
       4     Trend     0.24     1.87    -0.13     0.53     0.15     0.05
       5     Trend     0.29     1.51    -0.17     0.35     0.23    -0.08
       6     Trend    -0.14     1.71    -0.36     0.44     0.12    -0.17
       7     Trend     0.05     1.70    -0.38     0.51     0.16    -0.10
       8     Trend    -0.19     1.50    -0.38     0.38     0.06    -0.15
       9     Trend    -0.10     1.38    -0.18     0.43     0.13    -0.22
      10     Trend     0.27     1.69    -0.65     0.36     0.34    -0.09
      11     Trend     0.40     1.92    -0.61     0.39     0.01     0.02
      12     Trend     0.25     2.03    -0.44     0.52     0.03    -0.22
      13     Trend     0.43     2.34    -0.45     0.47    -0.04    -0.18
      14     Trend     0.45     2.26    -0.25     0.68     0.10    -0.12
      15     Trend     0.25     2.15    -0.31     0.42     0.13    -0.16
      16     Trend     0.15     2.57    -0.24     0.52     0.05    -0.03
      17     Trend     0.22     2.23    -0.32     0.34     0.03    -0.10
      18     Trend     0.42     1.68    -0.15     0.39     0.11    -0.02
      19     Trend     0.26     1.85    -0.09     0.50     0.14    -0.14
      20     Trend     0.20     1.92    -0.40     0.48     0.02    -0.18
      21     Trend     0.54     1.78    -0.37     0.27     0.10    -0.01
      22     Trend     0.28     1.35    -0.40     0.20     0.11    -0.14
      23     Trend     0.48     0.53    -0.49     0.26    -0.04    -0.27
      24     Trend     0.31     0.38    -0.37     0.17    -0.10    -0.19
      25     Trend     0.49     0.12    -0.28     0.20     0.15    -0.18
      26     Trend     0.08     0.22    -0.10    -0.03     0.15     0.02
      27     Trend     0.15     1.85    -0.54     0.64     0.13    -0.24
      28     Trend     0.40     1.54    -0.61     0.43     0.03    -0.23
      29     Trend    -0.01     1.06    -0.49     0.04    -0.17    -0.19
      30     Trend     0.11     1.68    -0.44     0.32    -0.04    -0.19
      31     Trend     0.34     2.32    -0.65     0.57     0.03    -0.17
      32     Trend     0.47     2.48    -0.60     0.35     0.05    -0.17
      33     Trend     0.37     2.91    -0.53     0.46     0.11    -0.01
      34     Trend     0.41     2.13    -0.55     0.29     0.01    -0.01
      35     Trend     0.52     1.65    -0.66     0.35     0.17     0.04

Summed Score to Scale Score Conversion Table:
  Summed
   Score  EAP  1  EAP  2  EAP  3   SD  1   SD  2   SD  3         P  Error Covariance Matrix
    0.00  -2.736   2.642   0.474   0.553   0.573   0.880 0.0001035     0.306171
                                                                       0.108568     0.328262
                                                                      -0.069586     0.085420     0.775025
    1.00  -2.750   2.291   0.339   0.547   0.518   0.857 0.0000890     0.298920
                                                                       0.120313     0.268446
                                                                      -0.069676     0.064647     0.734210
    2.00  -2.715   2.147   0.261   0.538   0.520   0.844 0.0000969     0.289652
                                                                       0.132795     0.270004
                                                                      -0.064105     0.062966     0.712869
    3.00  -2.677   2.126   0.457   0.529   0.560   0.916 0.0001259     0.279725
                                                                       0.140661     0.313137
                                                                      -0.045479     0.165721     0.838676
    4.00  -2.639   2.026   0.370   0.523   0.542   0.881 0.0001417     0.273573
                                                                       0.147577     0.293385
                                                                      -0.056701     0.104788     0.775709
    5.00  -2.612   1.932   0.331   0.517   0.530   0.867 0.0001523     0.266980
                                                                       0.150567     0.281150
                                                                      -0.055488     0.093954     0.751432
    6.00  -2.505   2.077   0.376   0.516   0.667   0.903 0.0002134     0.266350
                                                                       0.197819     0.444845
                                                                      -0.050142     0.123469     0.815653
    7.00  -2.507   1.915   0.340   0.508   0.583   0.889 0.0002139     0.258348
                                                                       0.175899     0.340435
                                                                      -0.055657     0.100651     0.789435
    8.00  -2.480   1.847   0.311   0.504   0.574   0.880 0.0002283     0.254129
                                                                       0.177596     0.329658
                                                                      -0.056898     0.090048     0.774135
    9.00  -2.445   1.833   0.369   0.500   0.601   0.909 0.0002552     0.249656
                                                                       0.185268     0.361189
                                                                      -0.041129     0.147065     0.826526
   10.00  -2.416   1.781   0.333   0.497   0.592   0.895 0.0002739     0.247002
                                                                       0.187793     0.350085
                                                                      -0.049677     0.113246     0.800634
   11.00  -2.394   1.725   0.316   0.493   0.581   0.888 0.0002884     0.243440
                                                                       0.187218     0.338017
                                                                      -0.050231     0.106051     0.788902
   12.00  -2.336   1.779   0.333   0.496   0.669   0.907 0.0003312     0.246455
                                                                       0.220453     0.447224
                                                                      -0.045165     0.125731     0.822302
   13.00  -2.329   1.688   0.317   0.490   0.613   0.899 0.0003388     0.240566
                                                                       0.203249     0.375894
                                                                      -0.048134     0.113925     0.808963
   14.00  -2.307   1.645   0.303   0.488   0.608   0.895 0.0003558     0.238370
                                                                       0.204204     0.370094
                                                                      -0.049450     0.106594     0.800813
   15.00  -2.280   1.629   0.326   0.486   0.627   0.910 0.0003805     0.236626
                                                                       0.210714     0.393359
                                                                      -0.039874     0.139384     0.828282
   16.00  -2.258   1.594   0.307   0.485   0.624   0.903 0.0004002     0.235402
                                                                       0.212936     0.389530
                                                                      -0.045165     0.119616     0.815812
   17.00  -2.240   1.554   0.297   0.483   0.618   0.900 0.0004170     0.233302
                                                                       0.212346     0.381480
                                                                      -0.045571     0.115608     0.809848
   18.00  -2.202   1.574   0.304   0.486   0.675   0.910 0.0004517     0.236016
                                                                       0.234839     0.456061
                                                                      -0.041899     0.128611     0.828976
   19.00  -2.193   1.513   0.295   0.482   0.639   0.907 0.0004637     0.232091
                                                                       0.223317     0.408432
                                                                      -0.043432     0.122398     0.821965
   20.00  -2.175   1.481   0.286   0.480   0.638   0.904 0.0004828     0.230878
                                                                       0.224578     0.406813
                                                                      -0.044311     0.117800     0.817682
   21.00  -2.154   1.463   0.297   0.480   0.652   0.913 0.0005069     0.230160
                                                                       0.229952     0.425102
                                                                      -0.038256     0.138518     0.834029
   22.00  -2.135   1.435   0.285   0.479   0.652   0.910 0.0005281     0.229536
                                                                       0.232255     0.425607
                                                                      -0.041542     0.126253     0.827426
   23.00  -2.120   1.403   0.278   0.478   0.649   0.908 0.0005471     0.228184
                                                                       0.232172     0.421187
                                                                      -0.041678     0.124263     0.824367
   24.00  -2.093   1.407   0.281   0.480   0.690   0.915 0.0005789     0.230197
                                                                       0.248112     0.475415
                                                                      -0.039023     0.133434     0.836381
   25.00  -2.083   1.361   0.275   0.477   0.666   0.912 0.0005948     0.227497
                                                                       0.240537     0.443110
                                                                      -0.039799     0.130185     0.832634
   26.00  -2.067   1.334   0.268   0.476   0.667   0.911 0.0006164     0.226736
                                                                       0.242157     0.444628
                                                                      -0.040307     0.127471     0.830465
   27.00  -2.050   1.316   0.273   0.476   0.678   0.917 0.0006417     0.226365
                                                                       0.246730     0.460216
                                                                      -0.036240     0.141678     0.841130
   28.00  -2.035   1.291   0.265   0.475   0.681   0.915 0.0006653     0.225946
                                                                       0.249141     0.463697
                                                                      -0.038306     0.133869     0.837518
   29.00  -2.021   1.262   0.260   0.474   0.680   0.914 0.0006874     0.224934
                                                                       0.249580     0.462437
                                                                      -0.038240     0.133216     0.836077
   30.00  -2.001   1.258   0.261   0.476   0.710   0.919 0.0007192     0.226281
                                                                       0.261463     0.504440
                                                                      -0.036253     0.140198     0.844240
   31.00  -1.991   1.220   0.256   0.474   0.695   0.918 0.0007394     0.224253
                                                                       0.256568     0.482786
                                                                      -0.036605     0.138744     0.842340
   32.00  -1.977   1.195   0.251   0.473   0.698   0.917 0.0007645     0.223609
                                                                       0.258475     0.486992
                                                                      -0.036848     0.137402     0.841419
   33.00  -1.962   1.176   0.253   0.472   0.708   0.921 0.0007926     0.223234
                                                                       0.262496     0.501475
                                                                      -0.033977     0.147888     0.848918
   34.00  -1.949   1.153   0.247   0.472   0.712   0.920 0.0008199     0.222752
                                                                       0.264974     0.507498
                                                                      -0.035283     0.143012     0.847027
   35.00  -1.936   1.126   0.242   0.471   0.714   0.920 0.0008462     0.221772
                                                                       0.265821     0.509260
                                                                      -0.035102     0.143347     0.846582
   36.00  -1.919   1.116   0.242   0.472   0.738   0.923 0.0008804     0.222447
                                                                       0.275024     0.543931
                                                                      -0.033587     0.149090     0.852530
   37.00  -1.909   1.083   0.238   0.470   0.728   0.923 0.0009058     0.220638
                                                                       0.271923     0.530420
                                                                      -0.033723     0.148873     0.851776
   38.00  -1.897   1.059   0.234   0.469   0.733   0.923 0.0009356     0.219803
                                                                       0.273930     0.537257
                                                                      -0.033832     0.148598     0.851660
   39.00  -1.884   1.038   0.234   0.468   0.743   0.926 0.0009682     0.219111
                                                                       0.277418     0.551795
                                                                      -0.031786     0.156857     0.857288
   40.00  -1.871   1.015   0.229   0.467   0.749   0.925 0.0010005     0.218257
                                                                       0.279737     0.560275
                                                                      -0.032678     0.154025     0.856491
   41.00  -1.860   0.990   0.225   0.466   0.752   0.926 0.0010324     0.216948
                                                                       0.280640     0.564972
                                                                      -0.032534     0.155077     0.856708
   42.00  -1.845   0.976   0.224   0.466   0.772   0.928 0.0010710     0.216777
                                                                       0.287691     0.595236
                                                                      -0.031473     0.160027     0.861317
   43.00  -1.835   0.945   0.221   0.463   0.767   0.928 0.0011029     0.214702
                                                                       0.285438     0.588083
                                                                      -0.031633     0.160602     0.861323
   44.00  -1.823   0.921   0.217   0.462   0.773   0.928 0.0011390     0.213283
                                                                       0.286998     0.597162
                                                                      -0.031828     0.161004     0.861751
   45.00  -1.810   0.900   0.217   0.460   0.782   0.931 0.0011777     0.211891
                                                                       0.289499     0.611977
                                                                      -0.030533     0.167665     0.866211
   46.00  -1.798   0.877   0.213   0.459   0.789   0.931 0.0012166     0.210293
                                                                       0.291002     0.622201
                                                                      -0.031369     0.166054     0.866143
   47.00  -1.786   0.852   0.210   0.456   0.793   0.931 0.0012555     0.208271
                                                                       0.291197     0.628905
                                                                      -0.031493     0.167342     0.866813
   48.00  -1.772   0.836   0.209   0.455   0.810   0.933 0.0013004     0.207021
                                                                       0.295884     0.655651
                                                                      -0.030998     0.171437     0.870578
   49.00  -1.761   0.807   0.206   0.452   0.808   0.933 0.0013401     0.204310
                                                                       0.293378     0.652593
                                                                      -0.031433     0.172188     0.871106
   50.00  -1.749   0.784   0.203   0.449   0.814   0.934 0.0013838     0.202044
                                                                       0.293686     0.662510
                                                                      -0.031932     0.172669     0.871927
   51.00  -1.736   0.762   0.203   0.447   0.823   0.936 0.0014300     0.199756
                                                                       0.294526     0.676570
                                                                      -0.031397     0.177784     0.875650
   52.00  -1.723   0.740   0.200   0.444   0.829   0.936 0.0014769     0.197278
                                                                       0.294493     0.686918
                                                                      -0.032415     0.176570     0.876121
   53.00  -1.710   0.715   0.197   0.441   0.833   0.937 0.0015242     0.194458
                                                                       0.293278     0.693908
                                                                      -0.032934     0.177527     0.877156
   54.00  -1.696   0.698   0.197   0.438   0.847   0.938 0.0015770     0.192186
                                                                       0.295342     0.716663
                                                                      -0.033022     0.180508     0.880431
   55.00  -1.684   0.672   0.195   0.435   0.846   0.939 0.0016257     0.188849
                                                                       0.291865     0.715331
                                                                      -0.033806     0.180881     0.881403
   56.00  -1.671   0.649   0.193   0.431   0.851   0.939 0.0016783     0.185848
                                                                       0.290481     0.724394
                                                                      -0.034641     0.180939     0.882599
   57.00  -1.657   0.629   0.193   0.428   0.858   0.941 0.0017334     0.182840
                                                                       0.289396     0.736402
                                                                      -0.034739     0.184470     0.885942
   58.00  -1.643   0.607   0.191   0.424   0.863   0.942 0.0017896     0.179710
                                                                       0.287601     0.745341
                                                                      -0.035945     0.183101     0.886932
   59.00  -1.629   0.585   0.190   0.420   0.867   0.943 0.0018464     0.176353
                                                                       0.284821     0.751158
                                                                      -0.036779     0.183386     0.888377
   60.00  -1.614   0.568   0.190   0.416   0.877   0.944 0.0019084     0.173416
                                                                       0.284472     0.769461
                                                                      -0.037293     0.185148     0.891495
   61.00  -1.601   0.543   0.189   0.412   0.876   0.945 0.0019673     0.169752
                                                                       0.279922     0.768218
                                                                      -0.038300     0.184880     0.892969
   62.00  -1.586   0.523   0.188   0.408   0.881   0.946 0.0020301     0.166371
                                                                       0.276976     0.775383
                                                                      -0.039322     0.184299     0.894636
   63.00  -1.571   0.503   0.188   0.404   0.886   0.948 0.0020954     0.163023
                                                                       0.274225     0.784676
                                                                      -0.039800     0.186365     0.897938
   64.00  -1.556   0.483   0.188   0.400   0.890   0.948 0.0021621     0.159627
                                                                       0.270956     0.791473
                                                                      -0.041043     0.184617     0.899535
   65.00  -1.541   0.463   0.188   0.395   0.892   0.949 0.0022297     0.156109
                                                                       0.266921     0.795476
                                                                      -0.041988     0.184163     0.901519
   66.00  -1.525   0.447   0.188   0.391   0.900   0.951 0.0023024     0.152930
                                                                       0.264738     0.809541
                                                                      -0.042678     0.184800     0.904793
   67.00  -1.510   0.425   0.189   0.386   0.899   0.952 0.0023727     0.149279
                                                                       0.259403     0.807637
                                                                      -0.043692     0.183880     0.906897
   68.00  -1.494   0.406   0.189   0.382   0.901   0.954 0.0024470     0.145875
                                                                       0.255337     0.812682
                                                                      -0.044682     0.182667     0.909187
   69.00  -1.478   0.388   0.190   0.378   0.905   0.955 0.0025240     0.142532
                                                                       0.251428     0.819329
                                                                      -0.045252     0.183517     0.912760
   70.00  -1.462   0.370   0.191   0.373   0.908   0.957 0.0026026     0.139196
                                                                       0.247169     0.823989
                                                                      -0.046331     0.181367     0.915099
   71.00  -1.446   0.352   0.192   0.369   0.909   0.958 0.0026826     0.135809
                                                                       0.242338     0.826198
                                                                      -0.047152     0.180265     0.917785
   72.00  -1.428   0.337   0.194   0.364   0.915   0.960 0.0027676     0.132693
                                                                       0.238939     0.836701
                                                                      -0.047757     0.179978     0.921503
   73.00  -1.412   0.317   0.195   0.360   0.913   0.961 0.0028509     0.129286
                                                                       0.233183     0.833986
                                                                      -0.048550     0.178508     0.924399
   74.00  -1.395   0.300   0.196   0.355   0.915   0.963 0.0029383     0.126084
                                                                       0.228442     0.837150
                                                                      -0.049284     0.176769     0.927484
   75.00  -1.377   0.284   0.199   0.351   0.917   0.965 0.0030287     0.122955
                                                                       0.223831     0.841561
                                                                      -0.049675     0.176674     0.931616
   76.00  -1.360   0.268   0.200   0.346   0.919   0.967 0.0031211     0.119858
                                                                       0.218989     0.844390
                                                                      -0.050383     0.174186     0.934861
   77.00  -1.342   0.252   0.202   0.342   0.919   0.969 0.0032152     0.116754
                                                                       0.213727     0.845078
                                                                      -0.050851     0.172571     0.938433
   78.00  -1.324   0.238   0.205   0.337   0.923   0.971 0.0033144     0.113856
                                                                       0.209550     0.852683
                                                                      -0.051123     0.171571     0.942870
   79.00  -1.306   0.221   0.207   0.333   0.922   0.973 0.0034125     0.110797
                                                                       0.203641     0.849258
                                                                      -0.051471     0.169676     0.946743
   80.00  -1.287   0.206   0.210   0.328   0.922   0.975 0.0035150     0.107898
                                                                       0.198520     0.850852
                                                                      -0.051721     0.167535     0.950819
   81.00  -1.269   0.191   0.213   0.324   0.924   0.978 0.0036208     0.105071
                                                                       0.193499     0.853424
                                                                      -0.051675     0.166723     0.955792
   82.00  -1.250   0.177   0.216   0.320   0.925   0.980 0.0037289     0.102291
                                                                       0.188326     0.854725
                                                                      -0.051787     0.163983     0.960137
   83.00  -1.231   0.162   0.219   0.315   0.924   0.982 0.0038390     0.099533
                                                                       0.182854     0.854173
                                                                      -0.051660     0.161981     0.964807
   84.00  -1.211   0.149   0.222   0.311   0.927   0.985 0.0039545     0.096927
                                                                       0.178171     0.859382
                                                                      -0.051334     0.160443     0.970240
   85.00  -1.192   0.134   0.226   0.307   0.925   0.988 0.0040694     0.094254
                                                                       0.172262     0.855425
                                                                      -0.050979     0.158233     0.975305
   86.00  -1.172   0.120   0.229   0.303   0.925   0.990 0.0041890     0.091707
                                                                       0.166942     0.855747
                                                                      -0.050475     0.155795     0.980591
   87.00  -1.152   0.107   0.233   0.299   0.926   0.993 0.0043121     0.089233
                                                                       0.161695     0.856849
                                                                      -0.049689     0.154441     0.986686
   88.00  -1.132   0.094   0.237   0.295   0.926   0.996 0.0044379     0.086817
                                                                       0.156358     0.856952
                                                                      -0.048913     0.151526     0.992344
   89.00  -1.112   0.081   0.240   0.291   0.925   0.999 0.0045660     0.084447
                                                                       0.150816     0.855494
                                                                      -0.047869     0.149237     0.998324
   90.00  -1.091   0.069   0.245   0.287   0.927   1.003 0.0046997     0.082197
                                                                       0.145835     0.858858
                                                                      -0.046592     0.147301     1.005016
   91.00  -1.070   0.055   0.249   0.283   0.924   1.006 0.0048333     0.079948
                                                                       0.140013     0.854648
                                                                      -0.045169     0.144865     1.011463
   92.00  -1.048   0.043   0.253   0.279   0.924   1.009 0.0049717     0.077805
                                                                       0.134619     0.854120
                                                                      -0.043519     0.142219     1.018133
   93.00  -1.027   0.031   0.257   0.275   0.924   1.013 0.0051138     0.075745
                                                                       0.129276     0.854262
                                                                      -0.041550     0.140476     1.025553
   94.00  -1.005   0.019   0.262   0.272   0.924   1.016 0.0052588     0.073758
                                                                       0.123880     0.853663
                                                                      -0.039433     0.137457     1.032624
   95.00  -0.983   0.007   0.266   0.268   0.923   1.020 0.0054063     0.071841
                                                                       0.118342     0.851781
                                                                      -0.036970     0.134986     1.039964
   96.00  -0.960  -0.004   0.270   0.265   0.924   1.024 0.0055592     0.070037
                                                                       0.113182     0.854038
                                                                      -0.034192     0.132805     1.047948
   97.00  -0.937  -0.016   0.275   0.261   0.922   1.027 0.0057121     0.068291
                                                                       0.107447     0.849965
                                                                      -0.031115     0.130266     1.055650
   98.00  -0.914  -0.027   0.279   0.258   0.921   1.031 0.0058697     0.066659
                                                                       0.101996     0.849152
                                                                      -0.027686     0.127559     1.063426
   99.00  -0.890  -0.038   0.283   0.255   0.921   1.035 0.0060306     0.065139
                                                                       0.096558     0.848954
                                                                      -0.023844     0.125670     1.071805
  100.00  -0.866  -0.048   0.287   0.252   0.921   1.039 0.0061939     0.063731
                                                                       0.091065     0.848232
                                                                      -0.019668     0.122750     1.079576
  101.00  -0.842  -0.059   0.290   0.250   0.920   1.043 0.0063589     0.062448
                                                                       0.085451     0.846447
                                                                      -0.015029     0.120392     1.087218
  102.00  -0.817  -0.069   0.294   0.248   0.921   1.046 0.0065284     0.061320
                                                                       0.080048     0.848322
                                                                      -0.009967     0.118396     1.095134
  103.00  -0.792  -0.079   0.297   0.246   0.919   1.050 0.0066964     0.060343
                                                                       0.074255     0.844757
                                                                      -0.004479     0.116217     1.102030
  104.00  -0.767  -0.089   0.299   0.244   0.919   1.053 0.0068672     0.059541
                                                                       0.068616     0.844171
                                                                       0.001423     0.114115     1.107912
  105.00  -0.741  -0.098   0.300   0.243   0.919   1.055 0.0070394     0.058947
                                                                       0.062966     0.844139
                                                                       0.007709     0.112907     1.113868
  106.00  -0.715  -0.108   0.301   0.242   0.919   1.057 0.0072110     0.058538
                                                                       0.057282     0.843771
                                                                       0.014222     0.111133     1.116902
  107.00  -0.688  -0.117   0.300   0.242   0.918   1.058 0.0073814     0.058345
                                                                       0.051545     0.842479
                                                                       0.020902     0.110170     1.118736
  108.00  -0.662  -0.125   0.299   0.242   0.919   1.058 0.0075531     0.058354
                                                                       0.045959     0.844502
                                                                       0.027597     0.109760     1.119146
  109.00  -0.635  -0.134   0.296   0.242   0.917   1.057 0.0077203     0.058566
                                                                       0.040221     0.841703
                                                                       0.034186     0.109479     1.117684
  110.00  -0.608  -0.142   0.292   0.243   0.917   1.056 0.0078878     0.058960
                                                                       0.034623     0.841645
                                                                       0.040583     0.109404     1.114997
  111.00  -0.581  -0.149   0.288   0.244   0.918   1.054 0.0080540     0.059523
                                                                       0.029084     0.842084
                                                                       0.046748     0.110177     1.111374
  112.00  -0.554  -0.157   0.282   0.245   0.918   1.052 0.0082181     0.060239
                                                                       0.023585     0.842234
                                                                       0.052585     0.110454     1.106470
  113.00  -0.527  -0.164   0.276   0.247   0.917   1.049 0.0083798     0.061096
                                                                       0.018130     0.841529
                                                                       0.058111     0.111398     1.100896
  114.00  -0.500  -0.170   0.268   0.249   0.919   1.046 0.0085417     0.062065
                                                                       0.012760     0.843810
                                                                       0.063276     0.112671     1.094788
  115.00  -0.473  -0.178   0.261   0.251   0.917   1.043 0.0086987     0.063157
                                                                       0.007420     0.841722
                                                                       0.068093     0.113972     1.088009
  116.00  -0.446  -0.185   0.252   0.254   0.918   1.040 0.0088556     0.064336
                                                                       0.002145     0.842173
                                                                       0.072537     0.115334     1.080868
  117.00  -0.419  -0.191   0.243   0.256   0.918   1.036 0.0090109     0.065596
                                                                      -0.003084     0.843052
                                                                       0.076619     0.117312     1.073560
  118.00  -0.392  -0.197   0.234   0.259   0.919   1.032 0.0091642     0.066930
                                                                      -0.008277     0.843713
                                                                       0.080345     0.118768     1.065824
  119.00  -0.364  -0.204   0.224   0.261   0.918   1.029 0.0093151     0.068332
                                                                      -0.013417     0.843594
                                                                       0.083729     0.120708     1.058030
  120.00  -0.337  -0.209   0.213   0.264   0.920   1.025 0.0094663     0.069783
                                                                      -0.018589     0.846229
                                                                       0.086757     0.122871     1.050229
  121.00  -0.310  -0.216   0.202   0.267   0.919   1.021 0.0096128     0.071299
                                                                      -0.023647     0.844890
                                                                       0.089483     0.124946     1.042274
  122.00  -0.282  -0.221   0.191   0.270   0.920   1.017 0.0097594     0.072856
                                                                      -0.028761     0.845961
                                                                       0.091884     0.127032     1.034343
  123.00  -0.255  -0.227   0.180   0.273   0.921   1.013 0.0099045     0.074459
                                                                      -0.033892     0.847434
                                                                       0.093966     0.129613     1.026567
  124.00  -0.228  -0.232   0.168   0.276   0.921   1.009 0.0100478     0.076109
                                                                      -0.039043     0.848761
                                                                       0.095776     0.131678     1.018672
  125.00  -0.200  -0.238   0.155   0.279   0.922   1.005 0.0101886     0.077809
                                                                      -0.044182     0.849369
                                                                       0.097300     0.134135     1.010949
  126.00  -0.172  -0.242   0.143   0.282   0.923   1.002 0.0103297     0.079553
                                                                      -0.049493     0.852575
                                                                       0.098529     0.136795     1.003408
  127.00  -0.144  -0.248   0.130   0.285   0.923   0.998 0.0104658     0.081357
                                                                      -0.054660     0.852052
                                                                       0.099532     0.139295     0.995887
  128.00  -0.116  -0.253   0.117   0.288   0.924   0.994 0.0106018     0.083215
                                                                      -0.060017     0.853854
                                                                       0.100270     0.141824     0.988527
  129.00  -0.088  -0.257   0.104   0.292   0.925   0.991 0.0107358     0.085138
                                                                      -0.065470     0.856016
                                                                       0.100737     0.144805     0.981433
  130.00  -0.060  -0.262   0.091   0.295   0.926   0.987 0.0108673     0.087130
                                                                      -0.071012     0.858057
                                                                       0.101000     0.147299     0.974318
  131.00  -0.031  -0.266   0.077   0.299   0.927   0.984 0.0109955     0.089198
                                                                      -0.076588     0.859371
                                                                       0.101019     0.150153     0.967456
  132.00  -0.003  -0.270   0.063   0.302   0.929   0.980 0.0111231     0.091353
                                                                      -0.082473     0.863195
                                                                       0.100777     0.153246     0.960845
  133.00   0.026  -0.275   0.049   0.306   0.929   0.977 0.0112444     0.093593
                                                                      -0.088178     0.863344
                                                                       0.100357     0.156128     0.954304
  134.00   0.056  -0.279   0.035   0.310   0.930   0.974 0.0113644     0.095938
                                                                      -0.094208     0.865801
                                                                       0.099700     0.159093     0.947973
  135.00   0.085  -0.283   0.021   0.314   0.932   0.971 0.0114807     0.098393
                                                                      -0.100407     0.868571
                                                                       0.098785     0.162510     0.941954
  136.00   0.115  -0.286   0.007   0.318   0.933   0.967 0.0115929     0.100970
                                                                      -0.106764     0.871229
                                                                       0.097700     0.165472     0.935941
  137.00   0.145  -0.290  -0.008   0.322   0.934   0.964 0.0116997     0.103672
                                                                      -0.113201     0.873127
                                                                       0.096376     0.168791     0.930217
  138.00   0.176  -0.293  -0.022   0.326   0.937   0.962 0.0118036     0.106536
                                                                      -0.120103     0.877539
                                                                       0.094787     0.172410     0.924779
  139.00   0.206  -0.297  -0.037   0.331   0.937   0.959 0.0118986     0.109529
                                                                      -0.126787     0.878222
                                                                       0.093039     0.175766     0.919425
  140.00   0.238  -0.300  -0.052   0.336   0.939   0.956 0.0119894     0.112716
                                                                      -0.133966     0.881291
                                                                       0.091042     0.179275     0.914311
  141.00   0.269  -0.302  -0.067   0.341   0.941   0.954 0.0120734     0.116095
                                                                      -0.141418     0.884653
                                                                       0.088763     0.183259     0.909544
  142.00   0.301  -0.304  -0.082   0.346   0.942   0.951 0.0121495     0.119687
                                                                      -0.149133     0.887928
                                                                       0.086315     0.186813     0.904793
  143.00   0.334  -0.306  -0.097   0.351   0.944   0.949 0.0122161     0.123497
                                                                      -0.157006     0.890408
                                                                       0.083599     0.190736     0.900370
  144.00   0.367  -0.307  -0.112   0.357   0.946   0.947 0.0122754     0.127602
                                                                      -0.165564     0.895465
                                                                       0.080573     0.195036     0.896273
  145.00   0.400  -0.309  -0.127   0.363   0.947   0.945 0.0123205     0.131926
                                                                      -0.173884     0.896650
                                                                       0.077379     0.199010     0.892271
  146.00   0.434  -0.309  -0.143   0.370   0.949   0.943 0.0123560     0.136602
                                                                      -0.182943     0.900335
                                                                       0.073884     0.203221     0.888553
  147.00   0.468  -0.309  -0.158   0.376   0.951   0.941 0.0123786     0.141624
                                                                      -0.192426     0.904264
                                                                       0.070044     0.207937     0.885237
  148.00   0.503  -0.308  -0.173   0.383   0.953   0.939 0.0123866     0.147025
                                                                      -0.202327     0.908064
                                                                       0.066005     0.212230     0.881952
  149.00   0.538  -0.307  -0.188   0.391   0.954   0.938 0.0123777     0.152812
                                                                      -0.212500     0.910929
                                                                       0.061629     0.216896     0.879054
  150.00   0.573  -0.303  -0.203   0.399   0.957   0.936 0.0123538     0.159127
                                                                      -0.223640     0.916391
                                                                       0.056859     0.222013     0.876547
  151.00   0.610  -0.301  -0.218   0.407   0.958   0.935 0.0123070     0.165820
                                                                      -0.234507     0.917556
                                                                       0.051890     0.226679     0.874154
  152.00   0.646  -0.296  -0.233   0.416   0.960   0.934 0.0122419     0.173137
                                                                      -0.246405     0.921228
                                                                       0.046535     0.231632     0.872107
  153.00   0.683  -0.290  -0.247   0.425   0.962   0.933 0.0121544     0.181047
                                                                      -0.258876     0.924852
                                                                       0.040745     0.237071     0.870541
  154.00   0.720  -0.282  -0.261   0.435   0.963   0.932 0.0120426     0.189599
                                                                      -0.271889     0.927992
                                                                       0.034722     0.241970     0.869008
  155.00   0.757  -0.273  -0.274   0.446   0.964   0.932 0.0119037     0.198787
                                                                      -0.285198     0.929614
                                                                       0.028296     0.247132     0.867928
  156.00   0.795  -0.262  -0.287   0.457   0.966   0.931 0.0117403     0.208833
                                                                      -0.299689     0.933523
                                                                       0.021402     0.252679     0.867300
  157.00   0.832  -0.249  -0.300   0.468   0.965   0.931 0.0115440     0.219436
                                                                      -0.313584     0.931841
                                                                       0.014351     0.257386     0.866747
  158.00   0.869  -0.233  -0.311   0.481   0.965   0.931 0.0113208     0.230976
                                                                      -0.328590     0.932135
                                                                       0.006904     0.262177     0.866556
  159.00   0.906  -0.215  -0.322   0.493   0.965   0.931 0.0110675     0.243320
                                                                      -0.343915     0.931230
                                                                      -0.000943     0.267121     0.866850
  160.00   0.942  -0.193  -0.331   0.506   0.964   0.931 0.0107841     0.256452
                                                                      -0.359354     0.928452
                                                                      -0.008836     0.270929     0.867020
  161.00   0.978  -0.169  -0.339   0.520   0.960   0.931 0.0104699     0.270218
                                                                      -0.374325     0.922293
                                                                      -0.016929     0.274404     0.867554
  162.00   1.011  -0.140  -0.346   0.534   0.958   0.932 0.0101310     0.284828
                                                                      -0.389838     0.917066
                                                                      -0.025213     0.277653     0.868391
  163.00   1.044  -0.109  -0.351   0.547   0.950   0.932 0.0097618     0.299518
                                                                      -0.403025     0.903058
                                                                      -0.033086     0.278916     0.868948
  164.00   1.075  -0.072  -0.355   0.561   0.943   0.933 0.0093742     0.314685
                                                                      -0.416082     0.889489
                                                                      -0.040787     0.279407     0.869560
  165.00   1.103  -0.032  -0.357   0.574   0.934   0.933 0.0089693     0.329764
                                                                      -0.427523     0.872449
                                                                      -0.048178     0.279117     0.870330
  166.00   1.129   0.011  -0.357   0.587   0.923   0.933 0.0085522     0.344397
                                                                      -0.436849     0.851476
                                                                      -0.054608     0.276453     0.870374
  167.00   1.153   0.058  -0.355   0.598   0.908   0.933 0.0081273     0.358004
                                                                      -0.443119     0.825240
                                                                      -0.060268     0.272633     0.870391
  168.00   1.174   0.109  -0.352   0.609   0.895   0.933 0.0077058     0.370734
                                                                      -0.447998     0.800263
                                                                      -0.065167     0.268146     0.870335
  169.00   1.192   0.159  -0.348   0.617   0.875   0.932 0.0072843     0.381233
                                                                      -0.447666     0.765220
                                                                      -0.068531     0.261024     0.869478
  170.00   1.208   0.213  -0.342   0.625   0.857   0.932 0.0068775     0.390384
                                                                      -0.446264     0.733842
                                                                      -0.071008     0.253552     0.868474
  171.00   1.222   0.267  -0.336   0.631   0.838   0.931 0.0064856     0.397669
                                                                      -0.442573     0.702348
                                                                      -0.072779     0.246266     0.867662
  172.00   1.234   0.321  -0.329   0.635   0.819   0.931 0.0061115     0.403217
                                                                      -0.437086     0.671395
                                                                      -0.073283     0.237470     0.865924
  173.00   1.245   0.374  -0.322   0.638   0.800   0.930 0.0057551     0.406957
                                                                      -0.429559     0.639813
                                                                      -0.073331     0.229273     0.864513
  174.00   1.255   0.427  -0.315   0.640   0.785   0.929 0.0054231     0.410028
                                                                      -0.423356     0.616255
                                                                      -0.073276     0.222399     0.863429
  175.00   1.266   0.476  -0.308   0.641   0.765   0.928 0.0051043     0.411083
                                                                      -0.413301     0.584489
                                                                      -0.072227     0.213967     0.861647
  176.00   1.275   0.526  -0.302   0.642   0.750   0.927 0.0048097     0.412112
                                                                      -0.405671     0.562118
                                                                      -0.071253     0.206851     0.860130
  177.00   1.284   0.574  -0.295   0.642   0.736   0.927 0.0045332     0.412531
                                                                      -0.398155     0.542065
                                                                      -0.070578     0.201309     0.859291
  178.00   1.294   0.622  -0.288   0.642   0.724   0.926 0.0042736     0.412537
                                                                      -0.390823     0.523655
                                                                      -0.069121     0.194338     0.857304
  179.00   1.304   0.666  -0.282   0.642   0.710   0.925 0.0040276     0.411780
                                                                      -0.382505     0.503901
                                                                      -0.067951     0.188632     0.856045
  180.00   1.312   0.713  -0.276   0.642   0.703   0.925 0.0038010     0.411660
                                                                      -0.377377     0.493753
                                                                      -0.067276     0.184710     0.855337
  181.00   1.324   0.753  -0.271   0.640   0.686   0.924 0.0035794     0.409739
                                                                      -0.367174     0.470042
                                                                      -0.065565     0.178277     0.853581
  182.00   1.334   0.797  -0.265   0.639   0.677   0.923 0.0033763     0.408823
                                                                      -0.360969     0.457724
                                                                      -0.064279     0.173383     0.852232
  183.00   1.345   0.840  -0.260   0.639   0.668   0.923 0.0031840     0.407710
                                                                      -0.354926     0.446606
                                                                      -0.063666     0.170360     0.851878
  184.00   1.356   0.882  -0.255   0.638   0.660   0.922 0.0030020     0.406553
                                                                      -0.349071     0.436029
                                                                      -0.061942     0.164764     0.849643
  185.00   1.368   0.922  -0.250   0.636   0.650   0.921 0.0028266     0.404663
                                                                      -0.341563     0.421986
                                                                      -0.060821     0.160793     0.848603
  186.00   1.379   0.966  -0.245   0.636   0.648   0.921 0.0026659     0.404106
                                                                      -0.338576     0.420068
                                                                      -0.060476     0.159012     0.848335
  187.00   1.394   1.001  -0.242   0.633   0.630   0.920 0.0025025     0.400999
                                                                      -0.327586     0.397102
                                                                      -0.058539     0.153142     0.846354
  188.00   1.406   1.043  -0.237   0.632   0.625   0.919 0.0023546     0.399785
                                                                      -0.322657     0.390006
                                                                      -0.057298     0.149341     0.845031
  189.00   1.420   1.084  -0.232   0.631   0.619   0.919 0.0022127     0.398442
                                                                      -0.317715     0.383624
                                                                      -0.057138     0.148084     0.845260
  190.00   1.434   1.126  -0.229   0.630   0.614   0.918 0.0020770     0.397219
                                                                      -0.312881     0.377261
                                                                      -0.055147     0.142571     0.842286
  191.00   1.450   1.164  -0.225   0.628   0.604   0.917 0.0019430     0.394967
                                                                      -0.305312     0.365177
                                                                      -0.054249     0.139591     0.841464
  192.00   1.463   1.212  -0.220   0.628   0.608   0.918 0.0018223     0.394960
                                                                      -0.304505     0.370199
                                                                      -0.054538     0.139688     0.841819
  193.00   1.484   1.243  -0.218   0.625   0.585   0.916 0.0016916     0.390860
                                                                      -0.290632     0.342283
                                                                      -0.052146     0.133042     0.839197
  194.00   1.500   1.287  -0.215   0.625   0.582   0.915 0.0015772     0.390118
                                                                      -0.286644     0.338823
                                                                      -0.050943     0.129665     0.837795
  195.00   1.518   1.332  -0.209   0.624   0.580   0.916 0.0014656     0.389246
                                                                      -0.282442     0.335956
                                                                      -0.051563     0.130191     0.839057
  196.00   1.536   1.379  -0.208   0.623   0.577   0.913 0.0013578     0.388705
                                                                      -0.278313     0.332824
                                                                      -0.048921     0.123428     0.834314
  197.00   1.558   1.419  -0.204   0.622   0.566   0.913 0.0012476     0.386528
                                                                      -0.269593     0.320625
                                                                      -0.048423     0.121233     0.833982
  198.00   1.574   1.478  -0.197   0.623   0.579   0.914 0.0011523     0.388186
                                                                      -0.271819     0.334975
                                                                      -0.049908     0.123956     0.835661
  199.00   1.606   1.504  -0.198   0.619   0.541   0.912 0.0010377     0.382647
                                                                      -0.250801     0.293216
                                                                      -0.046312     0.114371     0.831402
  200.00   1.626   1.560  -0.195   0.619   0.542   0.911 0.0009450     0.383384
                                                                      -0.247624     0.293584
                                                                      -0.045006     0.110827     0.829833
  201.00   1.648   1.618  -0.186   0.620   0.543   0.913 0.0008526     0.384067
                                                                      -0.244059     0.295020
                                                                      -0.047170     0.114159     0.833645
  202.00   1.671   1.679  -0.188   0.621   0.544   0.908 0.0007627     0.385514
                                                                      -0.240560     0.296149
                                                                      -0.042696     0.103311     0.823701
  203.00   1.704   1.730  -0.182   0.620   0.532   0.908 0.0006654     0.384379
                                                                      -0.229056     0.282525
                                                                      -0.043202     0.102447     0.825305
  204.00   1.718   1.823  -0.168   0.624   0.562   0.912 0.0005901     0.389682
                                                                      -0.236824     0.315734
                                                                      -0.047555     0.111082     0.831070
  205.00   1.779   1.829  -0.177   0.618   0.484   0.906 0.0004770     0.381600
                                                                      -0.196427     0.234159
                                                                      -0.040190     0.092010     0.821385
  206.00   1.798   1.925  -0.171   0.620   0.488   0.905 0.0004057     0.384974
                                                                      -0.192123     0.237939
                                                                      -0.037822     0.086520     0.819535
  207.00   1.819   2.032  -0.146   0.624   0.496   0.913 0.0003319     0.388899
                                                                      -0.187711     0.245608
                                                                      -0.043038     0.095226     0.832802
  208.00   1.834   2.161  -0.162   0.627   0.503   0.893 0.0002612     0.393712
                                                                      -0.181859     0.252583
                                                                      -0.032293     0.069578     0.796677
  209.00   1.872   2.281  -0.122   0.632   0.499   0.901 0.0001738     0.399172
                                                                      -0.169310     0.249369
                                                                      -0.033694     0.069185     0.812199
  210.00   1.828   2.581  -0.034   0.628   0.543   0.915 0.0001342     0.394528
                                                                      -0.161919     0.295355
                                                                      -0.039532     0.082095     0.837135

QOL Data
Quality of life + ERS + MRS with sum-score to EAP translation for QOL

Group Latent Variable Means:
   Group               Label   mu  1   mu  2   mu  3
       1              Group1    0.00    0.00    0.00

Latent Variable Variance-Covariance Matrix for Group  1: Group1
 Theta  1 Theta  2 Theta  3
     1.00
    -0.15     1.00
    -0.17     0.18     1.00

QOL Data
Quality of life + ERS + MRS with sum-score to EAP translation for QOL

Tue Oct 23 21:25:26 2018
